# Supplementary material for: Identification of an Elite Core Panel as a Key Breeding Resource to Accelerate the Rate of Genetic Improvement for Irrigated Rice
Source: Rice (N Y). 2021 Nov 13;14:92. doi: 10.1186/s12284-021-00533-5 (PMC8590642; doi:10.1186/s12284-021-00533-5)
Supplement: Supplementary file 1 — Additional file 1: Table S1. List of all lines 15,286 of the irrigated breeding program selected for the analysis of genetic gain. The following information are available: designation (name of the lines), GID (identification number), parentage, year of the initial cross, type of entry (breeding lines or IRRI released varieties), ECP (belong or not to the elite core panel), equivalent complete generation (EqG), breeding value for yield corrected from flowering time. Table S2. Genotypic data for 66 ECP and 10 IRRI varieties from the breeding program on 703 SNP from the 1k-RiCA platform. The data are in hapmap format. Table S3. Information on the 37 high-value genes related to abiotic stresses. The favorable allele frequency is reported for 33 genes which had sufficient data. Table S4. Combined genotypic data of ECP and 3K-RG indica accessions formatted as a dosage matrix with SNP genotypes coded as 0, 0.5, 1. Table S5. Results of the evaluation of the elite core panel against blast disease. The average infection score to five highly virulent Magnaporthe oryzae isolates measured in controlled conditions are reported along with the favorable alleles (if any) for each line. The resistant and susceptible checks are also included. Table S6. Results of the evaluation of the elite core panel against bacterial leaf blight. The average average lesion length (based on six plants) to fourteen isolates of Xanthomonas oryzae pv. oryzae measured in controlled conditions are reported along with the favorable alleles (if any) for each line. The resistant and susceptible checks are also included. Table S7. Studies conducted in the target regions for IRRI's irrigated rice breeding program to evaluate the performance of the elite core panel (ECP) lines in 2019. [file 12284_2021_533_MOESM1_ESM.xlsx]

## Sheet: Table S1-BV results
Table S1: List of all lines 15,286 of the irrigated breeding program selected for the analysis of genetic gain. The following information are available: designation (name of the lines), GID (identification number), parentage, year of the initial cross, type of entry (breeding lines or IRRI released varieties), ECP (belong or not to the elite core panel), equivalent complete generation (EqG), bree…
Designation	GID	Parentage	Cross Year	Entry Type	ECP	Equivalent Complete Generation (EqG)	Breeding Value (YLD.FLW) [ t/ha ]	Reliability (YLD.FLW)	Breeding Value (YLD) [ t/ha ]	Reliability (YLD)	Breeding Value (FLW) [ days ]	Reliability (FLW)
IR15A1532	4392060	NSIC RC 158/IR09F437	2012	Breeding Line		6.529	6.266	0.072	6.221	0.069	89.423	0.286
IR 102885-34-115-6-2-24	4197204	SABITRI*2/IRRI 149	2008	Breeding Line		6.143	6.149	0.28	6.004	0.273	77.662	0.528
IR04A428	1253961	IR 73718-1-2-1-3/PSB RC 10 (IR 50404-57-2-2-3)	2001	Breeding Line	Yes	6.236	6.007	0.695	6.024	0.688	93.349	0.874
IR 103733-B-B-B-B-1	300233098	IR09A136/IR10M108//PSB RC 10 (IR 50404-57-2-2-3)	2013	Breeding Line	Yes	6.401	5.951	0.788	5.982	0.782	89.522	0.911
IR01W105	924331	IR 31917-45-3-2*4/W 1342	1995	Breeding Line		5.509	5.925	0.423	5.871	0.414	84.267	0.715
IR04A115	1201260	IR 68077-82-2-2-2-3/IR00A117	2000	Breeding Line	Yes	6.354	5.881	0.795	5.894	0.79	90.21	0.909
IRRI 154	1253989	IR 73012-137-2-2-2/PSB RC 10 (IR 50404-57-2-2-3)	2001	IRRI Released Variety	Yes	6.735	5.734	0.934	5.714	0.932	91.353	0.974
IR13N102	3658769	IR 83317-50-1-2-2/IR 71700-247-1-1-2	2010	Breeding Line	Yes	3.951	5.719	0.618	5.691	0.608	87.37	0.86
IR 122310:7-2-2	300166640	IR 120763:2/IRRI 156	2014	Breeding Line	Yes	5.363	5.718	0.33	5.684	0.321	91.676	0.699
IR11T110	300177694	IR 61920-3B-22-2-1 (NSIC RC 106/IR00A117	2005	Breeding Line		5.042	5.701	0.295	5.746	0.286	83.211	0.569
IR 103294-B-B-B-B-7	300167153	IRRI 149/COLOMBIA XXI	2013	Breeding Line		6.906	5.632	0.646	5.541	0.637	89.357	0.057
IR 105469:72-18-2	4220423	IR 6 (PAKISTAN)*2/IRRI 149	2012	Breeding Line	Yes	3.87	5.631	0.582	5.735	0.572	100.644	0.855
IR 102755-10-1-1-B	300089094	IR 75862-206-2-8-3-B-B-B/IR 91158-AC 142	2012	Breeding Line		4.596	5.631	0.333	5.583	0.323	89.544	0.685
IR 102885-34-115-6-1-24	4195870	SABITRI*2/IRRI 149	2008	Breeding Line		6.143	5.614	0.189	5.533	0.185	83.735	0.376
IR11A293	2972293	IR04A427/IR 69726-116-1-3 (MATATAG 1)	2008	Breeding Line	Yes	6.593	5.605	0.81	5.615	0.804	92.424	0.942
IR12A311	3427347	IR 80559 B/IR 60819-34-2 R	2009	Breeding Line	Yes	6.35	5.597	0.445	5.594	0.437	90.865	0.717
IR 100842-B-B RGA-B RGA-B RGA-9	300287234	PSBRC 82/IR10F379//IR10F290	2012	Breeding Line	Yes	6.529	5.592	0.42	5.595	0.409	89.023	0.718
IR 75862-206-2-8-3-B-B-B	1876352	IR 65600-81-5-3-2*3/O LONGISTAMINATA	1998	Breeding Line		2.625	5.59	0.522	5.525	0.514	92.337	0.77
IR 103298-B-B RGA-B RGA-514-1	300251200	PR 30245-10-414/IR08N210	2013	Breeding Line			5.567	0.339	5.557	0.329	89.525	0.651
IR 102885-29-32	3879800	SABITRI*2/IRRI 149	2008	Breeding Line		6.143	5.557	0.652	5.487	0.645	83.171	0.857
IR13A514	3806855	IR09M127/CIHERANG	2010	Breeding Line	Yes	6.482	5.536	0.549	5.531	0.538	90.734	0.843
IR09A228	2433533	PR 29232-B-17-2-1-1/IR 64	2005	Breeding Line		6.313	5.533	0.713	5.542	0.706	89.247	0.892
IR 82392 H	4535142	IR 79156 A/IR 74983-262-5-1-3-3	2002	Breeding Line		6.461	5.507	0.379	5.504	0.368	88.589	0.755
IR14A216	4229178	MTU 1115/IR 65482-4-136-2-2-B//IR09A131	2011	Breeding Line	Yes	6.19	5.502	0.593	5.511	0.583	93.204	0.841
IR10F559	4579630	IR 80410-B-197-4/IRRI 149//NSIC RC 158	2008	Breeding Line	Yes	6.912	5.496	0.656	5.427	0.646	91.443	0.889
IR 105479:64-2	4204305	IR 6 (PAKISTAN)*3/IRRI 149	2012	Breeding Line		3.435	5.494	0.535	5.565	0.528	94.235	0.75
IR 72593-B-3-2-3-3-2B-1	300177595	IR 65195-3B-13-2-3 (PSB RC 86)//IR 20/IR 24	1996	Breeding Line		4.716	5.484	0.595	5.538	0.586	86.529	0.817
IR 108005-B-B RGA-B RGA-1	300296708	PR 37704-2B-6-1-2-1-1/IRRI 154	2013	Breeding Line	Yes	4.867	5.48	0.633	5.499	0.623	88.868	0.846
IR15M1048	4286519	IR 69428-6-1-1-3-3/Mak fay deng//IR 69428-6-1-1-3-3/KETAN MERAH	2012	Breeding Line		2.313	5.479	0.238	5.468	0.23	87.981	0.641
IR09N251	2524860	IRRI 143/IR04N114//IR BB 60-1	2006	Breeding Line		5.628	5.455	0.718	5.424	0.71	91.384	0.903
IR12A329	3425965	IRRI 154/BR 29	2009	Breeding Line	Yes	6.227	5.449	0.446	5.437	0.435	90.495	0.767
IR13A414	3769403	IR 75589-41-13-17-15-22 (TGMS)/IR 73885-1-4-1-4-3-6 R	2009	Breeding Line		5.258	5.442	0.31	5.395	0.3	86.869	0.669
IR 103806:280-B RGA	4193103	IRRI 154*2/IRRI 149	2013	Breeding Line	Yes	7.341	5.438	0.303	5.456	0.294	87.671	0.686
IR 93339:29-B-7-7-B-B	3481090	IR 77298-14-1-2-10/SANHUANGZHAN NO 2//IR 45427-2B-2-2B-1-1/IRRI 146///IRRI 123/IR 4630-22-2-5-1-3//FEDEARROZ 50/IR07F287	2009	Breeding Line		6.533	5.427	0.884	5.441	0.881	92.261	0.951
IR15M1250	4289063	IR 85850-AC 313/IR 64//IR 91153-AC 82/IR05F102///IR02A127/IR 64196-3B-16-3	2012	Breeding Line		6.648	5.426	0.647	5.443	0.638	88.742	0.864
IR 100124-B-B-B-B-6-1-1	300256508	PR 37866-1B-1-4/IRRI 123	2012	Breeding Line			5.405	0.34	5.388	0.33	89.956	0.651
IR13N152	3592657	IR 83704-31-3-3-2/IR09N529	2010	Breeding Line	Yes	5.632	5.404	0.601	5.391	0.591	89.764	0.858
IR12N231	3426973	IR02N211/TEQING	2009	Breeding Line	Yes	4.238	5.404	0.724	5.43	0.716	91.234	0.905
IR 105465:1-10-18	4214670	IR 6 (PAKISTAN)*2/IRRI 149	2012	Breeding Line		3.87	5.399	0.207	5.474	0.201	113.865	0.568
IR 83417-B-SDO 4-2-AJY 1	300177568	IR 61920-3B-22-2-1 (NSIC RC 106/IR 77778-B-8-1-2	2005	Breeding Line		5.721	5.393	0.342	5.436	0.332	84.659	0.649
IR12A173	3425923	IR03A550/MTU 1010	2009	Breeding Line	Yes	3.984	5.392	0.491	5.378	0.483	84.943	0.741
IR10A135	2697231	IRRI 174/JANAKI	2007	Breeding Line		5.547	5.388	0.666	5.364	0.657	89.513	0.877
IR 97287-109-3-2-1	4214767	MTU 1115/IR10N101//IR09N260	2011	Breeding Line		6.011	5.386	0.301	5.356	0.291	87.232	0.72
IR 95044:4-B-7-21-21-GBS	4039847	FEDEARROZ 50/IR 77298-14-1-2-10//IRRI 123/IR 45427-2B-2-2B-1-1///SANHUANGZHAN NO 2/IR 4630-22-2-5-1-3//IRRI 146/IR07F287/4/IRRI 123/IR07F287//SANHUANGZHAN NO 2/IRRI 146///IR 77298-14-1-2-10/IR 45427-2B-2-2B-1-1//FEDEARROZ 50/IR 4630-22-2-5-1-3/5/FEDEARROZ	2010	Breeding Line		4.383	5.374	0.26	5.37	0.252	90.335	0.569
IR15M1243	4288297	IR 83317-AC 124/PHAMA//SAMBHA MAHSURI///IR 83317-AC 170/LUA DAN TOC//SWARNA	2012	Breeding Line		4.277	5.334	0.45	5.361	0.441	87.821	0.765
IRRI 156	1254078	IR 72870-102-2-2-1-3/IR 72870-19-2-2-3	2001	IRRI Released Variety	Yes	3.849	5.333	0.945	5.381	0.943	89.955	0.979
IR 90872 H	4535143	IR 75589-31-27-8-33 (TGMS)/IR02A127	2001	Breeding Line		4.983	5.332	0.472	5.384	0.461	85.916	0.812
IR13N150	3592591	IR 83317-50-1-2-2/IR05N160	2010	Breeding Line		6.142	5.328	0.558	5.257	0.547	87.099	0.831
IR15A1103	4395286	IR BB 62/IR 73012-137-2-2-2//IR07F290	2012	Breeding Line		6.576	5.325	0.279	5.36	0.27	87.957	0.67
IR12A282	3427008	IR03A550/TEQING	2009	Breeding Line	Yes	3.984	5.317	0.429	5.287	0.421	86.757	0.716
IR09N516	2451001	IRRI 143/IRRI 146	2005	Breeding Line	Yes	6.524	5.315	0.415	5.263	0.407	86.76	0.709
IR13N115	3659123	IR01A111/MTU 1010//NSIC RC 158	2010	Breeding Line	Yes	5.428	5.309	0.643	5.296	0.633	92.391	0.87
IR 91715-8-1-1-1-1	300272969	A 69-1/4*IR03A477	2009	Breeding Line		5.347	5.307	0.352	5.3	0.343	88.48	0.604
IR13A422	3769419	IR 75589-41-13-17-15-22 (TGMS)/IR 73885-1-4-1-4-3-6 R	2009	Breeding Line		5.258	5.3	0.377	5.224	0.366	91.794	0.746
IR13A181	3768757	IR 68897 B/IR 60819-34-2 R	2009	Breeding Line		6.418	5.298	0.336	5.284	0.326	89.34	0.68
IR12N165	3425772	FEDEARROZ 50/IR07F289	2009	Breeding Line	Yes	4.004	5.298	0.64	5.261	0.631	89.26	0.875
IR10N237	2697338	IR01N111/IRRI 164//IR 72890-81-3-2-2	2006	Breeding Line	Yes	6.323	5.297	0.778	5.235	0.771	90.601	0.933
IR 100124-B-B-B-B-47-1-1	300256516	PR 37866-1B-1-4/IRRI 123	2012	Breeding Line			5.29	0.34	5.249	0.33	91.222	0.651
IR14A185	4229118	IR BB 66/IR03A550	2011	Breeding Line	Yes	5.856	5.275	0.616	5.241	0.607	87.184	0.838
IR10N134	2697451	IRRI 143/NSIC RC 158//IR 60	2006	Breeding Line	Yes	6.325	5.271	0.716	5.324	0.708	90.244	0.904
IR 107051:15-1-1	4609623	IR 103806:237/IRRI 154	2013	Breeding Line	Yes	7.434	5.268	0.204	5.229	0.197	90.772	0.553
IR10M179	2815532	IR 64/IR 75862-206-2-8-3-B-B-B	2006	Breeding Line		5.089	5.26	0.379	5.212	0.369	91.198	0.712
IR15M1348	4286184	IR 91152-AC 443/IR 66///IR 83317-AC 124/IR 69428-6-1-1-3-3//IR 83317-AC 71/IR 68144-2B-2-2-3-1-166	2012	Breeding Line		5.784	5.258	0.278	5.258	0.272	89.186	0.533
IR13N133	3592074	IR04A213/IR09N494	2010	Breeding Line		5.671	5.258	0.708	5.238	0.701	89.73	0.889
IR12M109	4189051	IR 73718-23-2-1-3/IR 65482-4-136-2-2-B//IR 75862-206-2-8-3-B-B-B	2009	Breeding Line		5.374	5.253	0.633	4.861	0.623	91.95	0.881
IR14K112	4534792	IR 68333-R-R-B-22 (MS 11)/IR 86759-3-3-1	2010	Breeding Line		4.791	5.251	0.493	5.231	0.482	93.307	0.836
IR12N135	3272808	IR01N149/IR 64680-81-2-2-1-3//FEDEARROZ 50	2009	Breeding Line	Yes	4.027	5.245	0.445	5.195	0.435	88.49	0.779
IR10A231	2858722	IRRI 143/IR 73718-23-2-1-3//IR00A110	2007	Breeding Line	Yes	6.935	5.243	0.812	5.268	0.805	91.085	0.948
IR 103314-B-B RGA-B RGA-172	300288449	PR 35769-B-37-3-1-2-1/IR09N522	2013	Breeding Line			5.233	0.037	5.225	0.036	88.847	0.126
IR08N134	2337754	IR 72967-12-2-3/PR 31090-33-2-1	2005	Breeding Line	Yes	5.608	5.223	0.461	5.279	0.45	91.319	0.744
IR05N173	1265283	IR 72889-69-2-2-2/IR 72158-68-6-3	2002	Breeding Line		5.608	5.219	0.613	5.296	0.606	88.9	0.802
IR10K148	4042522	IR 68333-R-R-B-22 (MS 11)/IR 81551-1-2-1	2007	Breeding Line		4.546	5.216	0.557	5.149	0.546	88.493	0.839
IR09A235	2451117	IR 77429-38-69-B-6-1-1/NSIC RC 138//IR 55423-01 (NSIC RC 9)	2005	Breeding Line	Yes	5.185	5.211	0.761	5.183	0.752	87.461	0.923
IR 95041:10-B-6-18-4-GBS	4039932	FEDEARROZ 50/IRRI 146//IR 77298-14-1-2-10/SANHUANGZHAN NO 2///IRRI 123/IR07F287//IR 45427-2B-2-2B-1-1/IR 4630-22-2-5-1-3/4/FEDEARROZ 50/IRRI 146//IRRI 123/IR07F287///IR 45427-2B-2-2B-1-1/IR 4630-22-2-5-1-3//IR 77298-14-1-2-10/SANHUANGZHAN NO 2/5/FEDEARROZ	2010	Breeding Line		4.133	5.209	0.245	5.19	0.237	91.928	0.562
IR 100074-30-B	4216524	IR09A136/PSB RC 10 (IR 50404-57-2-2-3)	2012	Breeding Line		6.61	5.209	0.408	5.225	0.398	91.558	0.75
IR 102885-1-75-2-1-14	4193597	SABITRI*2/IRRI 149	2008	Breeding Line		6.143	5.208	0.373	5.191	0.366	87.272	0.606
IR 110610-B-B-B-1-1	4226307	IR 60/IRRI 123		Breeding Line		6.092	5.206	0.454	5.193	0.444	95.11	0.767
IR15M1289	4289449	IR 91145-AC 26/IRRI 123//OM 4498///IR 58/4/IR 69428-6-1-1-3-3/IR 69807-13-2-1//IR 58	2012	Breeding Line	Yes	5.734	5.204	0.702	5.208	0.695	92.531	0.886
IR14N153	4228888	IR04N155/IR09N534//IR02W101	2010	Breeding Line	Yes	5.792	5.204	0.601	5.097	0.591	88.253	0.88
IR14C152	300260712	IR10F379/GANJAY (ACC 76349)//IR08N128	2012	Breeding Line		5.242	5.203	0.309	5.208	0.299	88.56	0.733
IR12N252	3425601	IR 72971-77-1-5-2-2/IR02W101//NERICA 6	2009	Breeding Line	Yes	4.61	5.2	0.788	5.255	0.781	92.65	0.935
IR14A213	4229185	IRRI 150*2/IR BB 66	2011	Breeding Line		6.738	5.192	0.282	5.172	0.273	84.502	0.595
IR11A192	2971765	BR 29/JANAKI	2008	Breeding Line		4.203	5.192	0.556	5.135	0.546	90.281	0.823
IR10N305	2696828	IR01A154/IR01N194//IR 59682-132-1-1-2 (PSB RC 52)	2007	Breeding Line		6.321	5.191	0.749	5.189	0.741	92.044	0.92
IR 100074-41-B	4216535	IR09A136/PSB RC 10 (IR 50404-57-2-2-3)	2012	Breeding Line		6.61	5.189	0.365	5.197	0.355	90.437	0.729
IR11A282	3022947	IR04A427/BR 29	2008	Breeding Line	Yes	5.915	5.187	0.456	5.224	0.446	92.831	0.745
IR12M112	4189053	IR 75862-206-2-8-3-B-B-B/IRRI 123//IRRI 154	2009	Breeding Line	Yes	6.566	5.185	0.698	5.174	0.688	87.811	0.919
IR 100110-B-B-B-B-12-1	300080438	PR 37285-17-31-12-1-21-1-2/PSB RC 10 (IR 50404-57-2-2-3)	2012	Breeding Line		4.937	5.184	0.309	5.199	0.3	90.304	0.862
IR11N202	2972796	IR05N173/BR 29	2008	Breeding Line	Yes	5.492	5.183	0.601	5.2	0.592	90.205	0.839
IR13A505	3806767	IR10N103/IRRI 150	2010	Breeding Line		6.794	5.182	0.457	5.156	0.447	91.239	0.77
IR 99982-B-B-B-B-1	300038744	IRRI 193/PSB RC 10 (IR 50404-57-2-2-3)	2012	Breeding Line	Yes	6.488	5.18	0.83	5.152	0.826	91.439	0.931
IR12A136	3423716	[NSIC RC 158,IR 71146-97-1-2-1-3,IR 71676-90-2-2,IR 72870-19-2-2-3,IRRI 143,IRRI 174,IR03A550,IR 72967-12-2-3,IR 72903-121-2-1-2,IRRI 119]	2009	Breeding Line	Yes	6.027	5.179	0.759	5.164	0.752	91.437	0.912
IR 100008-77-B	4216371	IR05N412/IRRI 123	2012	Breeding Line		6.569	5.177	0.408	5.177	0.397	87.072	0.761
IR13A515	3806873	IRRI 151/IR00A117	2010	Breeding Line		6.633	5.176	0.566	5.167	0.556	89.957	0.858
IR11N313	3158718	IR05N173/IRRI 143//IR 67966-44-2-3-2	2008	Breeding Line	Yes	5.123	5.176	0.755	5.13	0.747	90.88	0.92
IR 102885-31-11-4-4	4201896	SABITRI*2/IRRI 149	2008	Breeding Line		6.143	5.176	0.276	5.113	0.268	82.92	0.647
IR 103806:321-B RGA	4193129	IRRI 154*2/IRRI 149	2013	Breeding Line		7.341	5.174	0.303	5.149	0.294	91.502	0.699
IR14C134	300260693	IR 83614-349-B/GANJAY (ACC 76349)//IR05N412	2012	Breeding Line		5.553	5.173	0.335	5.189	0.325	88.981	0.78
IR13A185	3768763	IR 68897 B/IR 60819-34-2 R	2009	Breeding Line		6.418	5.168	0.337	5.14	0.326	86.659	0.681
IR 103806:220-B RGA	4194510	IRRI 154*2/IRRI 149	2013	Breeding Line		7.341	5.167	0.306	5.153	0.296	90.677	0.705
IR03A568	1133741	IRRI 145/PSB RC 18 (IR 51672-62-2-1-1-2-3)//IRRI 145	2000	Breeding Line	Yes	5.937	5.164	0.557	5.14	0.549	88.618	0.808
IR 54447-3B-10-2	300177607	BKNFR 76106-16-0-1/IR 9764-45-2-2//IR 50404/NONA BOKRA	1986	Breeding Line	Yes	4.855	5.162	0.59	5.215	0.579	86.638	0.833
IR09M120	2642849	IR 75862-206-2-8-3-B-B-B/IR 64	2006	Breeding Line	Yes	5.089	5.161	0.579	5.089	0.571	90.484	0.805
IR05N341	1401800	IR 73707-56-5-1-2/IR 73707-45-3-2-3	2002	Breeding Line	Yes	2.438	5.158	0.749	5.297	0.742	91.827	0.914
IR13A107	3658875	OM 4900/IR04A428	2010	Breeding Line	Yes	6.084	5.156	0.47	5.117	0.46	89.502	0.769
IR 93339:39-B-6-5-B-B	3481100	IR 77298-14-1-2-10/SANHUANGZHAN NO 2//IR 45427-2B-2-2B-1-1/IRRI 146///IRRI 123/IR 4630-22-2-5-1-3//FEDEARROZ 50/IR07F287	2009	Breeding Line		6.533	5.152	0.907	5.19	0.904	92.319	0.963
IR 100097-B-B RGA-B RGA-8	300294018	IR10N108/IRRI 154	2012	Breeding Line	Yes	6.895	5.152	0.717	5.197	0.71	86.94	0.866
IR14M121	4151801	IR 91152-AC 443/IR 66//JANAKI/IR 91152-AC 819	2012	Breeding Line		4.922	5.149	0.697	5.169	0.687	86.369	0.91
IR05N359	1384968	IR 72158-11-5-2-3/IR 72903-121-2-1-2	2002	Breeding Line	Yes	5.638	5.148	0.611	5.223	0.602	91.097	0.846
IR13A110	3658903	IR03A550/PUSA BASMATI 1//IRRI 154	2010	Breeding Line		6.567	5.139	0.53	5.051	0.518	87.51	0.832
IR13A153	3593039	IR06M146/IR 72102-4-159-1-3-3-3 (NSIC RC 112)//OM 4498	2010	Breeding Line	Yes	5.469	5.136	0.598	5.086	0.588	87.722	0.831
IR11N121	2971736	IR05N341/IR 64680-81-2-2-1-3//PSB RC 10 (IR 50404-57-2-2-3)	2007	Breeding Line	Yes	6.062	5.136	0.732	5.077	0.723	87.526	0.93
IR09A130	2524949	IR 77080-B-34-3/IR 71606-1-1-4-2-3-1-2 (NSIC 110	2006	Breeding Line	Yes	6.167	5.135	0.617	5.159	0.607	88.785	0.878
IR13N215	3807661	IR05N128/PUSA BASMATI 1//IR06M138	2010	Breeding Line		3.709	5.131	0.263	5.158	0.254	88.651	0.588
IR 95928-54-3-2-3-2	4214753	IRRI 151/CIHERANG//MTU 1010	2011	Breeding Line		4.446	5.13	0.619	5.111	0.609	91.782	0.859
IR 103298-B-B RGA-B RGA-232-1	300279698	PR 30245-10-414/IR08N210	2013	Breeding Line			5.13	0.34	5.148	0.33	88.267	0.651
IR15A3943	300252385	IR09F436*2/BR 29	2014	Breeding Line		5.876	5.126	0.179	5.101	0.172	89.221	0.534
IR 103806:176-B RGA	4194486	IRRI 154*2/IRRI 149	2013	Breeding Line		7.341	5.124	0.305	5.127	0.295	88.974	0.704
IR 99047-B-B-B-B-47	300039577	IRRI 180/IR 68144-2B-2-2-3-1-166//IR09N496	2012	Breeding Line	Yes	6.809	5.123	0.835	5.148	0.83	90.047	0.956
IR10M210	2816318	IRRI 123/IR 68144-2B-2-2-3-1-127	2006	Breeding Line	Yes	5.576	5.121	0.602	5.124	0.592	87.763	0.854
IR 95048:4-B-6-12-20-GBS	4039936	FEDEARROZ 50/IR 77298-14-1-2-10//IRRI 123/IR07F287///SANHUANGZHAN NO 2/IRRI 146//IR 45427-2B-2-2B-1-1/IR 4630-22-2-5-1-3/4/IRRI 123/SANHUANGZHAN NO 2//IR 77298-14-1-2-10/IR07F287///IRRI 146/IR 4630-22-2-5-1-3//FEDEARROZ 50/IR 45427-2B-2-2B-1-1/5/FEDEARROZ	2010	Breeding Line		4.383	5.12	0.279	5.11	0.271	92.818	0.589
IR10N271	2696701	IR01W106/IR 71676-90-2-2	2007	Breeding Line	Yes	5.326	5.119	0.424	5.14	0.414	90.789	0.757
IR13A430	3769441	IR 75589-41-13-17-15-22 (TGMS)/IR 73885-1-4-1-4-3-6 R	2009	Breeding Line		5.258	5.115	0.31	5.104	0.3	85.1	0.67
IR 96851-125-3-3	4211750	MTU 1115/IR03A568	2011	Breeding Line		5.066	5.115	0.611	5.233	0.602	90.324	0.847
IRRI 136	4039781	IR 1561*2/O BARTHII//4*IR 64	1996	IRRI Released Variety		6.438	5.114	0.173	5.078	0.168	88.672	0.444
IR 106436-B-B RGA-B RGA-B RGA-301	300291736	OM 4498/GIZA 178//IRRI 193	2013	Breeding Line		5.888	5.114	0.009	5.094	0.009	90.091	0.032
IR13N134	3592078	IR04A213/IR09N494	2010	Breeding Line	Yes	5.671	5.113	0.464	5.176	0.454	90.136	0.763
IR12N244	3427172	IR06N156/TEQING	2009	Breeding Line		3.879	5.111	0.654	5.137	0.645	90.888	0.881
IR 84832-RIL 10-1-1-1-1	2815603	IR 64/IR 68144-2B-2-2-3-1-166	2006	Breeding Line		5.618	5.11	0.631	5.113	0.621	87.954	0.858
IR 110615-C1-B-B-B-1-1	4226523	IR 85483-68 RIL-1-1-1/IRRI 150		Breeding Line	Yes	6.371	5.109	0.436	5.104	0.424	89.731	0.769
IRRI 160	4042575	IR 68897 A/IR 73013-95-1-3-2 R	1993	IRRI Released Variety		6.878	5.107	0.411	5.026	0.4	84.147	0.742
IR04N106	1182655	IR 68544-29-2-1-3-1-2/IR 73887-1-8-2-1//IR 59682-132-1-1-2 (PSB RC 52)	2000	Breeding Line		5.863	5.106	0.566	5.088	0.555	88.274	0.839
IR 59418-7B-13-1	300177612	IR 10198-66-2//IR 50404/AT 401	1987	Breeding Line		5.516	5.105	0.38	5.12	0.369	88.343	0.683
IR10M240	2432623	IR 65192-4B-11-3/IR 64//AREUMBYEO	2005	Breeding Line		3.582	5.103	0.736	5.094	0.73	89.44	0.9
IR 105469:50-46-17	4210409	IR 6 (PAKISTAN)*2/IRRI 149	2012	Breeding Line		3.87	5.101	0.197	5.136	0.19	93.966	0.516
IR02W110	4535153	OG 992-1/2*IR 64	1998	Breeding Line		5.401	5.1	0.462	5.108	0.452	87.621	0.798
IR12N120	3347445	IR05N204/IR02W101//IR 65620-192-3-3-3-2	2009	Breeding Line		6.861	5.097	0.692	5.084	0.683	89.874	0.898
IR 102885-1620-1-5	4193303	SABITRI*2/IRRI 149	2008	Breeding Line		6.143	5.097	0.174	5.108	0.168	87.908	0.456
IR 95058:1-B-5-16-22-GBS	4039861	FEDEARROZ 50/IR 4630-22-2-5-1-3//IRRI 146/IR07F287///IR 77298-14-1-2-10/SANHUANGZHAN NO 2//IRRI 123/IR 45427-2B-2-2B-1-1/4/IRRI 123/IR07F287//SANHUANGZHAN NO 2/IRRI 146///IR 77298-14-1-2-10/IR 45427-2B-2-2B-1-1//FEDEARROZ 50/IR 4630-22-2-5-1-3/5/FEDEARROZ	2010	Breeding Line		4.258	5.096	0.552	5.136	0.544	87.61	0.775
IR 103806:292-B RGA	4193113	IRRI 154*2/IRRI 149	2013	Breeding Line		7.341	5.096	0.321	5.102	0.312	88.713	0.703
IR 99054-B-B-1	4214820	IR10M101/IR 73006-12-3-3-2//PAU 3105-45-3-2	2012	Breeding Line	Yes	4.27	5.093	0.888	5.139	0.885	89.767	0.95
IR09M113	4535122	IR 75862-206-2-8-3-B-B-B/IR 68144-2B-2-2-3-1-166	2006	Breeding Line		4.349	5.092	0.744	5.114	0.735	88.95	0.917
IR 100120-B-B-B-B-11	300038124	PR 37866-1B-1-4/IRRI 146	2012	Breeding Line	Yes	3.993	5.089	0.861	5.083	0.857	88.874	0.952
IR13A294	3768986	IR 68897 B/IR 73013-95-1-3-2 R	2009	Breeding Line		6.306	5.088	0.517	5.027	0.506	88.909	0.812
IR 93346:1-B-13-7-6-1RGA-2RGA-1-B	300252036	FEDEARROZ 50/SANHUANGZHAN NO 2//IRRI 123/IRRI 146///IR 77298-14-1-2-10/IR 4630-22-2-5-1-3//IR 45427-2B-2-2B-1-1/IR07F287	2009	Breeding Line	Yes	6.533	5.088	0.667	5.104	0.657	88.291	0.905
IR 110611-B-B-B-16-1	4226447	IR 68//IR 85483-68 RIL-1-1-1/IR 85488-76-B-B-1-1		Breeding Line		5.965	5.086	0.788	5.141	0.783	88.883	0.887
IR10A107	2697419	IR 66/IR 72870-19-2-2-3//BR 29	2006	Breeding Line	Yes	5.881	5.084	0.64	5.138	0.63	89.277	0.892
IR 100122-B-B-B-B-2	300038275	PR 37866-1B-1-4/PSB RC 10 (IR 50404-57-2-2-3)	2012	Breeding Line		3.673	5.082	0.778	5.051	0.771	92.311	0.939
IR 95051:7-B-3-10-23-GBS	4039945	FEDEARROZ 50/IR 77298-14-1-2-10//IRRI 123/IR07F287///SANHUANGZHAN NO 2/IRRI 146//IR 45427-2B-2-2B-1-1/IR 4630-22-2-5-1-3/4/FEDEARROZ 50/IRRI 146//IRRI 123/IR07F287///IR 45427-2B-2-2B-1-1/IR 4630-22-2-5-1-3//IR 77298-14-1-2-10/SANHUANGZHAN NO 2/5/FEDEARROZ	2010	Breeding Line		4.258	5.08	0.244	5.081	0.236	90.277	0.559
IR 93915-82-CMU 2-2-CMU 2-AJY B	300177572	IR03W134/PUSA BASMATI 1	2010	Breeding Line		4.788	5.08	0.339	5.166	0.329	82.576	0.647
IR13N105	3658868	NSIC RC 158/IR08N121	2010	Breeding Line		5.087	5.079	0.459	5.053	0.448	89.799	0.787
IR 71896-3R-2-2	300177660	IR 55182-3B-14-3-2/IR 65195-3B-13-2-3 (PSB RC 86)	1996	Breeding Line		4.117	5.079	0.343	5.127	0.334	88.31	0.634
IR 97326-1-3-2-3	4214770	PR 115/IR09A138//PR 115	2011	Breeding Line		5.812	5.075	0.575	5.076	0.566	90.301	0.837
IR 103256-B-B-B-B-1	300080492	12DS-GMET-22/IRRI 156	2013	Breeding Line		2.925	5.073	0.594	5.053	0.585	88.555	0.899
IR11A297	2972309	IR04A427/IR 69726-116-1-3 (MATATAG 1)	2008	Breeding Line	Yes	6.593	5.072	0.529	5.111	0.518	90.013	0.832
IR 100008-52-B	4216346	IR05N412/IRRI 123	2012	Breeding Line		6.569	5.071	0.407	5.118	0.397	85.787	0.753
IR04A429	1253957	IR 73718-1-2-1-3/PSB RC 10 (IR 50404-57-2-2-3)	2001	Breeding Line	Yes	6.236	5.069	0.66	5.085	0.651	92.026	0.896
IR15A1410	4395302	IR BB 62/IR 73012-137-2-2-2//IR07F290	2012	Breeding Line		6.576	5.068	0.255	5.033	0.246	90.21	0.651
IR15M1054	4286627	PSB RC 18 (IR 51672-62-2-1-1-2-3)/IR BB 66///IR 91145-AC 26/IRRI 123//OM 4498/6/IR09F209/IR09F173/5/IR05A193/IR 68144-2B-2-2-3-1-166//IR07F290/IR 75862-206-2-8-3-B-B-B///IR BB 60-1/IR 71730-51-2/4/IR09F158	2012	Breeding Line		7.568	5.064	0.718	5.033	0.709	90.373	0.917
IR14A150	4228927	IR03A550/IRRI 154	2011	Breeding Line	Yes	6.998	5.063	0.662	5.238	0.653	86.151	0.873
IR 110612-B-B-B-1-1	4226474	IR 68//IR 85488-76-B-B-1-1/IR 85483-68 RIL-1-1-1		Breeding Line		5.965	5.055	0.612	5.099	0.602	89.415	0.855
IR09N173	2472512	IR04N114/THOUA//IR 60	2005	Breeding Line		4.467	5.052	0.253	5.034	0.245	88.651	0.621
IR 95541-84-2-2-1	4228947	IR 72102-4-159-1-3-3-3 (NSIC RC 112)/IRBB23	2011	Breeding Line		5.782	5.049	0.665	5.071	0.655	91.806	0.875
IR 99993-B-B RGA-B RGA-B RGA-1	300293456	IRRI 151/IRRI 154	2012	Breeding Line	Yes	6.696	5.047	0.865	5.089	0.862	87.81	0.932
IR 107057:2-1-1	4609630	IR 103806:279/IRRI 154	2013	Breeding Line		7.434	5.047	0.179	5.045	0.172	89.906	0.518
IR 93345:26-B-14-1-B-B-B	4350779	IRRI 123/IR07F287//IR 77298-14-1-2-10/IR 4630-22-2-5-1-3///IR 45427-2B-2-2B-1-1/IRRI 146//FEDEARROZ 50/SANHUANGZHAN NO 2	2009	Breeding Line		6.533	5.046	0.494	5.082	0.483	89.669	0.822
IR06M150	1838072	MEM BERANO/PADI ABANG GOGO	2003	Breeding Line		1	5.045	0.731	5.047	0.724	90.836	0.899
IR 107057:25-1-1	4609629	IR 103806:279/IRRI 154	2013	Breeding Line		7.434	5.045	0.204	5.027	0.197	90.084	0.546
IR15M2021	300249055	BR 7840-54-3-1/IRRI 156	2013	Breeding Line		5.232	5.044	0.215	5.055	0.208	88.167	0.466
IR06M134	1837987	IR 71684-36-3-3-2/CAVITENIA	2003	Breeding Line		1.875	5.044	0.666	5.043	0.655	89.073	0.887
IR 111669 H	4534798	IR 58025 A/IR86427-15-5-1-1-1-2-1-1	1987	Breeding Line		5.702	5.043	0.51	5.067	0.499	90.112	0.841
IR 93337:37-B-15-15-22-1RGA-2RGA-1-B	300252035	IRRI 123/SANHUANGZHAN NO 2//IR 77298-14-1-2-10/IR07F287///IRRI 146/IR 4630-22-2-5-1-3//FEDEARROZ 50/IR 45427-2B-2-2B-1-1	2009	Breeding Line		6.533	5.042	0.608	5.022	0.598	92.936	0.871
IR 103298-B-B RGA-B RGA-458-1	300279898	PR 30245-10-414/IR08N210	2013	Breeding Line			5.039	0.338	5.017	0.327	90.351	0.649
IR13N157	3806774	IR09N531/IRRI 154	2010	Breeding Line	Yes	5.835	5.037	0.586	5.126	0.577	88.286	0.862
IR 102717-4-2-1-B	300089063	IR 69428-6-1-1-3-3/KETAN MERAH	2012	Breeding Line		2.125	5.035	0.537	5.07	0.529	87.459	0.814
IR 93336:49-B-10-14-B-B	3480738	FEDEARROZ 50/IR07F287//IR 45427-2B-2-2B-1-1/IRRI 146///SANHUANGZHAN NO 2/IR 4630-22-2-5-1-3//IRRI 123/IR 77298-14-1-2-10	2009	Breeding Line		6.533	5.034	0.886	5.059	0.883	88.406	0.952
IR12N240	3427099	IR05N160/TEQING	2009	Breeding Line		3.877	5.033	0.441	5.057	0.43	88.371	0.76
IR09A143	2547990	IR 61920-3B-22-2-1 (NSIC RC 106/IR00A117	2005	Breeding Line		5.042	5.032	0.29	5.048	0.281	89.651	0.59
IR 100109-B-B-B-B-11-1	300174085	PR 37285-17-31-12-1-21-1-2/IRRI 154	2012	Breeding Line		5.594	5.031	0.326	5.033	0.317	89.782	0.092
IR13N131	3592044	CIHERANG/IR08N158	2010	Breeding Line	Yes	7.037	5.03	0.411	5.119	0.401	91.389	0.701
IR13N104	3658815	IR09N530/IR04A428	2010	Breeding Line		6.877	5.029	0.526	4.92	0.515	85.948	0.818
IR 100098-B-B-B-B-40	300037642	IR10N108/PSB RC 10 (IR 50404-57-2-2-3)	2012	Breeding Line		6.834	5.029	0.631	5.059	0.621	89.902	0.893
IR12N249	3523215	IR05N204/IR01W102//IRRI 145	2009	Breeding Line	Yes	6.125	5.028	0.511	5.08	0.5	91.899	0.794
IR 103298-B-B RGA-B RGA-300-1	300251079	PR 30245-10-414/IR08N210	2013	Breeding Line			5.028	0.34	4.997	0.33	90.8	0.651
IR 115838:5-5-5	300166623	IR 115837:17/IR06M143		Breeding Line		3.43	5.027	0.207	5.051	0.2	88.981	0.561
IR 102717-115-1-1-B	300089081	IR 69428-6-1-1-3-3/KETAN MERAH	2012	Breeding Line		2.125	5.026	0.162	5.039	0.156	87.905	0.416
IRRI 115	86225	IR 48613-54-3-3-1/IR 28239-94-2-3-6-2	1988	IRRI Released Variety		5.527	5.025	0.703	5.024	0.697	90.188	0.873
IR15A1858	4392409	IRRI 181/IR05F102	2013	Breeding Line		5.74	5.025	0.139	5.031	0.133	87.386	0.465
IR 65192-4B-3-2	300177622	IR 9884-54-3-1E-P1 (PSB RC 48)/KUATIK PUTIH	1990	Breeding Line		3.241	5.025	0.232	5.04	0.224	90.736	0.506
IR 103806:121-B RGA	4194457	NA	2013	Breeding Line		7.341	5.025	0.223	5.008	0.215	90.744	0.651
IR 98429-B-B-B-B-57-1-1	300255972	IR09N190/PSB RC 18 (IR 51672-62-2-1-1-2-3)	2012	Breeding Line			5.024	0.34	4.984	0.33	91.222	0.651
IR13A319	3769049	IR 70369 B/IR 72889-46-3-2-1 R	2009	Breeding Line		5.401	5.022	0.377	5.059	0.366	91.886	0.714
IR 105466:36-6-4	4209057	IR 6 (PAKISTAN)*2/IRRI 149	2012	Breeding Line		3.87	5.021	0.241	4.963	0.233	85.113	0.585
IR12A302	3427234	IR 70369 B/IR 72889-46-3-2-1 R	2009	Breeding Line		5.401	5.02	0.446	5.013	0.436	88.549	0.734
IR08N159	2337187	DAEYABYEO/IR04N114	2005	Breeding Line		4.133	5.02	0.496	4.916	0.484	84.662	0.794
IR13N130	3592031	JANAKI/IR08N104	2010	Breeding Line		5.503	5.017	0.478	5.056	0.468	90.789	0.777
IR 103291-B-B-B-B-B-1	300233574	IR 50/IR09A104	2013	Breeding Line		6.531	5.017	0.708	5.037	0.703	93.646	0.846
IR 97346-B RGA-B RGA-B RGA-B RGA-13	300033904	IR09F436/IRRI 146//IR10F388	2011	Breeding Line		5.883	5.015	0.153	4.999	0.149	89.467	0.39
IR13N112	3659055	IR 83673-94-1-1-3/IR05A117	2010	Breeding Line		6.672	5.014	0.528	4.985	0.517	87.047	0.819
IR08A176	2348720	IR 73013-95-1-3-2/IRRI 123	2005	Breeding Line		6.429	5.014	0.778	5.027	0.774	90.15	0.906
IR 95133:1-B-16-14-10-GBS	4039908	FEDEARROZ 50/SANHUANGZHAN NO 2//IR 45427-2B-2-2B-1-1/IR07F287///IRRI 123/IR 77298-14-1-2-10//IRRI 146/IR 4630-22-2-5-1-3/4/FEDEARROZ 50/IR07F287//IRRI 123/IR 45427-2B-2-2B-1-1///SANHUANGZHAN NO 2/IRRI 146//IR 77298-14-1-2-10/IR 4630-22-2-5-1-3/5/FEDEARROZ	2010	Breeding Line		4.321	5.014	0.757	5.066	0.75	87.426	0.922
IR 103806:111-B RGA	4194599	IRRI 154*2/IRRI 149	2013	Breeding Line		7.341	5.014	0.307	4.986	0.297	92.367	0.706
IR13A347	3769153	IR 70369 B/IR 73930-47-5-2-2 R	2009	Breeding Line		4.717	5.013	0.329	5.089	0.319	83.281	0.678
IR 98464-B-B-B-5	4393405	IRRI 119/IR 24	2012	Breeding Line		4.461	5.01	0.843	4.973	0.84	83.938	0.929
IR10N230	2697797	IR01N106/IR01N194//IRRI 143	2006	Breeding Line	Yes	6.37	5.008	0.639	5.121	0.63	92.836	0.876
IR13N142	3592196	IR08A128/IR09N530	2010	Breeding Line		6.016	5.006	0.648	4.956	0.638	90.301	0.877
IR12A229	3426240	IR06M146/IR 72102-4-159-1-3-3-3 (NSIC RC 112)	2009	Breeding Line	Yes	4.719	5.004	0.501	5.071	0.491	85.798	0.78
IR13N219	3807677	IR05N128/PUSA BASMATI 1//IR06M138	2010	Breeding Line		3.709	5.003	0.263	4.989	0.254	92.99	0.587
IR 107061:1-1-1	4609627	IR 103806:292/IRRI 154	2013	Breeding Line		7.434	5.003	0.206	4.962	0.198	92.186	0.564
IR 99091-B-B-B-224-2	300052132	IR BB 65/IR03A477//MTU 1113	2012	Breeding Line		5.155	5.002	0.079	4.998	0.075	87.326	0.272
IR13A176	3768749	IR 68897 B/IR 60819-34-2 R	2009	Breeding Line		6.418	5.001	0.335	4.979	0.324	90.514	0.679
IR11A294	2972296	IR04A427/IR 69726-116-1-3 (MATATAG 1)	2008	Breeding Line		6.593	5	0.524	4.995	0.513	91.125	0.825
IR11A341	2972722	IR05A125/CIHERANG	2008	Breeding Line	Yes	7.186	4.999	0.632	5.076	0.621	90.147	0.862
IR 103298-B-B RGA-B RGA-28-1	300250948	PR 30245-10-414/IR08N210	2013	Breeding Line			4.999	0.34	5.009	0.33	88.689	0.651
IR 66946-3R-149-1-1	2162177	IR 29/POKKALI B	1992	Breeding Line		3.233	4.996	0.668	5.023	0.66	92.028	0.872
IR 91153-AC 463-4	300252280	IR05F102/IR 69428-6-1-1-3-3	2008	Breeding Line		4.475	4.995	0.299	5.051	0.29	84.902	0.577
IR12T215	300177586	IR 69502-6-SRN 3-UBN 1-B/IR05A125	2008	Breeding Line		6.788	4.994	0.324	4.953	0.314	91.067	0.631
IR 111671 H	4534800	IR 58025 A/IR BB 62	1987	Breeding Line		5.538	4.994	0.41	4.961	0.399	91.178	0.778
IR 104006:4-19-B RGA-B RGA-6	300289316	IRRI 154/IR 66946-3R-178-1-1//IRRI 147	2013	Breeding Line		5.277	4.993	0.139	5.043	0.133	85.628	0.368
IR 100008-40-B	4216334	IR05N412/IRRI 123	2012	Breeding Line		6.569	4.993	0.387	4.965	0.377	90.322	0.729
IR 96730-36-3-1-1	4229223	IR06N146/IR 71146-97-1-2-1-3	2011	Breeding Line		5.859	4.992	0.531	5.001	0.52	82.178	0.814
IR09N202	2472717	IR04N114/IR01N144//IR 72102-4-159-1-3-3-3 (NSIC RC 112)	2005	Breeding Line		6.355	4.989	0.572	4.962	0.566	88.567	0.756
IR 95128:13-B-15-3-8-GBS	4039960	FEDEARROZ 50/SANHUANGZHAN NO 2//IRRI 123/IRRI 146///IR 77298-14-1-2-10/IR 4630-22-2-5-1-3//IR 45427-2B-2-2B-1-1/IR07F287/4/FEDEARROZ 50/IR 4630-22-2-5-1-3//IRRI 146/IR07F287///IR 77298-14-1-2-10/SANHUANGZHAN NO 2//IRRI 123/IR 45427-2B-2-2B-1-1/5/FEDEARROZ	2010	Breeding Line		4.383	4.989	0.24	5.002	0.232	86.287	0.557
IRRI 123	94801	IR 47761-27-1-3-6/PSB RC 28 (IR 56381-139-2-2)	1990	IRRI Released Variety		6.259	4.988	0.897	4.946	0.894	88.525	0.959
IR15M2597	300250756	IR 68144-2B-2-2-3-1-166/BR 7840-54-1-2-5	2013	Breeding Line		5.29	4.988	0.328	5.011	0.318	89.626	0.613
IR15M1952	300248944	BR 7840-54-3-1/PR 111	2013	Breeding Line		5.529	4.985	0.232	4.978	0.225	89.791	0.499
IR 96764-94-2-3-3	4214771	IR09N516/IR05N181	2011	Breeding Line		6.273	4.984	0.464	5.016	0.454	90.753	0.806
IR 99100-B-B-B-B-44	300039943	IRRI 154/IR04A213//PAU 201	2012	Breeding Line		4.994	4.983	0.775	4.969	0.768	89.306	0.956
IR09A220	2472088	IR 72903-121-2-1-2/IR 71606-1-1-4-2-3-1-2 (NSIC 110	2006	Breeding Line		6.968	4.982	0.679	5.033	0.672	89.171	0.879
IR 98393-B-B-1	4212029	IR07A266/IR 42	2012	Breeding Line		5.816	4.982	0.598	5.01	0.591	84.765	0.781
IR 105483:18-4	4218997	IR 6 (PAKISTAN)*3/IRRI 149	2012	Breeding Line		3.435	4.982	0.213	4.917	0.206	81.143	0.535
IR 100740-65-B	4216879	IR09N496/PSB RC 18 (IR 51672-62-2-1-1-2-3)//PR 37866-1B-1-4	2012	Breeding Line		4.296	4.982	0.232	4.963	0.224	88.199	0.586
IR10N304	2696855	IR 72906-32-1-3-3/IR02N139//PSB RC 64 (IR 59552-21-3-2-2)	2007	Breeding Line		7.077	4.981	0.649	5.049	0.64	92.665	0.867
IR 122310:7-5-6	300166641	IR 120763:2/IRRI 156	2014	Breeding Line		5.363	4.981	0.112	4.988	0.108	87.104	0.357
IR07N201	2223120	IR 72967-12-2-3/PR 31090-33-2-1	2005	Breeding Line		5.608	4.979	0.61	5.014	0.605	90.286	0.768
IR 91153-AC 277-1	300252276	IR05F102/IR 69428-6-1-1-3-3	2008	Breeding Line		4.475	4.978	0.257	4.999	0.249	86.247	0.536
IR 105463:8-47-1	4204968	IR 6 (PAKISTAN)*2/IRRI 149	2012	Breeding Line		3.87	4.978	0.721	4.932	0.715	87.122	0.877
IR 100749-79-B	4216993	NA	2012	Breeding Line		5.625	4.977	0.26	4.986	0.251	87.663	0.645
IR13M129	3859411	IR 75862-206-2-8-3-B/IR05F102///IR04N114/IR01N144//IRRI 136	2010	Breeding Line		6.404	4.974	0.493	5.061	0.483	85.683	0.788
IR13N192	3807580	IR05N128/PUSA BASMATI 1//IR06M138	2010	Breeding Line		3.709	4.971	0.275	4.983	0.266	88.812	0.617
IR 100113-B-B-B-B-2	300038036	PR 37285-17-31-12-1-21-1-2/MILYANG 23	2012	Breeding Line		4.51	4.971	0.783	4.974	0.778	87.773	0.921
IR08N158	2337253	IR02N444/IR 73439-11-1-3-1//IR 59682-132-1-1-2 (PSB RC 52)	2005	Breeding Line		6.569	4.969	0.589	4.926	0.581	90.478	0.805
IR15M1300	4289688	IR 85604-AC 3/IRRI 123//IR 75499-53-1///BR 29/4/IR 83317-AC 124/NEGRO//IR 83317-AC 124/PHAMA	2012	Breeding Line		5.19	4.968	0.499	4.944	0.491	89.604	0.76
IR 93354:8-B-5-1-6-1RGA-2RGA-1-B	4432146	IRRI 123/SANHUANGZHAN NO 2//IR 45427-2B-2-2B-1-1/IR07F287///IR 77298-14-1-2-10/IRRI 146//FEDEARROZ 50/IR 4630-22-2-5-1-3	2009	Breeding Line		6.533	4.966	0.314	4.91	0.305	97.524	0.669
IR 91897-86-2-3-2-1-B	3869572	IR 69428-6-1-1-3-3/IR 65482-4-136-2-2-B	2009	Breeding Line		4.726	4.965	0.18	4.95	0.173	91.269	0.574
IR09N534	2432997	IR04N114/IR 73459-120-2-2-3//KHAO KHAE	2005	Breeding Line		3.237	4.963	0.258	4.935	0.251	90.78	0.535
IR15M1032	4286212	IR 91152-AC 443/IR 66///IR 83317-AC 124/IR 69428-6-1-1-3-3//IR 83317-AC 71/IR 68144-2B-2-2-3-1-166	2012	Breeding Line		5.784	4.962	0.187	4.987	0.181	86.223	0.464
IR12A185	3522660	IRRI 154/IRRI 143	2009	Breeding Line		7.15	4.961	0.463	4.872	0.452	90.955	0.757
IR13A461	3769530	IR 79125 B/IR 73885-1-4-3-2-1-10 R	2009	Breeding Line		5.976	4.956	0.313	4.898	0.303	86.563	0.672
IR 100007-B RGA-B RGA-B RGA-18	300033617	IR05N412/PSB RC 18 (IR 51672-62-2-1-1-2-3)	2012	Breeding Line		6.125	4.955	0.702	4.971	0.694	88.718	0.917
IR06N155	1855724	IR 72158-11-5-2-3/IR 73707-45-3-2-3//IR 72875-94-3-3-2	2003	Breeding Line		5.758	4.953	0.695	4.959	0.686	89.677	0.901
IRRI 174	1253581	IR00A117/IR 64	2001	IRRI Released Variety	Yes	6.032	4.951	0.493	4.915	0.486	90.447	0.736
IR13A495	3769657	IR 80559 B/IR 60819-34-2 R	2009	Breeding Line		6.35	4.951	0.387	4.878	0.376	87.189	0.751
IR13A210	3768831	IR 68897 B/IR 60819-34-2 R	2009	Breeding Line		6.418	4.951	0.312	4.931	0.302	86.626	0.673
IR15M1336	4290659	IR05A199/JORYEONGBYEO//CIHERANG/IR 75862-206-2-8-3-B///IR05A193/IR 68144-2B-2-2-3-1-166//IR07F290/IR 75862-206-2-8-3-B-B-B/4/IR 77298-5-6-18/5/IR 68144-2B-2-2-3-1-166/JORYEONGBYEO//PSBRC 82///ANSANBYEO/IR04N114/4/IR09L242/6/NSIC RC 158/NEGRO//BR 29	2012	Breeding Line		6.479	4.95	0.574	4.912	0.565	90.865	0.813
IR 99284-54-2-1	4289989	IR 91153-AC 82/IR05F102//IR 68144-2B-2-2-3-1-166///IRRI 145/4/IR02A127/KETAN MERAH//IRRI 146/NEGRO	2012	Breeding Line		5.975	4.95	0.171	4.921	0.165	90.582	0.506
IR 93329:12-B-14-21-B-B	4042537	FEDEARROZ 50/IR 77298-14-1-2-10//IRRI 123/IR 45427-2B-2-2B-1-1///SANHUANGZHAN NO 2/IR 4630-22-2-5-1-3//IRRI 146/IR07F287	2009	Breeding Line		6.533	4.95	0.543	4.959	0.532	86.689	0.827
IR 75862-221-2-1-2-B-B-B	1876805	IR 65600-81-5-3-2*3/O LONGISTAMINATA	1998	Breeding Line		2.625	4.95	0.494	4.861	0.484	94.377	0.784
IR10N362	2830417	IR 71700-247-1-1-2/IR 59682-132-1-1-2 (PSB RC 52)//IR 71701-28-1-4	2007	Breeding Line		5.74	4.949	0.515	5.003	0.504	90.151	0.827
IR13A386	3769313	IR 73328 B/IR 73885-1-4-3-2-1-10 R	2009	Breeding Line		4.857	4.948	0.333	4.93	0.323	92.735	0.671
IR 110631-B-B-B-1-1	4226314	SAN HUANG ZHAN/YANGDAO 6		Breeding Line		1.5	4.948	0.873	4.982	0.87	94.138	0.945
IR 103298-B-B RGA-B RGA-318-1	300251095	PR 30245-10-414/IR08N210	2013	Breeding Line			4.948	0.34	4.959	0.33	88.689	0.651
IR13A523	3806911	IR03A550/IR BB 63	2011	Breeding Line		5.856	4.947	0.382	4.992	0.373	89.136	0.719
IR 94046-7-2-2-1	3858725	IR 83317-AC 72/IRRI 123	2010	Breeding Line		6.281	4.947	0.693	4.985	0.684	92.37	0.894
IR 102885-1-75-5-3-18	4194148	SABITRI*2/IRRI 149	2008	Breeding Line		6.143	4.946	0.158	4.92	0.154	85.435	0.385
IR 99084-B-B-1	4215059	IRBB23/IR02N211//IR08A192	2012	Breeding Line		6.19	4.945	0.849	4.965	0.847	89.664	0.909
IR 95048:13-B-11-2-3-GBS	4039943	FEDEARROZ 50/IR 77298-14-1-2-10//IRRI 123/IR07F287///SANHUANGZHAN NO 2/IRRI 146//IR 45427-2B-2-2B-1-1/IR 4630-22-2-5-1-3/4/IRRI 123/SANHUANGZHAN NO 2//IR 77298-14-1-2-10/IR07F287///IRRI 146/IR 4630-22-2-5-1-3//FEDEARROZ 50/IR 45427-2B-2-2B-1-1/5/FEDEARROZ	2010	Breeding Line		4.383	4.945	0.226	4.921	0.218	93.575	0.541
IR15A1287	4392559	IR06N209/IR10F365	2013	Breeding Line		6.766	4.944	0.678	5.027	0.674	91.672	0.81
IR12N278	3522776	IR05N170/NSIC RC 158	2009	Breeding Line		6.363	4.942	0.599	4.895	0.588	90.661	0.85
IR 100755-B-B-B-B-5	300041439	IRRI 119/IR 42//IR09N542	2012	Breeding Line		5.906	4.942	0.846	4.958	0.843	86.892	0.932
IR11W109	3022309	IR 65482-4-136-2-2-B/IR 71701-28-1-4//IR 64680-81-2-2-1-3	2007	Breeding Line		6.317	4.941	0.738	4.975	0.729	88.772	0.923
IR10M292	2830276	IR 69428-6-1-1-3-3/2*IR 36	2007	Breeding Line		5.163	4.94	0.428	5.005	0.418	91.135	0.728
IR10M128	2698097	IR 75862-221-2-1-2-B-B-B/IR 36	2006	Breeding Line		4.561	4.94	0.198	4.962	0.191	91.032	0.546
IR 97233-93-1-1	4211765	IR03A550/IR BB 65//IR06N146	2011	Breeding Line		6.371	4.939	0.435	4.924	0.427	89.389	0.739
IR12A340	3523061	IR06A144/IR05F102	2009	Breeding Line		5.74	4.938	0.354	4.932	0.345	90.618	0.672
IR 96892-B RGA-B RGA-B RGA-5	300033241	IR09F120/IRRI 174	2011	Breeding Line		6.904	4.938	0.726	4.945	0.717	87.848	0.945
IR 107834 H	4534796	IR 68897 A/IR 86612-31-3-2-1-1-1-1	1993	Breeding Line		5.494	4.938	0.48	4.923	0.47	86.054	0.808
IR13A504	3806765	IR10N103/IRRI 150	2010	Breeding Line		6.794	4.937	0.505	4.954	0.496	86.24	0.786
IR 108005-B-B RGA-B RGA-30	300296737	PR 37704-2B-6-1-2-1-1/IRRI 154	2013	Breeding Line		4.867	4.935	0.023	4.936	0.022	88.705	0.075
IR 99285-15-1-2	4290115	IR 91153-AC 117/IR05F102//IR 68144-2B-2-2-3-1-166///IR 66/4/IRRI 146/NEGRO//BR 29	2012	Breeding Line		6.279	4.934	0.166	4.9	0.161	94.357	0.531
IR 94299-112-3-3-3	3859415	IR 75862-206-2-8-3-B/IR05F102///IR04N114/IR01N144//IR 72102-4-159-1-3-3-3 (NSIC RC 112)	2010	Breeding Line		6.404	4.932	0.132	4.958	0.126	88.377	0.478
IR13A164	3768724	IR 68897 B/IR 60819-34-2 R	2009	Breeding Line		6.418	4.931	0.309	4.892	0.299	88.913	0.661
IR 99059-B-B-1	4215496	IR10N103/IR03A477//PR 115	2012	Breeding Line		6.045	4.931	0.757	4.977	0.751	92.574	0.901
IR13A404	3769384	IR 75589-41-13-17-15-22 (TGMS)/IR 73885-1-4-1-4-3-6 R	2009	Breeding Line		5.258	4.93	0.308	4.88	0.299	87.458	0.667
IR10T111	300177693	IRRI 147/IR 66946-3R-178-1-1	2005	Breeding Line		3.963	4.93	0.272	4.973	0.263	86.566	0.572
IR 98381-B-B-B-B-2	300034590	IR05N229/IRRI 146	2012	Breeding Line		6.1	4.93	0.729	4.97	0.725	90.238	0.853
IR14A130	4229130	NOGYANGBYEO/IRRI 154	2011	Breeding Line		4.367	4.929	0.588	4.927	0.578	89.171	0.858
IR 102884-191	3879793	IRRI 123*2/IR10F221	2012	Breeding Line		6.842	4.929	0.307	4.842	0.3	85.551	0.563
IR13N147	3592545	IR05A125/IR09N516	2010	Breeding Line		7.159	4.928	0.519	4.931	0.507	89.524	0.819
IR 100740-95-B	4216909	IR09N496/PSB RC 18 (IR 51672-62-2-1-1-2-3)//PR 37866-1B-1-4	2012	Breeding Line		4.296	4.927	0.306	4.943	0.296	87.753	0.689
IR 98590-B RGA-B RGA-1	4392048	IRRI 146/IR09F437	2012	Breeding Line		6.529	4.926	0.853	5.056	0.851	85.979	0.911
IR 102885-29-77-7-2-5	4196791	SABITRI*2/IRRI 149	2008	Breeding Line		6.143	4.926	0.198	4.917	0.193	85.549	0.403
IR14A145	4228944	MTU 1116/IR04A427	2011	Breeding Line		5.282	4.925	0.683	4.954	0.673	89.334	0.886
IR12T177	300177581	A 69-1/IRRI 174	2008	Breeding Line		5.282	4.925	0.404	4.893	0.395	90.568	0.677
IR 108000-B-B RGA-B RGA-16	300296762	PR 37246-2-3-2-1-1-2-1/IRRI 154	2013	Breeding Line		5.719	4.925	0.819	4.913	0.813	90.259	0.913
IR13N128	3659331	IR 6 (PAKISTAN)/IRRI 143//IR06N156	2010	Breeding Line		5.925	4.924	0.604	4.871	0.594	92.675	0.842
IR06A150	1960929	IR02A127/IR 64	2003	Breeding Line	Yes	6.222	4.924	0.458	5.009	0.449	92.969	0.737
IR05N204	1265433	IR 72967-12-2-3/IR 68059-66-2-3-3-3	2002	Breeding Line		5.675	4.924	0.633	4.976	0.626	94.711	0.809
IR13N143	3592212	IR10N104/IR08N158	2010	Breeding Line		7.092	4.923	0.586	4.987	0.575	90.065	0.848
IR13N145	3592328	IR09N481/BR 11	2010	Breeding Line		5.294	4.922	0.402	4.967	0.392	89.456	0.727
IR13A390	3769333	IR 73328 B/IR 73885-1-4-3-2-1-10 R	2009	Breeding Line		4.857	4.922	0.435	4.879	0.424	91.461	0.771
IR 112623-49-B-B	300253713	IR09F436*2/IRRI 148	2014	Breeding Line		6.15	4.922	0.137	4.923	0.132	88.023	0.499
IR15A1797	4392548	IRRI 181/IR05F102	2013	Breeding Line		5.74	4.92	0.172	4.948	0.165	90.039	0.514
IR11A306	3023573	IR04A427/IR 73006-12-3-3-2	2008	Breeding Line		6.27	4.92	0.691	4.946	0.683	89.352	0.888
IR13N211	3807646	IR05N128/PUSA BASMATI 1//IR06M138	2010	Breeding Line		3.709	4.919	0.218	4.952	0.21	88.478	0.573
IR 110614-C1-B-B-B-1-1	4226471	IR 85483-68 RIL-1-1-1/DOONGARA 2003		Breeding Line		3.185	4.919	0.577	4.981	0.566	91.709	0.865
IR 118289-4-56-78-B	300280734	CT 19021-3-4-1VI-1/HABATAKI//CT 19021-3-4-1VI-1/ST 12///CT 19021-3-4-1VI-1	2013	Breeding Line			4.918	0.376	4.939	0.365	86.806	0.812
IR14M103	4230390	IR 94290/IR BB 66	2011	Breeding Line		5.949	4.917	0.419	4.902	0.409	86.861	0.719
IR08M101	2338002	IR 68144-2B-2-2-3-2/IR 71684-36-3-3-2	2003	Breeding Line		3.911	4.916	0.245	4.895	0.237	88.215	0.609
IR 99053-B-B-1	4215464	IR07N187/IR 72967-12-2-3//IR09N496	2012	Breeding Line		6.622	4.916	0.841	4.951	0.838	89.661	0.916
IR15A1728	4392763	IR06N209/IR10F365	2013	Breeding Line		6.766	4.915	0.158	4.91	0.152	88.945	0.498
IR12N259	3425696	IR02N195/IRRI 145//IR 6 (PAKISTAN)	2009	Breeding Line		4.065	4.914	0.557	4.977	0.546	92.06	0.832
IR15M1180	4287291	SWARNA//IR 69428-6-1-1-3-3/NEGRO	2012	Breeding Line		3.453	4.913	0.125	4.938	0.12	83.532	0.419
IR09N505	2451064	IR 66/NSIC RC 158	2005	Breeding Line		6.225	4.913	0.486	4.888	0.477	88.043	0.743
IR 95133:15-B-11-5-3-GBS	4039922	FEDEARROZ 50/SANHUANGZHAN NO 2//IR 45427-2B-2-2B-1-1/IR07F287///IRRI 123/IR 77298-14-1-2-10//IRRI 146/IR 4630-22-2-5-1-3/4/FEDEARROZ 50/IR07F287//IRRI 123/IR 45427-2B-2-2B-1-1///SANHUANGZHAN NO 2/IRRI 146//IR 77298-14-1-2-10/IR 4630-22-2-5-1-3/5/FEDEARROZ	2010	Breeding Line		4.321	4.913	0.225	4.9	0.217	89.349	0.54
IR 101732-102-1-2-B	300089338	DASAN/IR 91152-AC 263//IR 91152-AC 443/IR 66	2011	Breeding Line		4.187	4.913	0.407	4.923	0.395	88.715	0.711
IR 95044:5-B-12-5-6-GBS	4039848	FEDEARROZ 50/IR 77298-14-1-2-10//IRRI 123/IR 45427-2B-2-2B-1-1///SANHUANGZHAN NO 2/IR 4630-22-2-5-1-3//IRRI 146/IR07F287/4/IRRI 123/IR07F287//SANHUANGZHAN NO 2/IRRI 146///IR 77298-14-1-2-10/IR 45427-2B-2-2B-1-1//FEDEARROZ 50/IR 4630-22-2-5-1-3/5/FEDEARROZ	2010	Breeding Line		4.383	4.912	0.251	4.901	0.243	91.968	0.562
IR10M172	2815737	IR 64/IR 68144-2B-2-2-3-1-166	2006	Breeding Line		5.618	4.911	0.419	4.922	0.409	90.729	0.736
IR09A181	2642504	IR 72860-74-1-2-1/IR 73720-36-3-3-1//IR 60	2006	Breeding Line		6.264	4.911	0.606	4.801	0.596	92.93	0.856
IR10M115	2697669	IR 69428-6-1-1-3-3/IR13M175	2006	Breeding Line		3.188	4.91	0.445	4.921	0.434	89.309	0.756
IR09A229	2433291	PR 32749-9-10-5/PSB RC 18 (IR 51672-62-2-1-1-2-3)	2005	Breeding Line		5.422	4.91	0.301	4.863	0.293	86.639	0.582
IR 107041:36-1-1	4609631	IR 103806:139/IRRI 154	2013	Breeding Line		7.434	4.91	0.179	4.899	0.173	89.201	0.522
IR 103806:263-B RGA	4194537	IRRI 154*2/IRRI 149	2013	Breeding Line		7.341	4.908	0.307	4.937	0.297	89.025	0.705
IR 100160-B-B RGA-B RGA-56-1	300251314	IR08N128/MILYANG 23	2012	Breeding Line			4.908	0.339	4.928	0.329	88.26	0.651
IR09N508	2432758	IR 69428-6-1-1-3-3/IR 64	2005	Breeding Line		4.901	4.907	0.414	4.828	0.406	91.377	0.655
IR15M1047	4286481	IR 69428-6-1-1-3-3/Mak fay deng//IR 91152-AC 443	2012	Breeding Line		4.023	4.906	0.235	4.91	0.227	85.42	0.65
IR09N533	2432999	IR04N114/IR 73459-120-2-2-3//KHAO KHAE	2005	Breeding Line		3.237	4.906	0.423	4.938	0.413	89.101	0.73
IR 90876 H	4535145	IR 75589-31-27-8-33 (TGMS)/IR05N162	2001	Breeding Line		5.319	4.906	0.381	4.881	0.371	89.578	0.73
IR12C185	300166936	IR 78878-53-2-2-2/IR 2006-P12-12-2-2	2009	Breeding Line		5.42	4.905	0.475	4.935	0.464	85.266	0.755
IR12A169	3523437	IR02N211/PUSA BASMATI 1	2009	Breeding Line		4.988	4.905	0.293	4.855	0.284	87.809	0.619
IR 100121-B-B-B-B-54-1-1	300256500	PR 37866-1B-1-4/IRRI 154	2012	Breeding Line			4.905	0.338	4.867	0.327	91.193	0.649
IR13A146	3592412	THADOKKHAM 1/IR08M110	2010	Breeding Line		5.554	4.903	0.617	4.872	0.606	93.511	0.872
IR10M155	2814281	IR 75862-206-2-8-3-B-B-B/IR 64	2006	Breeding Line		5.089	4.903	0.362	4.876	0.352	91.266	0.697
IR 97346-B RGA-B RGA-B RGA-B RGA-38	300033929	IR09F436/IRRI 146//IR10F388	2011	Breeding Line		5.883	4.903	0.111	4.918	0.106	87.041	0.387
IR12C104	3699724	FEDEARROZ 50/IRRI 123//IRRI 146/IR 4630-22-2-5-1-3///IR 45427-2B-2-2B-1-1/SANHUANGZHAN NO 2//IR 77298-14-1-2-10/IR07F287	2009	Breeding Line		6.533	4.9	0.384	4.923	0.374	88.256	0.853
IR 99285-4-3-1	4290061	IR 91153-AC 117/IR05F102//IR 68144-2B-2-2-3-1-166///IR 66/4/IRRI 146/NEGRO//BR 29	2012	Breeding Line		6.279	4.9	0.283	4.929	0.276	87.816	0.551
IR10A152	2758426	IRRI 126/IRRI 164//IR05F102/IR 66946-3R-178-1-1	2006	Breeding Line		6.373	4.899	0.687	4.952	0.677	85.555	0.905
IR13N148	3592572	IR09N494/IR05A117	2010	Breeding Line		6.197	4.896	0.61	4.873	0.601	86.14	0.852
IR12N234	3426985	IR02N211/TEQING	2009	Breeding Line		4.238	4.896	0.526	4.828	0.516	91.31	0.808
IR 95058:6-B-6-21-10-GBS	4039866	FEDEARROZ 50/IR 4630-22-2-5-1-3//IRRI 146/IR07F287///IR 77298-14-1-2-10/SANHUANGZHAN NO 2//IRRI 123/IR 45427-2B-2-2B-1-1/4/IRRI 123/IR07F287//SANHUANGZHAN NO 2/IRRI 146///IR 77298-14-1-2-10/IR 45427-2B-2-2B-1-1//FEDEARROZ 50/IR 4630-22-2-5-1-3/5/FEDEARROZ	2010	Breeding Line		4.258	4.895	0.243	4.895	0.235	90.003	0.558
IR15M2556	300250654	IRRI 123/BR 7840-54-2-5-1	2013	Breeding Line		6.306	4.894	0.187	4.916	0.181	88.361	0.423
IR15M1311	4290126	IR 91153-AC 117/IR05F102//IR 68144-2B-2-2-3-1-166///IR 66/4/NSIC RC 158/NEGRO//BR 29	2012	Breeding Line		6.279	4.892	0.143	4.884	0.137	90.058	0.405
IR 83411-B-SDO 7-3-AJY 3	300177578	IRRI 126/IR00A110	2005	Breeding Line		6.821	4.891	0.336	4.84	0.326	91.198	0.638
IR 100749-88-B	4217002	IRRI 168/IRRI 146//PR 37285-17-31-12-1-21-1-2	2012	Breeding Line		5.625	4.89	0.158	4.874	0.152	89.799	0.437
IR15M1368	4287304	SWARNA//IR 69428-6-1-1-3-3/NEGRO	2012	Breeding Line		3.453	4.889	0.205	4.932	0.198	81.909	0.51
IR 97305-22-2-2	4211781	IRRI 154/IR BB 65//SUWEON 287 (TAEBAEGBYEO)	2011	Breeding Line		6.674	4.889	0.504	4.824	0.493	87.347	0.8
IR 103314-B-B RGA-B RGA-2	300288279	PR 35769-B-37-3-1-2-1/IR09N522	2013	Breeding Line			4.889	0.877	4.946	0.874	87.826	0.927
IR13M139	3858779	IR05A193/IR 68144-2B-2-2-3-1-166//IR07F290/IR 75862-206-2-8-3-B-B-B///IR BB 60-1/IR 71730-51-2	2010	Breeding Line		6.252	4.887	0.745	4.854	0.737	87.299	0.917
IR13A120	3659094	IR 83827-69-3-3/IRRI 123	2010	Breeding Line		7.111	4.887	0.355	4.85	0.345	85.385	0.687
IR 105464:2-3-13	4204804	IR 6 (PAKISTAN)*2/IRRI 149	2012	Breeding Line		3.87	4.887	0.311	4.776	0.302	82.204	0.649
IR 102885-29-77-5-14	4195809	SABITRI*2/IRRI 149	2008	Breeding Line		6.143	4.887	0.081	4.876	0.079	87.298	0.282
IR13A194	3768786	IR 68897 B/IR 60819-34-2 R	2009	Breeding Line		6.418	4.886	0.306	4.925	0.297	91.609	0.641
IR10M127	2697529	IR 75862-206-2-8-3-B-B-B/IRRI 123	2006	Breeding Line		5.442	4.886	0.284	4.934	0.276	92.247	0.595
IR 60	45991	IR 4432-53-33/PTB 33//IR 36	1976	IRRI Released Variety		4.683	4.886	0.583	4.845	0.574	87.229	0.823
IR12N253	3425605	IR 72971-77-1-5-2-2/IR02W101//NERICA 6	2009	Breeding Line		4.61	4.885	0.469	4.971	0.458	90.093	0.777
IR12A331	3523687	IRRI 154/IRRI 123	2009	Breeding Line		6.938	4.885	0.383	4.879	0.372	91.907	0.733
IR13N132	3592049	CIHERANG/IR08N158	2010	Breeding Line		7.037	4.882	0.446	4.918	0.436	89.562	0.755
IR15M2183	300249596	BR 7840-54-2-5-1/IRRI 123	2013	Breeding Line		6.306	4.88	0.174	4.879	0.167	89.868	0.411
IR15M1001	4286040	IR 83317-AC 15/IR 68144-2B-2-2-3-1-166//IR 83317-AC 71/IR 68144-2B-2-2-3-1-166///IR 83317-AC 15/IR 68144-2B-2-2-3-1-166//JUMULA 2	2012	Breeding Line		3.184	4.88	0.583	4.857	0.576	89.278	0.792
IR 100160-B-B RGA-B RGA-293-1	300251428	IR08N128/MILYANG 23	2012	Breeding Line			4.88	0.34	4.908	0.33	87.844	0.651
IR 100125-B-B-B-B-7	300038440	PR 37866-1B-1-4/MILYANG 23	2012	Breeding Line		3.219	4.88	0.709	4.856	0.701	88.778	0.902
IR10A127	2754563	PR 31070-4-1-2-PJ 26/PSB RC 64 (IR 59552-21-3-2-2)	2006	Breeding Line		4.65	4.879	0.653	4.93	0.643	87.687	0.884
IR 103309-B-B RGA-B RGA-401	300287651	PR 37139-3-1-3-1-2-1/IRRI 193	2013	Breeding Line		6.147	4.875	0.021	4.856	0.02	90.639	0.07
IR15M2186	300249610	BR 7840-54-2-5-1/IR 68144-2B-2-2-3-1-166	2013	Breeding Line		5.29	4.874	0.472	4.899	0.461	89.948	0.732
IR13N141	3592179	IR08N194/OM 4498	2010	Breeding Line		6.593	4.874	0.433	4.887	0.422	90.083	0.759
IR13A270	3768937	IR 68897 B/IR 73013-95-1-3-2 R	2009	Breeding Line		6.306	4.873	0.39	4.894	0.379	87.418	0.753
IRRI 162	4042577	IRRI 143/CT 6510-24-1-2	2003	IRRI Released Variety		6.063	4.872	0.688	4.881	0.679	86.151	0.892
IR09A224	2472101	IR 72903-121-2-1-2/IR 71606-1-1-4-2-3-1-2 (NSIC 110	2006	Breeding Line		6.968	4.872	0.486	4.897	0.476	95.073	0.785
IR13A102	3658781	IR 83317-50-1-2-2/IR05A125	2010	Breeding Line		6.676	4.871	0.32	4.785	0.311	86.29	0.65
IR 99090-B-B-64	4215866	IR BB 65/IR00A117//IR10A125	2012	Breeding Line		6.872	4.871	0.085	4.853	0.081	89.697	0.302
IR14M133	4154841	BR 29//IR 69428-6-1-1-3-3/KETAN MERAH	2012	Breeding Line		3.922	4.87	0.675	4.885	0.665	87.264	0.893
IR13M119	3858701	IR 85850-AC 313/IR 64	2010	Breeding Line		6.861	4.87	0.434	4.884	0.425	86.639	0.736
IR12N142	3523250	IR05N334/IR 65482-4-136-2-2-B//IR00A117	2009	Breeding Line		5.994	4.869	0.612	4.801	0.601	87.411	0.872
IR 68	63333	IR 19660-73-4/IR 2415-90-4-3-2//IR 54	1979	IRRI Released Variety		5.59	4.869	0.68	4.908	0.674	90.582	0.861
IR14A167	4228941	MTU 1114/IRRI 154	2011	Breeding Line		5.533	4.867	0.72	4.867	0.711	90.276	0.91
IR 100112-B-B-B-B-52	300038031	PR 37285-17-31-12-1-21-1-2/IRRI 123	2012	Breeding Line		5.38	4.867	0.569	4.886	0.558	89.727	0.912
IR 103298-B-B RGA-B RGA-237-1	300251041	PR 30245-10-414/IR08N210	2013	Breeding Line			4.866	0.339	4.853	0.329	89.947	0.651
IR09A152	2548083	IR 84089-13/IR 72875-94-3-3-2	2006	Breeding Line		6.61	4.865	0.386	4.913	0.377	91.245	0.68
IR 97367-10-17-1	300051942	IRRI 119/IR02A127//IR10F379	2011	Breeding Line		5.705	4.863	0.177	4.851	0.171	90.387	0.432
IR 95095:9-B-12-3-10-GBS	4039874	IR 77298-14-1-2-10/SANHUANGZHAN NO 2//IR 45427-2B-2-2B-1-1/IRRI 146///IRRI 123/IR 4630-22-2-5-1-3//FEDEARROZ 50/IR07F287/4/FEDEARROZ 50/IR 77298-14-1-2-10//IR 45427-2B-2-2B-1-1/SANHUANGZHAN NO 2///IRRI 123/IRRI 146//IR 4630-22-2-5-1-3/IR07F287/5/IR 77298-	2010	Breeding Line		4.321	4.862	0.251	4.852	0.242	91.198	0.565
IR12N271	3522710	IR05N128/IRRI 143	2009	Breeding Line		6.614	4.861	0.542	4.966	0.532	91.932	0.834
IR12A202	3426014	IR04A427/MTU 1010	2009	Breeding Line		4.118	4.859	0.416	4.868	0.406	89.477	0.714
IR13N197	3807600	IR05N128/PUSA BASMATI 1//IR06M138	2010	Breeding Line		3.709	4.858	0.264	4.853	0.255	91.217	0.589
IR13A498	3806744	IRRI 150/IR07F287//FEDEARROZ 50	2010	Breeding Line		4.267	4.857	0.445	4.772	0.434	91.455	0.788
IR10N289	2697046	IR05N334/IR 72225-20-3-2-3	2007	Breeding Line		3.344	4.857	0.771	4.816	0.764	89.104	0.927
IR 100723-49-B	4216763	IR08N194/IR10F365//PR 37285-17-31-12-1-21-1-2	2012	Breeding Line		5.64	4.857	0.357	4.86	0.347	89.795	0.726
IR15A1581	4395154	IRRI 119/IR02A127//IR10F379	2011	Breeding Line		5.705	4.856	0.208	4.853	0.2	90.153	0.564
IR13A435	3769455	IR 79125 B/IR 73885-1-4-3-2-1-10 R	2009	Breeding Line		5.976	4.856	0.31	4.866	0.3	90.332	0.665
IR 95040:8-B-6-16-19-GBS	4039926	FEDEARROZ 50/IRRI 146//IR 77298-14-1-2-10/SANHUANGZHAN NO 2///IRRI 123/IR07F287//IR 45427-2B-2-2B-1-1/IR 4630-22-2-5-1-3/4/FEDEARROZ 50/IR 77298-14-1-2-10//IR 45427-2B-2-2B-1-1/SANHUANGZHAN NO 2///IRRI 123/IRRI 146//IR 4630-22-2-5-1-3/IR07F287/5/FEDEARROZ	2010	Breeding Line		4.321	4.856	0.251	4.838	0.243	92.47	0.565
IR 102885-29-98-6-2	4059744	SABITRI*2/IRRI 149	2008	Breeding Line		6.143	4.856	0.663	4.865	0.656	85.543	0.869
IR13A500	3806750	IR06M146/IR 72102-4-159-1-3-3-3 (NSIC RC 112)//OM 4498	2010	Breeding Line		5.469	4.855	0.407	4.844	0.398	92.668	0.737
IR13N149	3592574	IR09N494/IR05A117	2010	Breeding Line		6.197	4.854	0.469	4.891	0.459	91.518	0.767
IR 92963-110-2-2-6-2	3869643	IR 66/IR 68144-2B-2-2-3-1-166	2009	Breeding Line		5.2	4.854	0.188	4.823	0.181	92.03	0.578
IR14C142	300260706	IR10L184/GANJAY (ACC 76349)//IR09N106	2012	Breeding Line		5.927	4.853	0.314	4.903	0.304	88.794	0.204
IR13A473	3769560	IR 80559 B/IR 60819-34-2 R	2009	Breeding Line		6.35	4.853	0.314	4.822	0.304	95.731	0.67
IR13A106	3658871	OM 4900/IR04A428	2010	Breeding Line		6.084	4.853	0.615	4.826	0.607	89.308	0.826
IR 93336:30-B-19-22-19-1RGA-2RGA-1-B	4432151	FEDEARROZ 50/IR07F287//IR 45427-2B-2-2B-1-1/IRRI 146///SANHUANGZHAN NO 2/IR 4630-22-2-5-1-3//IRRI 123/IR 77298-14-1-2-10	2009	Breeding Line		6.533	4.853	0.251	4.822	0.242	96.836	0.597
IR 110629-B-B-B-1-1	4226340	IR 59606-119-3R/IR 71606-1-1-4-2-3-1-2 (NSIC 110		Breeding Line		6.555	4.853	0.361	4.926	0.351	91.603	0.765
IR 105469:81-54-7	4205068	IR 6 (PAKISTAN)*2/IRRI 149	2012	Breeding Line		3.87	4.853	0.824	4.829	0.819	83.786	0.945
IR13N127	3659317	IR05N181/C 2764-10-2 (PSB RC 14)//NSIC RC 158	2010	Breeding Line		6.661	4.852	0.54	4.822	0.528	88.744	0.836
IR13A516	3806875	IRRI 150/CIHERANG	2010	Breeding Line		6.736	4.852	0.558	4.891	0.547	90.1	0.845
IR10A267	2858797	IR02A483/IR BB 60-1	2007	Breeding Line		5.523	4.852	0.609	4.807	0.599	87.388	0.873
IR 107061:10-1-1	4609628	IR 103806:292/IRRI 154	2013	Breeding Line		7.434	4.852	0.18	4.85	0.173	89.244	0.528
IR13N103	3658812	IR09N530/IR04A428	2010	Breeding Line		6.877	4.851	0.671	4.822	0.662	93.271	0.87
IR 92972-92-1-3-1-2	3857471	IR 68144-2B-2-2-3-1-166/IR 75862-206-2-8-3-B-B-B	2009	Breeding Line		4.349	4.851	0.235	4.79	0.227	92.382	0.62
IR 95028:1-B-4-5-12-GBS	4039815	FEDEARROZ 50/SANHUANGZHAN NO 2//IR 77298-14-1-2-10/IR07F287///IRRI 123/IR 4630-22-2-5-1-3//IR 45427-2B-2-2B-1-1/IRRI 146/4/FEDEARROZ 50/IR07F287//IRRI 123/IR 45427-2B-2-2B-1-1///SANHUANGZHAN NO 2/IRRI 146//IR 77298-14-1-2-10/IR 4630-22-2-5-1-3/5/FEDEARROZ	2010	Breeding Line		4.321	4.849	0.56	4.892	0.553	88.729	0.776
IR 103298-B-B RGA-B RGA-44-1	300250958	PR 30245-10-414/IR08N210	2013	Breeding Line			4.849	0.339	4.853	0.329	89.103	0.651
IR 99408-B-B-B-B-3	300040527	SAEGAEJINMI/2*NAMCHEONBYEO	2012	Breeding Line		1.5	4.847	0.942	4.849	0.94	89.775	0.983
IR 105479:132-2	4206421	IR 6 (PAKISTAN)*3/IRRI 149	2012	Breeding Line		3.435	4.846	0.151	4.879	0.146	91.254	0.445
IR12A258	3426361	IRRI 123/IR06M139	2009	Breeding Line		4.63	4.844	0.34	4.878	0.331	95.158	0.659
IR12A237	3426293	MTU 1010/IR06M139	2009	Breeding Line		1.5	4.844	0.404	4.853	0.393	94.078	0.743
IR 100050-B-B-B-B-1	300167014	IR08A172/IRRI 146	2012	Breeding Line		5.989	4.844	0.592	4.823	0.583	87.41	0.896
IR13A159	3769680	IR 68897 B/IR 60819-34-2 R	2009	Breeding Line		6.418	4.843	0.314	4.777	0.304	85.702	0.674
IR15M1085	4286928	BR 29//IR 69428-6-1-1-3-3/JUMULA 2	2012	Breeding Line		3.922	4.842	0.689	4.797	0.685	90.404	0.821
IR12A226	3426229	IR06M146/IR 72102-4-159-1-3-3-3 (NSIC RC 112)	2009	Breeding Line		4.719	4.842	0.673	4.841	0.665	91.789	0.87
IR 91153-AC 374-1	300252226	IR05F102/IR 69428-6-1-1-3-3	2008	Breeding Line		4.475	4.842	0.379	4.868	0.369	86.35	0.632
IR 103806-525-B RGA	4193151	IRRI 154*2/IRRI 149	2013	Breeding Line		7.341	4.842	0.139	4.845	0.134	88.639	0.472
IR 103359-B-B RGA-B RGA-B RGA-253-1-1	300256612	IR10F365/IR 72	2013	Breeding Line		7.001	4.842	0.235	4.828	0.227	89.471	0.522
IR15A1649	4392268	IR 28/NSIC RC 158//IR09F436	2013	Breeding Line		6.709	4.841	0.129	4.855	0.124	93.881	0.423
IR 115838:6-6-2	300166622	IR 115837:17/IR06M143		Breeding Line		3.43	4.841	0.27	4.927	0.261	86.78	0.623
IR15M1381	4288559	IR 91157-AC 630/IR07F287//IR 29///IR02A127/KETAN MERAH//BR 29	2012	Breeding Line		5.912	4.84	0.15	4.851	0.144	86.461	0.409
IR14D147	4535996	IR10F188/KHO470-3	2011	Breeding Line		3.224	4.84	0.175	4.823	0.169	93.295	0.474
IR10N260	2697278	IR02W101/IR 72164-348-6-2-2-2	2007	Breeding Line		5.505	4.84	0.615	4.85	0.606	89.336	0.831
IR 99285-1-3-1	4290039	IR 91153-AC 117/IR05F102//IR 68144-2B-2-2-3-1-166///IR 66/4/IRRI 146/NEGRO//BR 29	2012	Breeding Line		6.279	4.84	0.652	4.874	0.647	87.661	0.796
IR 93683-86-3-2-2-3	4214748	IRRI 150/IRRI 146	2010	Breeding Line		6.801	4.84	0.496	4.891	0.486	92.342	0.794
IR 122304:9-9-5	300166956	IR 120767:21/IRRI 156	2014	Breeding Line		5.437	4.84	0.316	4.824	0.308	88.902	0.594
IR13A214	3768845	IR 68897 B/IR 73013-95-1-3-2 R	2009	Breeding Line		6.306	4.838	0.438	4.763	0.428	91.33	0.768
IR 100160-B-B RGA-B RGA-311-1	300279911	IR08N128/MILYANG 23	2012	Breeding Line			4.838	0.34	4.833	0.33	89.533	0.651
IR09N340	2465477	IR 65620-192-3-3-3-2/IR04N114	2005	Breeding Line		5.309	4.837	0.247	4.885	0.239	92.754	0.589
IR 99050-B-B-B-B-44-1-1	300255871	IRRI 168/IR01W102//IR07A234	2012	Breeding Line			4.837	0.332	4.858	0.322	88.206	0.645
IR 91909-53-3-1-3-1-B	3869580	IR 69428-6-1-1-3-3/IR06M138	2009	Breeding Line		2.625	4.837	0.567	4.798	0.557	85.98	0.831
IR06A181	2021017	IR 71718-59-1-2-3/IR 72	2003	Breeding Line		6.678	4.836	0.506	4.86	0.495	91.886	0.794
IR 99091-B-B-B-1	4393126	IR BB 65/IR03A477//MTU 1113	2012	Breeding Line		5.155	4.836	0.901	4.829	0.9	89.054	0.944
IR 101755-136-2-3-B	300089501	IR 85850-AC 313/IR 64//BR 29///PAU 3111-25-5-1-2/IRRI 150//PR 115	2011	Breeding Line		6.583	4.836	0.391	4.774	0.38	95.064	0.818
IR15M1380	4288323	IR 83317-AC 124/PHAMA//SAMBHA MAHSURI///IR 83317-AC 170/LUA DAN TOC//SWARNA	2012	Breeding Line		4.277	4.835	0.185	4.849	0.179	88.697	0.482
IR11A325	3023024	IR04A427/IRRI 143	2008	Breeding Line		7.003	4.835	0.683	4.742	0.673	92.88	0.901
IR09N523	2450950	IR 72860-74-1-2-1/IR 72158-11-5-2-3//PSB RC 18 (IR 51672-62-2-1-1-2-3)	2005	Breeding Line		6.165	4.835	0.565	4.992	0.555	92.533	0.805
IR 95028:10-B-15-19-9-GBS	4039823	FEDEARROZ 50/SANHUANGZHAN NO 2//IR 77298-14-1-2-10/IR07F287///IRRI 123/IR 4630-22-2-5-1-3//IR 45427-2B-2-2B-1-1/IRRI 146/4/FEDEARROZ 50/IR07F287//IRRI 123/IR 45427-2B-2-2B-1-1///SANHUANGZHAN NO 2/IRRI 146//IR 77298-14-1-2-10/IR 4630-22-2-5-1-3/5/FEDEARROZ	2010	Breeding Line		4.321	4.835	0.232	4.825	0.224	91.474	0.547
IR 105479:170-2	4210765	IR 6 (PAKISTAN)*3/IRRI 149	2012	Breeding Line		3.435	4.835	0.108	4.844	0.104	88.78	0.34
IR13N175	3806888	IR09N481/IR05N204//JANAKI	2010	Breeding Line		5.678	4.834	0.368	4.85	0.36	87.669	0.671
IR11F239	3246650	MEKONGGA/IR07F289	2008	Breeding Line		6.373	4.832	0.501	4.825	0.492	91.374	0.752
IR10N101	2433641	IR00A115/IR01N144	2005	Breeding Line		5.905	4.832	0.291	4.852	0.284	89.697	0.566
IR 96855-72-1-3	4211751	MTU 1098/IRRI 154	2011	Breeding Line		5.748	4.832	0.62	4.825	0.611	87.719	0.859
IR 100072-20-B	4216414	IR09A136/IRRI 146	2012	Breeding Line		6.553	4.831	0.052	4.816	0.05	87.975	0.251
IR13A360	3769194	IR 70369 B/IR 73930-47-5-2-2 R	2009	Breeding Line		4.717	4.83	0.153	4.769	0.147	85.315	0.424
IR13A273	3768941	IR 68897 B/IR 73013-95-1-3-2 R	2009	Breeding Line		6.306	4.83	0.39	4.815	0.379	85.92	0.753
IR10N225	2697813	IR01N106/IR01N194//IRRI 143	2006	Breeding Line		6.37	4.829	0.423	4.83	0.413	91.352	0.722
IR10M300	2832544	IR 69428-6-1-1-3-3/2*IRRI 123	2007	Breeding Line		6.398	4.829	0.682	4.867	0.672	89.035	0.896
IR 103298-B-B RGA-B RGA-450-1	300251161	PR 30245-10-414/IR08N210	2013	Breeding Line			4.829	0.34	4.808	0.33	90.378	0.651
IR10N146	2697585	IR 72890-81-3-2-2/IR 73707-45-3-2-3	2006	Breeding Line		5.459	4.828	0.618	4.755	0.607	88.657	0.873
IR 106441-B-B-B-B-5	300233401	OM 4498/N 22//PR 35769-B-1-1-2-3-4	2013	Breeding Line		5.19	4.828	0.871	4.855	0.867	88.968	0.95
IR 102885-1-6-3-2-20	4193424	SABITRI*2/IRRI 149	2008	Breeding Line		6.143	4.828	0.18	4.784	0.174	89.761	0.449
IR13A269	3768936	IR 68897 B/IR 73013-95-1-3-2 R	2009	Breeding Line		6.306	4.827	0.438	4.782	0.427	88.976	0.765
IR 103806:109-B RGA	4194598	IRRI 154*2/IRRI 149	2013	Breeding Line		7.341	4.827	0.307	4.836	0.297	90.598	0.706
IR 95051:1-B-7-21-7-GBS	4039857	FEDEARROZ 50/IR 77298-14-1-2-10//IRRI 123/IR07F287///SANHUANGZHAN NO 2/IRRI 146//IR 45427-2B-2-2B-1-1/IR 4630-22-2-5-1-3/4/FEDEARROZ 50/IRRI 146//IRRI 123/IR07F287///IR 45427-2B-2-2B-1-1/IR 4630-22-2-5-1-3//IR 77298-14-1-2-10/SANHUANGZHAN NO 2/5/FEDEARROZ	2010	Breeding Line		4.258	4.826	0.537	4.867	0.529	89.625	0.758
IR07A253	2223059	PR 31070-4-1-2/IR 72102-4-159-1-3-3-3 (NSIC RC 112)	2005	Breeding Line		4.969	4.825	0.807	4.856	0.8	87.222	0.948
IR15M1058	4286724	BR 28//IR 69428-6-1-1-3-3/Mak fay deng	2012	Breeding Line		3.929	4.824	0.668	4.769	0.662	91.84	0.83
IR15A1461	4392296	IR 28/NSIC RC 158//IR09F436	2013	Breeding Line		6.709	4.824	0.232	4.82	0.223	90.078	0.615
IR09N503	2451079	IR 66/IRRI 146	2005	Breeding Line		6.225	4.824	0.459	4.858	0.45	90.052	0.73
IR 94304-49-3-1-1	3859443	IR 68144-2B-2-2-3-1-166/IR 75862-206-2-8-3-B-B-B//IR 77080-B-34-3/IR 71606-1-1-4-2-3-1-2 (NSIC 110	2010	Breeding Line		6.031	4.824	0.384	4.703	0.374	91.948	0.751
IR13N166	3806801	IR09N202/IRRI 150	2010	Breeding Line		7.108	4.823	0.321	4.851	0.311	91.046	0.695
IR12N134	3272795	IR01N149/IR 64680-81-2-2-1-3//FEDEARROZ 50	2009	Breeding Line		4.027	4.823	0.367	4.8	0.358	89.326	0.683
IR06N188	300167587	IR 73008-138-2-2-2/IR 68544-29-2-1-3-1-2//IR 72870-19-2-2-3	2003	Breeding Line		5.898	4.823	0.667	4.827	0.657	90.063	0.901
IR 100740-90-B	4216904	IR09N496/PSB RC 18 (IR 51672-62-2-1-1-2-3)//PR 37866-1B-1-4	2012	Breeding Line		4.296	4.822	0.477	4.832	0.466	91.173	0.803
IR 100722-B RGA-B RGA-B RGA-17-1	300172971	IR08N194/IR10F388//IR05N412	2012	Breeding Line		6.304	4.822	0.035	4.833	0.034	87.118	0.215
IR15M1315	300280663	IR 91153-AC 117/IR05F102//IR 68144-2B-2-2-3-1-166///IR 66/4/NSIC RC 158/NEGRO//BR 29	2012	Breeding Line		6.279	4.821	0.356	4.784	0.346	90.188	0.724
IR13A204	3768808	IR 68897 B/IR 60819-34-2 R	2009	Breeding Line		6.418	4.821	0.381	4.811	0.37	90.376	0.75
IR 99994-B-B-B-B-B-1	300233439	IRRI 151/PSB RC 10 (IR 50404-57-2-2-3)	2012	Breeding Line		6.546	4.821	0.791	4.859	0.785	89.639	0.917
IR 99092-B-B-1	4216073	IRBB 7/IR03A568//IR09N496	2012	Breeding Line		7.267	4.821	0.907	4.846	0.905	90.066	0.947
IR 92195-409-1-1-1-1-1	4432271	SWARNA/MINGHUI 63	2008	Breeding Line		2.391	4.82	0.405	4.771	0.394	92.812	0.743
IR 91163-AC 208	3283017	IR 75862-206-2-8-3-B-B-B/MTU 1010	2009	Breeding Line		2.313	4.82	0.422	4.79	0.411	89.289	0.736
IR 103806:84-B RGA	4194585	IRRI 154*2/IRRI 149	2013	Breeding Line		7.341	4.82	0.307	4.799	0.297	91.752	0.706
IR 103285-B-B-B-B-2	300080619	IRRI 193/PR 37951-3B-37-1-2	2013	Breeding Line		5.904	4.82	0.731	4.811	0.723	88.413	0.948
IR12N225	3426891	NSIC RC 158/TEQING	2009	Breeding Line		3.993	4.819	0.4	4.839	0.392	89.339	0.684
IR 122310:7-6-4	300166642	IR 120763:2/IRRI 156	2014	Breeding Line		5.363	4.819	0.046	4.823	0.044	88.563	0.184
IR09N507	2432761	IR 69428-6-1-1-3-3/IR 64	2005	Breeding Line		4.901	4.818	0.483	4.738	0.474	92.961	0.747
IR 110621-C1-C2-B-B-B-140-1	4226615	IR 85483-68 RIL-1-1-1/IR 85488-76-B-B-1-1//IR 85488-98-B-B-1-1/IR 85488-99-B-B-1-1		Breeding Line		3.694	4.818	0.927	4.797	0.925	90.206	0.969
IR 106236-B-B-128	4536076	PR 37246-2-3-2-1-1-2-1/IR10F365	2013	Breeding Line		5.576	4.817	0.851	4.843	0.849	88.395	0.914
IR14M119	4151614	IR 91152-AC 443/IR 66//IR 91152-AC 438/BR 29	2012	Breeding Line		5.031	4.816	0.685	4.763	0.678	93.094	0.855
IR 91153-AC 444-1	300252193	IR05F102/IR 69428-6-1-1-3-3	2008	Breeding Line		4.475	4.816	0.342	4.853	0.332	85.532	0.607
IR 106449-B-B RGA-B RGA-B RGA-273	300292228	IRRI 123/FEDEARROZ 2000//PR 37866-1B-1-4	2013	Breeding Line		4.533	4.816	0.011	4.805	0.01	89.775	0.038
IR06N183	1855997	IR 73006-12-3-3-2/IR 68552-100-1-2-2//IR 68450-36-3-2-2-3	2003	Breeding Line		5.417	4.814	0.578	4.744	0.567	86.81	0.838
IR 95044:3-B-17-10-17-GBS	4039846	FEDEARROZ 50/IR 77298-14-1-2-10//IRRI 123/IR 45427-2B-2-2B-1-1///SANHUANGZHAN NO 2/IR 4630-22-2-5-1-3//IRRI 146/IR07F287/4/IRRI 123/IR07F287//SANHUANGZHAN NO 2/IRRI 146///IR 77298-14-1-2-10/IR 45427-2B-2-2B-1-1//FEDEARROZ 50/IR 4630-22-2-5-1-3/5/FEDEARROZ	2010	Breeding Line		4.383	4.814	0.28	4.83	0.272	88.676	0.582
IR14D139	4535964	IR10F188/KHO487-4	2011	Breeding Line		3.224	4.813	0.164	4.811	0.158	88.138	0.428
IR 64/IR79042-81-1-1	4507058	IR 64/IR 79042-81-1-1		Breeding Line			4.813	0.602	4.842	0.591	87.639	0.868
IR 105479:8-21	4222922	IR 6 (PAKISTAN)*3/IRRI 149	2012	Breeding Line		3.435	4.813	0.089	4.801	0.085	87.232	0.313
IR 100133-B-B RGA-B RGA-221	300294492	IR10A125/IRRI 154	2012	Breeding Line		6.691	4.812	0.249	4.809	0.24	88.94	0.545
IR 100008-61-B	4216355	IR05N412/IRRI 123	2012	Breeding Line		6.569	4.811	0.29	4.799	0.281	86.817	0.694
IR08M114	2337813	IR 61247-3B-8-2-1/IR 64	2005	Breeding Line		5.637	4.81	0.651	4.824	0.641	89.81	0.877
IR05A260	1402065	IR 72875-94-3-3-2/IR 72903-121-2-1-2	2002	Breeding Line		6.126	4.81	0.552	4.804	0.543	88.727	0.811
IR15M1273	4289264	IR 64/IR07T115//IR 64/IR 75395-2B-B-19-2-1-1///IR02A127/KETAN MERAH//NSIC RC 158/NEGRO	2012	Breeding Line		5.649	4.809	0.297	4.802	0.292	87.632	0.551
IR10N276	2697138	IR 79499-14-1-2-2/IR 65450-173-2-1-1-3-3	2007	Breeding Line		4.944	4.809	0.317	4.762	0.309	85.883	0.596
IR11A481	3219003	IRRI 168/IR02W101	2008	Breeding Line		6.768	4.808	0.547	4.796	0.537	89.363	0.829
IRRI 118	84209	PSB RC 2 (IR 32809-26-3-3)/IR 39292-142-3-2-3	1988	IRRI Released Variety		5.799	4.806	0.765	4.855	0.759	88.678	0.908
IR09F169	2707514	IRRI 119/IR02A464	2006	Breeding Line		6.043	4.806	0.476	4.914	0.465	92.757	0.788
IR15M1009	4286115	IR 91152-AC 440/IR 64///IR 69428-6-1-1-3-3/IR03A594//IR 75862-206-2-8-3-B-B-B/IR03A594	2012	Breeding Line		5.52	4.805	0.499	4.799	0.49	87.78	0.788
IR07A183	2220401	IR 77080-B-34-1-1/IR 77776-B-8-1-2	2004	Breeding Line		6.371	4.805	0.674	4.758	0.665	88.476	0.879
IR 95058:5-B-6-10-14-GBS	4039865	FEDEARROZ 50/IR 4630-22-2-5-1-3//IRRI 146/IR07F287///IR 77298-14-1-2-10/SANHUANGZHAN NO 2//IRRI 123/IR 45427-2B-2-2B-1-1/4/IRRI 123/IR07F287//SANHUANGZHAN NO 2/IRRI 146///IR 77298-14-1-2-10/IR 45427-2B-2-2B-1-1//FEDEARROZ 50/IR 4630-22-2-5-1-3/5/FEDEARROZ	2010	Breeding Line		4.258	4.804	0.247	4.804	0.239	90.539	0.561
IR 112620-23-B-B	300252383	IR09F436*2/BR 29	2014	Breeding Line		5.876	4.804	0.234	4.777	0.226	88.835	0.637
IR 105469:72-17-1	4204945	IR 6 (PAKISTAN)*2/IRRI 149	2012	Breeding Line		3.87	4.804	0.696	4.733	0.691	90.449	0.832
IR 100004-87-B	4216281	IR05N412/IRRI 146	2012	Breeding Line		6.256	4.804	0.28	4.783	0.271	88.306	0.656
IR 97367-10-4	4394698	IRRI 119/IR02A127//IR10F379	2011	Breeding Line		5.705	4.803	0.107	4.798	0.104	93.132	0.275
IR15A1704	4393211	IR BB 65/IR03A477//MTU 1113	2012	Breeding Line		5.155	4.801	0.041	4.768	0.039	91.477	0.175
IR13A451	3769500	IR 79125 B/IR 73885-1-4-3-2-1-10 R	2009	Breeding Line		5.976	4.8	0.309	4.758	0.299	86.961	0.67
IR 103806-538-B RGA	4193164	NA	2013	Breeding Line		7.341	4.8	0.222	4.803	0.214	88.778	0.65
IR12T217	300177679	IRRI 126/AS 996//IR 68144-2B-2-2-3-1/IR 61920-3B-22-2-1 (NSIC RC 106///IR 65185-3B-8-3-2 (PSB RC 84)/IR 71700-247-1-1-2//IR 72593-B-3-2-3-3/IR00A117	2007	Breeding Line		5.572	4.799	0.31	4.786	0.3	89.931	0.655
IR 95128:9-B-20-3-2-GBS	4039958	FEDEARROZ 50/SANHUANGZHAN NO 2//IRRI 123/IRRI 146///IR 77298-14-1-2-10/IR 4630-22-2-5-1-3//IR 45427-2B-2-2B-1-1/IR07F287/4/FEDEARROZ 50/IR 4630-22-2-5-1-3//IRRI 146/IR07F287///IR 77298-14-1-2-10/SANHUANGZHAN NO 2//IRRI 123/IR 45427-2B-2-2B-1-1/5/FEDEARROZ	2010	Breeding Line		4.383	4.798	0.248	4.79	0.24	89.984	0.562
IR15M2248	300249842	BR 7840-54-1-2-5/IRRI 156	2013	Breeding Line		5.232	4.797	0.235	4.804	0.228	89.551	0.444
IR 99266-80-2-1	4288571	IR 91157-AC 630/IR07F287//IR 29///IR02A127/KETAN MERAH//BR 29	2012	Breeding Line		5.912	4.797	0.287	4.776	0.278	93.389	0.641
IR15A1525	4390898	IR09N526/IR 68450-36-3-2-2-3//IR08A192	2012	Breeding Line		6.367	4.796	0.835	4.918	0.833	87.821	0.912
IR 93345:12-B-6-13-20-1RGA-2RGA-1-B	4432129	IRRI 123/IR07F287//IR 77298-14-1-2-10/IR 4630-22-2-5-1-3///IR 45427-2B-2-2B-1-1/IRRI 146//FEDEARROZ 50/SANHUANGZHAN NO 2	2009	Breeding Line		6.533	4.795	0.553	4.841	0.542	91.018	0.85
IR15M1172	4287250	SWARNA//IR 69428-6-1-1-3-3/PYATPYARE	2012	Breeding Line		3.453	4.794	0.447	4.813	0.437	85.175	0.776
IR 96434 H	4534807	IR 58025 A/IR 86612-13-1-1-1-1 R	1987	Breeding Line		4.733	4.794	0.376	4.817	0.366	87.137	0.762
IR 95503-83-1-3-1-3	4214750	IR09N260/IRI 319 (HONAMJOSAENG)	2011	Breeding Line		5.328	4.794	0.533	4.798	0.522	90.115	0.831
IR 95044:17-B-6-18-22-GBS	4039854	FEDEARROZ 50/IR 77298-14-1-2-10//IRRI 123/IR 45427-2B-2-2B-1-1///SANHUANGZHAN NO 2/IR 4630-22-2-5-1-3//IRRI 146/IR07F287/4/IRRI 123/IR07F287//SANHUANGZHAN NO 2/IRRI 146///IR 77298-14-1-2-10/IR 45427-2B-2-2B-1-1//FEDEARROZ 50/IR 4630-22-2-5-1-3/5/FEDEARROZ	2010	Breeding Line		4.383	4.794	0.388	4.793	0.378	88.928	0.701
IR 93336:10-B-18-15-B-B	3480614	FEDEARROZ 50/IR07F287//IR 45427-2B-2-2B-1-1/IRRI 146///SANHUANGZHAN NO 2/IR 4630-22-2-5-1-3//IRRI 123/IR 77298-14-1-2-10	2009	Breeding Line		6.533	4.794	0.916	4.727	0.913	86.398	0.978
IR 91153-AC 264-2	300252186	IR05F102/IR 69428-6-1-1-3-3	2008	Breeding Line		4.475	4.794	0.14	4.808	0.135	87.205	0.325
IR15M1204	4287478	IR 68144-2B-2-2-3-1-166/IR08N121//IR 69428-6-1-1-3-3/CIHERANG///IR 69428-6-1-1-3-3/2*CIHERANG	2012	Breeding Line		5.205	4.793	0.132	4.77	0.128	91.336	0.394
IR11A583	3158779	IR06F561/IR 72875-94-3-3-2//Mae khaw	2008	Breeding Line		4.25	4.793	0.713	4.816	0.704	88.614	0.914
IR 103806:322-B RGA	4193130	IRRI 154*2/IRRI 149	2013	Breeding Line		7.341	4.793	0.304	4.737	0.294	94.347	0.699
IR11A501	3219309	IR 71606-1-1-4-2-3-1-2 (NSIC 110/IR 72875-94-3-3-2//IR 64680-81-2-2-1-3	2008	Breeding Line		6.808	4.792	0.355	4.796	0.344	88.419	0.772
IR 111670 H	4534799	IR 58025 A/IR86612-9-2-1-1-1-1-1-1	1987	Breeding Line		4.733	4.79	0.45	4.816	0.439	88.641	0.798
IR 110631-B-B-B-2-1	4226315	SAN HUANG ZHAN/YANGDAO 6		Breeding Line		1.5	4.789	0.114	4.835	0.11	87.588	0.361
IR02A127	967269	IR00A107/IR 62243-41-1-3-3	1998	Breeding Line		5.06	4.788	0.783	4.805	0.777	93.036	0.925
IR 95028:4-B-20-22-14-GBS	4039818	FEDEARROZ 50/SANHUANGZHAN NO 2//IR 77298-14-1-2-10/IR07F287///IRRI 123/IR 4630-22-2-5-1-3//IR 45427-2B-2-2B-1-1/IRRI 146/4/FEDEARROZ 50/IR07F287//IRRI 123/IR 45427-2B-2-2B-1-1///SANHUANGZHAN NO 2/IRRI 146//IR 77298-14-1-2-10/IR 4630-22-2-5-1-3/5/FEDEARROZ	2010	Breeding Line		4.321	4.788	0.387	4.802	0.377	88.574	0.691
IR 92972-68-1-1-2-2	3857468	IR 68144-2B-2-2-3-1-166/IR 75862-206-2-8-3-B-B-B	2009	Breeding Line		4.349	4.788	0.368	4.814	0.359	88.45	0.738
IR 100074-49-B	4216543	IR09A136/PSB RC 10 (IR 50404-57-2-2-3)	2012	Breeding Line		6.61	4.788	0.201	4.763	0.193	92.069	0.527
IR15M1351	4286254	IR 91152-AC 443/IR 66///IR 83317-AC 124/IR 69428-6-1-1-3-3//IR 83317-AC 71/IR 68144-2B-2-2-3-1-166	2012	Breeding Line		5.784	4.787	0.145	4.776	0.139	89.437	0.429
IR13N140	3592171	IR08N194/OM 4498	2010	Breeding Line		6.593	4.787	0.567	4.745	0.558	91.532	0.821
IR 93339:11-B-23-16-B-B	3481072	IR 77298-14-1-2-10/SANHUANGZHAN NO 2//IR 45427-2B-2-2B-1-1/IRRI 146///IRRI 123/IR 4630-22-2-5-1-3//FEDEARROZ 50/IR07F287	2009	Breeding Line		6.533	4.786	0.944	4.789	0.941	87.844	0.984
IR 101756-67-2	4302862	IR 91157-AC 630/IR07F287//IR 29///PAU 3111-25-5-1-2/IRRI 150//IR 70114-5-3-3-3	2011	Breeding Line		6.439	4.786	0.132	4.803	0.127	87.575	0.359
IR13A213	3768842	IR 68897 B/IR 60819-34-2 R	2009	Breeding Line		6.418	4.785	0.388	4.75	0.377	91.321	0.752
IR 97257-35-2-3	4211775	IR 82802-36-3-3-1-3/IRRI 146//IR10N104	2011	Breeding Line		5.401	4.785	0.546	4.748	0.536	88.279	0.815
IR 103806:75-B RGA	4194579	IRRI 154*2/IRRI 149	2013	Breeding Line		7.341	4.785	0.307	4.792	0.297	88.914	0.706
IR10A227	2858710	IR01A154/IR 72870-19-2-2-3//IRRI 123	2007	Breeding Line		6.962	4.784	0.417	4.833	0.406	91.457	0.752
IR 99284-36-2-1	4289910	IR 91153-AC 82/IR05F102//IR 68144-2B-2-2-3-1-166///IRRI 145/4/IR02A127/KETAN MERAH//IRRI 146/NEGRO	2012	Breeding Line		5.975	4.784	0.153	4.793	0.147	89.476	0.54
IR 95040:1-B-20-20-9-GBS	4039832	FEDEARROZ 50/IRRI 146//IR 77298-14-1-2-10/SANHUANGZHAN NO 2///IRRI 123/IR07F287//IR 45427-2B-2-2B-1-1/IR 4630-22-2-5-1-3/4/FEDEARROZ 50/IR 77298-14-1-2-10//IR 45427-2B-2-2B-1-1/SANHUANGZHAN NO 2///IRRI 123/IRRI 146//IR 4630-22-2-5-1-3/IR07F287/5/FEDEARROZ	2010	Breeding Line		4.321	4.784	0.592	4.821	0.586	87.002	0.789
IR 95133:3-B-10-20-16-GBS	4039910	FEDEARROZ 50/SANHUANGZHAN NO 2//IR 45427-2B-2-2B-1-1/IR07F287///IRRI 123/IR 77298-14-1-2-10//IRRI 146/IR 4630-22-2-5-1-3/4/FEDEARROZ 50/IR07F287//IRRI 123/IR 45427-2B-2-2B-1-1///SANHUANGZHAN NO 2/IRRI 146//IR 77298-14-1-2-10/IR 4630-22-2-5-1-3/5/FEDEARROZ	2010	Breeding Line		4.321	4.783	0.295	4.76	0.287	93.311	0.596
IR 94287-26-3-3-2	3858777	IR 66/IR 75862-206-2-8-3-B//IR 69428-6-1-1-3-3///IR09A131	2010	Breeding Line		6.152	4.783	0.336	4.902	0.326	86.916	0.742
IR 93357:4-B-8-3-B-B	4042557	FEDEARROZ 50/IR07F287//SANHUANGZHAN NO 2/IRRI 146///IR 45427-2B-2-2B-1-1/IR 4630-22-2-5-1-3//IRRI 123/IR 77298-14-1-2-10	2009	Breeding Line		6.533	4.783	0.545	4.732	0.534	88.357	0.839
IR 90384-B-25-2-3-1-AJY 1-2-AJY 1	300274507	IR05F102/2*CSR 36	2009	Breeding Line		5.673	4.783	0.399	4.782	0.388	89.174	0.684
IR 100723-B-B-B-B-1	300041289	IR08N194/IR10F365//PR 37285-17-31-12-1-21-1-2	2012	Breeding Line		5.64	4.783	0.829	4.822	0.825	87.986	0.917
IR15A1224	4392278	IR 28/NSIC RC 158//IR09F436	2013	Breeding Line		6.709	4.78	0.129	4.78	0.124	92.097	0.423
IR12N235	3427079	IR05N128/TEQING	2009	Breeding Line		3.667	4.78	0.777	4.755	0.77	90.474	0.933
IR09A225	2472106	IR 72903-121-2-1-2/IR 71606-1-1-4-2-3-1-2 (NSIC 110	2006	Breeding Line		6.968	4.78	0.457	4.72	0.446	90.926	0.748
IR 107041:42-1-1	4609625	IR 103806:139/IRRI 154	2013	Breeding Line		7.434	4.78	0.204	4.786	0.197	88.315	0.552
IR 100145-B-B-B-B-32	300038545	IR09N514/PSB RC 10 (IR 50404-57-2-2-3)	2012	Breeding Line		6.864	4.78	0.641	4.798	0.634	90.105	0.843
IR10N263	2697256	IR 65482-7-216-1-2-B/IR 72164-348-6-2-2-2	2007	Breeding Line		5.611	4.779	0.505	4.788	0.495	86.554	0.787
IR 94304-84-2-3-1	3859446	IR 68144-2B-2-2-3-1-166/IR 75862-206-2-8-3-B-B-B//IR 77080-B-34-3/IR 71606-1-1-4-2-3-1-2 (NSIC 110	2010	Breeding Line		6.031	4.779	0.249	4.54	0.241	98.601	0.644
IR15M1329	4290574	IR 68144-2B-2-2-3-1-166/JORYEONGBYEO//BR 802-118-4-2 (BRRI DHAN 29)///BASMATI 370 (ACC 6426)/4/IR 72967-12-2-3/5/IR05A193/IR 75862-206-2-8-3-B//IR 69428-6-1-1-3-3///IR05A199/JORYEONGBYEO//IR 69428-6-1-1-3-3/4/IR00A117/6/IR07F289/2*IR 69428-6-1-1-3-3//IR09	2012	Breeding Line		6.841	4.778	0.306	4.751	0.298	91.213	0.671
IR13A188	3768768	IR 68897 B/IR 60819-34-2 R	2009	Breeding Line		6.418	4.778	0.313	4.767	0.303	90.156	0.673
IR15A1479	4392936	IR BB 64/IR03A477//IRRI 154	2012	Breeding Line		7.008	4.777	0.087	4.785	0.083	90.412	0.351
IR13A177	3768751	IR 68897 B/IR 60819-34-2 R	2009	Breeding Line		6.418	4.777	0.311	4.766	0.301	87.723	0.67
IR 103806:35-B RGA	4194561	IRRI 154*2/IRRI 149	2013	Breeding Line		7.341	4.777	0.306	4.747	0.296	89.227	0.705
IR 100008-35-B	4216329	IR05N412/IRRI 123	2012	Breeding Line		6.569	4.777	0.243	4.769	0.235	89.485	0.619
IR15M2562	300250673	IRRI 123/BR 7840-54-2-5-1	2013	Breeding Line		6.306	4.776	0.178	4.805	0.172	87.919	0.414
IR13A295	3768987	IR 68897 B/IR 73013-95-1-3-2 R	2009	Breeding Line		6.306	4.776	0.492	4.764	0.48	89.479	0.792
IR11A303	3023555	IR04A427/IR 72875-94-3-3-2	2008	Breeding Line		6.599	4.776	0.668	4.754	0.658	92.145	0.882
IR 107051:5-1-1	4609626	IR 103806:237/IRRI 154	2013	Breeding Line		7.434	4.776	0.179	4.756	0.173	89.869	0.522
IR13N154	3806727	IR02N211/NSIC RC 134//CIHERANG	2010	Breeding Line		6.916	4.775	0.251	4.782	0.243	86.937	0.587
IR 96879-90-3-2-1	4211728	PAU 201/IR05A125	2011	Breeding Line		5.123	4.774	0.443	4.801	0.433	91.162	0.806
IR 100723-14-B	4216558	IR08N194/IR10F365//PR 37285-17-31-12-1-21-1-2	2012	Breeding Line		5.64	4.774	0.292	4.76	0.283	87.437	0.664
IR13A510	3806819	DASAN 1/CIHERANG//IRRI 154	2010	Breeding Line		5.978	4.773	0.644	4.808	0.634	93.416	0.899
IR 95028:9-B-22-5-7-GBS	4039822	FEDEARROZ 50/SANHUANGZHAN NO 2//IR 77298-14-1-2-10/IR07F287///IRRI 123/IR 4630-22-2-5-1-3//IR 45427-2B-2-2B-1-1/IRRI 146/4/FEDEARROZ 50/IR07F287//IRRI 123/IR 45427-2B-2-2B-1-1///SANHUANGZHAN NO 2/IRRI 146//IR 77298-14-1-2-10/IR 4630-22-2-5-1-3/5/FEDEARROZ	2010	Breeding Line		4.321	4.773	0.235	4.773	0.226	90.088	0.549
IR 93339:23-B-18-17-B-B	3481084	IR 77298-14-1-2-10/SANHUANGZHAN NO 2//IR 45427-2B-2-2B-1-1/IRRI 146///IRRI 123/IR 4630-22-2-5-1-3//FEDEARROZ 50/IR07F287	2009	Breeding Line		6.533	4.773	0.442	4.669	0.434	86.345	0.709
IR 100160-B-B RGA-B RGA-266-1	300279807	IR08N128/MILYANG 23	2012	Breeding Line			4.773	0.339	4.752	0.329	90.369	0.651
IR12A179	3522643	IR03A550/PUSA BASMATI 1	2009	Breeding Line		4.734	4.772	0.421	4.724	0.411	87.966	0.744
IR 97367-10-11-3	300051953	IRRI 119/IR02A127//IR10F379	2011	Breeding Line		5.705	4.772	0.154	4.794	0.148	87.737	0.482
IR 91964-113-1-1-2-2	3663157	IR 66/IR 69428-6-1-1-3-3//BR 802-118-4-2 (BRRI DHAN 29)	2009	Breeding Line		5.08	4.772	0.41	4.786	0.4	89.608	0.719
IR 83996-B-B-2-1	300177579	MUSHKAN 41/IRRI 123	2006	Breeding Line		4.13	4.772	0.368	4.769	0.357	90.405	0.677
IRRI 138	4016510	IR 68897 A/IR 60819-34-2 R	1993	IRRI Released Variety		6.915	4.771	0.534	4.756	0.523	83.06	0.808
IR13N210	3807644	IR05N128/PUSA BASMATI 1//IR06M138	2010	Breeding Line		3.709	4.771	0.218	4.777	0.21	88.762	0.572
IR12A339	3523059	IR06A144/IR05F102	2009	Breeding Line		5.74	4.771	0.373	4.845	0.365	90.025	0.626
IR13A324	3769065	IR 70369 B/IR 72889-46-3-2-1 R	2009	Breeding Line		5.401	4.77	0.313	4.717	0.303	85.05	0.673
IR13A211	3768835	IR 68897 B/IR 60819-34-2 R	2009	Breeding Line		6.418	4.77	0.311	4.796	0.301	91.252	0.672
IR13A242	3768891	IR 68897 B/IR 73013-95-1-3-2 R	2009	Breeding Line		6.306	4.769	0.343	4.795	0.332	90.026	0.669
IR 98418-B-B-1	4211915	IR08N194/IR10F365	2012	Breeding Line		6.842	4.769	0.742	4.804	0.737	88.957	0.86
IR 38	12521	IR 20*2/O NIVARA//CR 94-13	1990	IRRI Released Variety		3.906	4.769	0.513	4.797	0.502	89.443	0.816
IR 105479:110-3	4224026	IR 6 (PAKISTAN)*3/IRRI 149	2012	Breeding Line		3.435	4.769	0.241	4.755	0.234	86.062	0.553
IR13A552	4216215	IR05N412/NSIC RC 158		Breeding Line		6.256	4.767	0.142	4.76	0.137	88.851	0.422
IR12N125	3273150	IR 73439-11-1-3-1/IR 65482-4-136-2-2-B//OM 4498	2009	Breeding Line		6.761	4.767	0.827	4.769	0.822	89.244	0.942
IR12A291	3427055	IR04A427/TEQING	2009	Breeding Line		4.118	4.767	0.337	4.763	0.328	89.937	0.657
IR10N136	2754527	IR 71606-1-1-4-2-3-1-2 (NSIC 110/IR 73459-120-2-2-3	2006	Breeding Line		6.294	4.767	0.76	4.824	0.751	94.845	0.927
IR15M2310	300249959	BR 7840-54-1-2-5/IR 68144-2B-2-2-3-1-166	2013	Breeding Line		5.29	4.766	0.22	4.751	0.213	90.615	0.438
IR09N190	2472584	DONGANBYEO/PSBRC 82//AREUMBYEO	2005	Breeding Line		3.065	4.766	0.505	4.757	0.499	90.33	0.743
IR05N412	1402302	IR 72875-94-3-3-2/IR 73707-45-3-2-3	2002	Breeding Line		5.219	4.765	0.834	4.712	0.83	90.1	0.932
IR 103298-B-B RGA-B RGA-449-1	300251160	PR 30245-10-414/IR08N210	2013	Breeding Line			4.765	0.339	4.802	0.329	87.416	0.651
IR12A184	3522654	IRRI 154/IRRI 143	2009	Breeding Line		7.15	4.764	0.5	4.778	0.491	89.706	0.75
IR10M123	2697641	IR 70114-5-3-3-3/IR 73691-14-1	2006	Breeding Line		3.81	4.764	0.718	4.749	0.711	87.074	0.88
IR11N205	2972813	IR05N173/BR 29	2008	Breeding Line		5.492	4.763	0.537	4.711	0.527	90.057	0.825
IR09A128	2524932	IR 77776-B-8-1-2/IR 72102-4-159-1-3-3-3 (NSIC RC 112)	2006	Breeding Line		6.89	4.763	0.535	4.661	0.524	89.071	0.818
IR 103806-550-B RGA	4193175	IRRI 154*2/IRRI 149	2013	Breeding Line		7.341	4.763	0.083	4.762	0.079	90.489	0.311
IR 101762-3-1	4298655	IR 91158-AC 142/IR07F289//IRRI 154///PR 114/IR09A149//PR 111	2011	Breeding Line		7.306	4.763	0.669	4.74	0.662	90.612	0.87
IR15A1183	4392516	IRRI 181/IR05F102	2013	Breeding Line		5.74	4.762	0.137	4.768	0.132	86.681	0.407
IR12N154	3425668	IR01N179/IR 65620-192-3-3-3-2//CYPRESS	2009	Breeding Line		6.559	4.762	0.563	4.803	0.553	93.598	0.817
IR15M1382	4289066	IR 85850-AC 313/IR 64//IR 91153-AC 82/IR05F102///IR02A127/IR 64196-3B-16-3	2012	Breeding Line		6.648	4.761	0.099	4.768	0.095	88.185	0.301
IR15A1029	4391978	IR03A568/IR05F102	2012	Breeding Line		6.258	4.761	0.047	4.748	0.045	89.84	0.266
IR12A249	3426322	NERICA 6/MTU 1010	2009	Breeding Line		2.172	4.761	0.588	4.787	0.578	85.591	0.868
IR 99049-B-B-1	4215440	IR05N173/IR 70114-5-3-3-3//PR 114	2012	Breeding Line		6.124	4.761	0.842	4.721	0.838	89.67	0.926
IR15M2268	300249881	BR 7840-54-1-2-5/BRRI DHAN 29	2013	Breeding Line		5.221	4.76	0.301	4.828	0.292	84.544	0.59
IR13N144	300266852	IR09N530/IR05N128	2010	Breeding Line		6.442	4.76	0.525	4.578	0.514	87.643	0.864
IR 97367-10-15-1	300051945	IRRI 119/IR02A127//IR10F379	2011	Breeding Line		5.705	4.76	0.169	4.776	0.163	89.854	0.493
IR 84636-13-12-2-2-2-2-4-2-2-2-B	4229377	IR 64*4/IR 69093-41-2-3-2		Breeding Line		6.438	4.76	0.421	4.742	0.411	88.477	0.777
IR 105469:50-3-13	4221507	IR 6 (PAKISTAN)*2/IRRI 149	2012	Breeding Line		3.87	4.76	0.065	4.784	0.062	92.918	0.266
IR 100004-12-B	4216206	IR05N412/IRRI 146	2012	Breeding Line		6.256	4.76	0.145	4.742	0.139	89.452	0.423
IR08A104	2337933	IR 72860-74-1-2-1/IR 72870-19-2-2-3	2004	Breeding Line		5.606	4.759	0.52	4.681	0.509	88.234	0.806
IR 91153-AC 445	3084832	IR05F102/IR 69428-6-1-1-3-3	2008	Breeding Line		4.475	4.759	0.171	4.774	0.164	85.753	0.412
IR15A1319	4392508	IRRI 181/IR05F102	2013	Breeding Line		5.74	4.756	0.088	4.769	0.084	87.549	0.315
IR09N536	2432990	IR04N114/IR 73459-120-2-2-3//KHAO KHAE	2005	Breeding Line		3.237	4.756	0.843	4.792	0.838	85.312	0.949
IR 96856-97-3-3	4211752	MTU 1098/IR05N204	2011	Breeding Line		5.218	4.756	0.463	4.736	0.453	87.201	0.769
IR15M2615	300250810	IR 64/BR 7840-54-2-5-1	2013	Breeding Line		5.988	4.755	0.339	4.826	0.329	86.505	0.623
IR12A260	3426371	IRRI 123/IR06M139	2009	Breeding Line		4.63	4.754	0.369	4.725	0.358	87.129	0.733
IR 103806:288-B RGA	4193110	IRRI 154*2/IRRI 149	2013	Breeding Line		7.341	4.754	0.088	4.746	0.085	90.117	0.316
IR 95051:2-B-4-5-2-GBS	4039858	FEDEARROZ 50/IR 77298-14-1-2-10//IRRI 123/IR07F287///SANHUANGZHAN NO 2/IRRI 146//IR 45427-2B-2-2B-1-1/IR 4630-22-2-5-1-3/4/FEDEARROZ 50/IRRI 146//IRRI 123/IR07F287///IR 45427-2B-2-2B-1-1/IR 4630-22-2-5-1-3//IR 77298-14-1-2-10/SANHUANGZHAN NO 2/5/FEDEARROZ	2010	Breeding Line		4.258	4.753	0.325	4.783	0.317	88.341	0.612
IR 100160-B-B RGA-B RGA-421-1	300279915	IR08N128/MILYANG 23	2012	Breeding Line			4.753	0.34	4.732	0.33	90.378	0.651
IR 101756-113-1	4298339	IR 91157-AC 630/IR07F287//IR 29///PAU 3111-25-5-1-2/IRRI 150//IR 70114-5-3-3-3	2011	Breeding Line		6.439	4.752	0.201	4.779	0.196	88.082	0.499
IR15D110	4535979	IRRI 154/MA ZHAN (RED)//IR08N194	2012	Breeding Line		5.76	4.751	0.121	4.765	0.117	85.42	0.556
IR13A165	3768725	IR 68897 B/IR 60819-34-2 R	2009	Breeding Line		6.418	4.751	0.31	4.716	0.3	89.601	0.664
IR 84749-RIL 47-1-1-1-1	2814254	IRRI 154*2/IRRI 149	2006	Breeding Line		5.089	4.751	0.378	4.754	0.368	87.92	0.704
IR 100723-75-B	4216789	IR08N194/IR10F365//PR 37285-17-31-12-1-21-1-2	2012	Breeding Line		5.64	4.751	0.146	4.752	0.14	91.066	0.432
IR15M1309	4290096	IR 91153-AC 117/IR05F102//IR 68144-2B-2-2-3-1-166///IR 66/4/NSIC RC 158/NEGRO//BR 29	2012	Breeding Line		6.279	4.75	0.154	4.752	0.149	87.515	0.429
IR15M1281	4289353	IR 69428-6-1-1-3-3/IR05N128//CHERIVIRUPPU///IR 68144-2B-2-2-3-1-166/4/IR 91145-AC 26/IRRI 123//OM 4498///IR 58	2012	Breeding Line		6.549	4.75	0.666	4.766	0.659	88.598	0.849
IR14N136	4228920	IR09A220/IR09N516//IR00A117	2010	Breeding Line		6.581	4.75	0.596	4.745	0.586	88.219	0.861
IR13A309	3769021	IR 70369 B/IR 72889-46-3-2-1 R	2009	Breeding Line		5.401	4.75	0.314	4.717	0.304	87.09	0.673
IR12N111	3348130	IR 72903-99-2-3-2/IR 65482-4-136-2-2-B//IR 65620-192-3-3-3-2	2009	Breeding Line		6.768	4.75	0.327	4.733	0.317	93.105	0.644
IR12A113	3346773	IRRI 168/IR01W102//IR 65482-4-136-2-2-B	2009	Breeding Line		6.225	4.749	0.242	4.738	0.235	90.441	0.525
IR 94300-1-3-3-1	3859416	IR05A199/IR 68144-2B-2-2-3-1-166//PR 29232-B-17-2-1-1/IR 64	2010	Breeding Line		6.21	4.749	0.372	4.658	0.362	94.878	0.77
IR13A484	3769611	IR 80559 B/IR 60819-34-2 R	2009	Breeding Line		6.35	4.748	0.153	4.75	0.147	88.611	0.425
IR 96922-B RGA-B RGA-B RGA-1	4391731	IR09F437/IR10F365	2011	Breeding Line		6.966	4.748	0.819	4.865	0.815	85.845	0.92
IR 116671:1-4-102-5	300266662	IR 68333-R-R-B-22 (MS 11)/2*IR BB 62		Breeding Line		5.445	4.748	0.174	4.747	0.168	90.275	0.549
IR12A111	3346766	IRRI 168/IR01W102//IR 65482-4-136-2-2-B	2009	Breeding Line		6.225	4.747	0.339	4.748	0.33	90.97	0.618
IR 110617-C1-B-B-B-9-1	4226463	IR 85483-68 RIL-1-1-1/YANGDAO 6		Breeding Line		3.685	4.747	0.815	4.762	0.811	88.786	0.917
IR 105469:72-16-19	4218912	IR 6 (PAKISTAN)*2/IRRI 149	2012	Breeding Line		3.87	4.747	0.068	4.728	0.065	84.989	0.253
IR15A1561	4392350	IR 28/NSIC RC 158//IR09F436	2013	Breeding Line		6.709	4.746	0.19	4.752	0.183	92.467	0.605
IRRI 161	2309546	IR 57514-PMI 5-B-1-2/IRRI 123	2004	IRRI Released Variety		6.236	4.745	0.663	4.709	0.652	85.832	0.889
IR14N126	4229139	IRRI 154/IR04A213	2011	Breeding Line		6.487	4.745	0.365	4.705	0.356	87.536	0.681
IR05N419	1401730	IR 72887-34-2-1-3/IR 73707-45-3-2-3	2002	Breeding Line		5.601	4.745	0.769	4.799	0.761	91.927	0.928
IR 118289-3-2-8-B	300280733	CT 19021-3-4-1VI-1/HABATAKI//CT 19021-3-4-1VI-1/ST 12///CT 19021-3-4-1VI-1	2013	Breeding Line			4.745	0.319	4.769	0.309	85.774	0.794
IR 103806:69-B RGA	4194576	IRRI 154*2/IRRI 149	2013	Breeding Line		7.341	4.745	0.307	4.754	0.297	89.165	0.706
IR14M113	4283471	IR05A199/JORYEONGBYEO//CIHERANG/IR 75862-206-2-8-3-B///IR05A193/IR 68144-2B-2-2-3-1-166//IR07F290/IR 75862-206-2-8-3-B-B-B/4/IR 77298-5-6-18/5/IR 68144-2B-2-2-3-1-166/JORYEONGBYEO//PSBRC 82///ANSANBYEO/IR04N114/4/IR09L242	2011	Breeding Line		6.504	4.744	0.431	4.738	0.421	88.546	0.738
IR13A464	3769537	IR 79125 B/IR 73885-1-4-3-2-1-10 R	2009	Breeding Line		5.976	4.744	0.31	4.679	0.3	82.275	0.671
IR11A279	3022919	IR04A427/BR 29	2008	Breeding Line		5.915	4.744	0.57	4.813	0.562	89.463	0.799
IR15M1244	4288321	IR 83317-AC 124/PHAMA//SAMBHA MAHSURI///IR 83317-AC 170/LUA DAN TOC//SWARNA	2012	Breeding Line		4.277	4.743	0.135	4.757	0.131	88.254	0.417
IR13N155	3806730	IR05N160/IR06M139//IR06N156	2010	Breeding Line		5.737	4.743	0.515	4.732	0.504	89.298	0.804
IR13A492	3769641	IR 80559 B/IR 60819-34-2 R	2009	Breeding Line		6.35	4.743	0.312	4.749	0.302	86.69	0.672
IR 95051:13-B-5-12-8-GBS	4039951	FEDEARROZ 50/IR 77298-14-1-2-10//IRRI 123/IR07F287///SANHUANGZHAN NO 2/IRRI 146//IR 45427-2B-2-2B-1-1/IR 4630-22-2-5-1-3/4/FEDEARROZ 50/IRRI 146//IRRI 123/IR07F287///IR 45427-2B-2-2B-1-1/IR 4630-22-2-5-1-3//IR 77298-14-1-2-10/SANHUANGZHAN NO 2/5/FEDEARROZ	2010	Breeding Line		4.258	4.742	0.231	4.741	0.223	90.376	0.549
IR15A1565	4392775	IR06N209/IR10F365	2013	Breeding Line		6.766	4.741	0.146	4.719	0.14	87.281	0.473
IR15A1551	4391026	IR09N530/IR 71676-90-2-2//IR09N542	2012	Breeding Line		6.286	4.741	0.043	4.749	0.041	90.791	0.184
IR14A161	4229120	IR BB 66/IR03A550	2011	Breeding Line		5.856	4.741	0.052	4.736	0.05	89.604	0.193
IR13P031-1-1	4536975	YANGDAO 6/SANHUANGZHAN NO 2		Breeding Line		3.328	4.741	0.369	4.65	0.36	91.734	0.715
IR09N542	2450817	IR 69726-116-1-3 (MATATAG 1)/IR 72967-170-1-2-3-2	2006	Breeding Line		5.537	4.741	0.732	4.733	0.726	89.709	0.889
IR08A172	2348737	IR 73013-95-1-3-2/IRRI 123	2005	Breeding Line		6.429	4.741	0.419	4.686	0.411	90.469	0.677
IR 91153-AC 437-1	300252265	IR05F102/IR 69428-6-1-1-3-3	2008	Breeding Line		4.475	4.741	0.298	4.793	0.289	85.053	0.576
IR 64426-4B-11-1	300177621	IR 4563-52-1-3-6/TCCP 266-2-49-B-B-3//IR 9884-54-3-1E-P1 (PSB RC 48)/TCCP 266-2-49-B-B-3	1990	Breeding Line		3.902	4.741	0.427	4.745	0.417	88.114	0.704
IR 106236-B-B-227-1-1	300256764	PR 37246-2-3-2-1-1-2-1/IR10F365	2013	Breeding Line		5.576	4.741	0.07	4.724	0.067	90.206	0.215
IR13A482	3769601	IR 80559 B/IR 60819-34-2 R	2009	Breeding Line		6.35	4.74	0.311	4.74	0.301	87.586	0.671
IR10A121	2754532	IR 72906-32-1-3-3/IR 72890-81-3-2	2006	Breeding Line		5.995	4.74	0.752	4.765	0.744	87.176	0.925
IR 95098:8-B-10-13-10-GBS	4039954	SANHUANGZHAN NO 2/IR 4630-22-2-5-1-3//FEDEARROZ 50/IRRI 146///IRRI 123/IR 45427-2B-2-2B-1-1//IR 77298-14-1-2-10/IR07F287/4/IRRI 123/IR07F287//SANHUANGZHAN NO 2/IRRI 146///IR 77298-14-1-2-10/IR 45427-2B-2-2B-1-1//FEDEARROZ 50/IR 4630-22-2-5-1-3/5/SANHUANGZ	2010	Breeding Line		4.258	4.74	0.402	4.742	0.391	92.138	0.708
IR 42	13988	IR 1561-228-1-2/IR 1737//CR 94-13	1972	IRRI Released Variety		4.497	4.74	0.664	4.716	0.658	95.987	0.844
IR 100723-B-B-B-B-7	300041295	IR08N194/IR10F365//PR 37285-17-31-12-1-21-1-2	2012	Breeding Line		5.64	4.74	0.034	4.747	0.033	87.231	0.139
IR 100008-93-B	4216387	IR05N412/IRRI 123	2012	Breeding Line		6.569	4.74	0.15	4.724	0.144	90.906	0.447
IR15D114	4535975	KALA RATA 1-24/KHO//IR08N194	2012	Breeding Line		4.304	4.739	0.149	4.765	0.144	86.032	0.513
IR15A1682	4392722	IR06N209/IR10F365	2013	Breeding Line		6.766	4.739	0.076	4.737	0.073	89.068	0.289
IR13A519	3806898	IR03A550/IR BB 61	2011	Breeding Line		5.856	4.739	0.557	4.713	0.548	91.428	0.814
IR12N260	3425756	FEDEARROZ 50/IRRI 123	2009	Breeding Line		4.13	4.738	0.397	4.672	0.387	94.446	0.749
IR07F290	2295328	BR 11*3/IR 40931-33-1-3-2	2006	Breeding Line		4.876	4.737	0.759	4.656	0.752	92.087	0.919
IR15A1908	4392973	IR BB 64/IR03A477//IRRI 154	2012	Breeding Line		7.008	4.736	0.082	4.742	0.078	89.385	0.345
IR13M148	3869576	IR 69428-6-1-1-3-3/IR02N211	2009	Breeding Line		5.363	4.736	0.426	4.696	0.415	87.508	0.75
IR13A354	3769183	IR 70369 B/IR 73930-47-5-2-2 R	2009	Breeding Line		4.717	4.736	0.155	4.725	0.149	87.478	0.427
IR10N254	2697874	IR 64/JORYEONGBYEO	2006	Breeding Line		3.776	4.736	0.675	4.657	0.664	89.865	0.894
IR12A137	3425462	[NSIC RC 158,IR 71146-97-1-2-1-3,IR 71676-90-2-2,IR 72870-19-2-2-3,IRRI 143,IRRI 174,IR03A550,IR 72967-12-2-3,IR 72903-121-2-1-2,IRRI 119]	2009	Breeding Line		6.027	4.735	0.415	4.804	0.405	87.283	0.746
IR 97367-64-4-3	300051878	IRRI 119/IR02A127//IR10F379	2011	Breeding Line		5.705	4.735	0.298	4.76	0.289	87.812	0.604
IR 103806:190-B RGA	4194498	IRRI 154*2/IRRI 149	2013	Breeding Line		7.341	4.735	0.307	4.706	0.297	91.084	0.705
IR15A1904	4390052	IR BB 65/IR00A117//IR10A125	2012	Breeding Line		6.872	4.734	0.038	4.722	0.037	89.471	0.138
IR10M126	2697531	IR 75862-206-2-8-3-B-B-B/IRRI 123	2006	Breeding Line		5.442	4.734	0.392	4.77	0.382	90.195	0.679
IR10M173	2815758	IR 64/IR 68144-2B-2-2-3-1-166	2006	Breeding Line		5.618	4.733	0.435	4.632	0.424	99.697	0.753
IR15M1178	4287279	SWARNA//IR 69428-6-1-1-3-3/NEGRO	2012	Breeding Line		3.453	4.732	0.383	4.758	0.374	81.741	0.695
IR13A476	3769578	IR 80559 B/IR 60819-34-2 R	2009	Breeding Line		6.35	4.732	0.311	4.735	0.301	92.586	0.67
IR13A152	3592823	IR04A427/MTU 1010//GIZA 178	2010	Breeding Line		5.366	4.732	0.707	4.76	0.698	91.912	0.914
IR 91153-AC 477-1	300252249	IR05F102/IR 69428-6-1-1-3-3	2008	Breeding Line		4.475	4.732	0.298	4.775	0.289	85.474	0.575
IR15A1784	4391991	IR03A568/IR05F102	2012	Breeding Line		6.258	4.731	0.081	4.719	0.077	92.613	0.346
IR15A1437	4392320	IR 28/NSIC RC 158//IR09F436	2013	Breeding Line		6.709	4.731	0.276	4.729	0.266	90.805	0.658
IR13A111	3658934	IR06M138/PSB RC 64 (IR 59552-21-3-2-2)//IR06M139	2010	Breeding Line		3.7	4.731	0.541	4.77	0.53	89.224	0.834
IR 95511-40-3-1-B	4228936	NA	2011	Breeding Line		4.707	4.731	0.486	4.7	0.476	87.256	0.755
IR13A396	3769363	IR 75589-41-13-17-15-22 (TGMS)/IR 73885-1-4-1-4-3-6 R	2009	Breeding Line		5.258	4.73	0.307	4.764	0.297	89.919	0.662
IR 98427-B-B-B-B-12	300035780	IR09N190/IRRI 146	2012	Breeding Line		5.215	4.73	0.036	4.732	0.034	86.66	0.154
IR 122310:8-4-6	300166643	IR 120763:2/IRRI 156	2014	Breeding Line		5.363	4.73	0.092	4.726	0.088	89.352	0.275
IR15A1798	4393263	IR BB 65/IR03A477//MTU 1113	2012	Breeding Line		5.155	4.729	0.041	4.738	0.04	88.267	0.176
IR15A1673	4394679	IRRI 119/IR02A127//IR10F379	2011	Breeding Line		5.705	4.729	0.184	4.742	0.178	91.767	0.434
IR13A364	3769209	IR 73328 B/IR 73013-95-1-3-2 R	2009	Breeding Line		5.174	4.729	0.325	4.825	0.316	89.754	0.676
IR 99093-B-B-31	4214725	IRRI 154*2/IRRI 149	2012	Breeding Line		4.174	4.728	0.097	4.737	0.093	92.658	0.329
IR 110632-B-B-1-1	4226313	SAN HUANG ZHAN/YANGDAO 6//IR 66		Breeding Line		4.097	4.728	0.31	4.735	0.302	90.195	0.654
IRRI 150	1201960	IR 68077-82-2-2-2-3/IR 59548-122-1-4-1	2000	IRRI Released Variety		6.418	4.726	0.864	4.796	0.86	91.708	0.943
IR15A1593	4390337	IR09A136/PSB RC 10 (IR 50404-57-2-2-3)	2012	Breeding Line		6.61	4.726	0.058	4.717	0.056	90.436	0.183
IR13A343	3769141	IR 70369 B/IR 73930-47-5-2-2 R	2009	Breeding Line		4.717	4.726	0.313	4.756	0.303	91.745	0.669
IR12N105	3347440	IR05N173/IR01W102//IR 65482-4-136-2-2-B	2009	Breeding Line		5.982	4.725	0.204	4.643	0.197	82.028	0.512
IR10A159	2857106	IR02W101/PSB RC 18 (IR 51672-62-2-1-1-2-3)	2007	Breeding Line		5.961	4.725	0.209	4.732	0.202	88.772	0.487
IR 99091-B-B-B-224-3	300052133	IR BB 65/IR03A477//MTU 1113	2012	Breeding Line		5.155	4.725	0.036	4.716	0.035	89.115	0.164
IR10F365	3128666	IR 70215-4-CPA 3-1-3-1/NSIC RC 158	2008	Breeding Line		6.464	4.724	0.289	4.748	0.285	90.755	0.491
IR 95044:11-B-3-2-7-GBS	4039852	FEDEARROZ 50/IR 77298-14-1-2-10//IRRI 123/IR 45427-2B-2-2B-1-1///SANHUANGZHAN NO 2/IR 4630-22-2-5-1-3//IRRI 146/IR07F287/4/IRRI 123/IR07F287//SANHUANGZHAN NO 2/IRRI 146///IR 77298-14-1-2-10/IR 45427-2B-2-2B-1-1//FEDEARROZ 50/IR 4630-22-2-5-1-3/5/FEDEARROZ	2010	Breeding Line		4.383	4.724	0.239	4.735	0.231	88.404	0.555
IR 108007-B-B RGA-B RGA-1	300296599	PR 37921-B-3-4-2-1-2/IRRI 154	2013	Breeding Line		6.786	4.724	0.847	4.724	0.843	89.117	0.926
IR 102885-29-98-1-3-8	4197707	SABITRI*2/IRRI 149	2008	Breeding Line		6.143	4.724	0.163	4.704	0.159	94.084	0.346
IR15A3944	300252395	IR09F436*2/IRBL9-W	2014	Breeding Line		5.473	4.723	0.283	4.731	0.274	86.307	0.47
IR 101722-12-2-1-B	300089303	PAU 3105-45-3-2/IR 82802-36-3-3-1-3///IR 91153-AC 82/IR05F102//IR 68144-2B-2-2-3-1-166/4/IR 64	2011	Breeding Line		6.665	4.723	0.345	4.691	0.334	92.835	0.785
IR 98463-B-B-1	4211963	IRRI 119/IR 42	2012	Breeding Line		5.056	4.722	0.714	4.767	0.708	87.469	0.864
IR 93334:57-B-25-23-B-B	4042543	FEDEARROZ 50/IR 45427-2B-2-2B-1-1//SANHUANGZHAN NO 2/IR 4630-22-2-5-1-3///IRRI 123/IR 77298-14-1-2-10//IRRI 146/IR07F287	2009	Breeding Line		6.533	4.722	0.593	4.734	0.582	87.574	0.846
IR 91896-86-2-2-1-1	3682554	IR 69428-6-1-1-3-3/IR06F434	2009	Breeding Line		4.218	4.722	0.513	4.702	0.503	95.297	0.793
IR 86978-24-3-1-2	4688116	SUPER BASMATI/IR 2006-P12-12-2-2	2007	Breeding Line		3.859	4.722	0.616	4.786	0.607	89.082	0.663
IR 70869-B-P-11-2	300177588	POKKALI B//IR 20/IR 24	1995	Breeding Line		2.938	4.722	0.581	4.763	0.571	83.936	0.802
IR15M1950	300248941	BR 7840-54-3-1/PR 111	2013	Breeding Line		5.529	4.721	0.527	4.768	0.517	89.226	0.829
IR09N522	2432629	DONGANBYEO/PSBRC 82//AREUMBYEO	2005	Breeding Line		3.065	4.721	0.677	4.733	0.671	90.679	0.86
IR 99065-B-B-1	4214926	IR09N519/IR 65450-173-2-1-1-3-3//IR08A176	2012	Breeding Line		6.826	4.721	0.751	4.703	0.744	86.903	0.895
IR 112623-117-B-B	300252753	IR09F436*2/IRRI 148	2014	Breeding Line		6.15	4.721	0.147	4.709	0.141	89.757	0.496
IR 110635-B-B-1-1	4226334	YANGDAO 6/IR 85483-68 RIL-1-1-1//IR 71606-1-1-4-2-3-1-2 (NSIC 110		Breeding Line		6.108	4.721	0.519	4.757	0.508	91.888	0.806
IR14M108	4230729	IR 94290/IR BB 66	2011	Breeding Line		5.949	4.72	0.193	4.719	0.186	91.667	0.464
IR13A198	3768798	IR 68897 B/IR 60819-34-2 R	2009	Breeding Line		6.418	4.72	0.312	4.708	0.302	90.188	0.672
IR 99090-B-B-1	4215803	IR BB 65/IR00A117//IR10A125	2012	Breeding Line		6.872	4.72	0.895	4.722	0.893	87.873	0.938
IR 103806:82-B RGA	4194584	NA	2013	Breeding Line		7.341	4.72	0.223	4.723	0.215	88.732	0.652
IR 101720-124-1-1-B	300089282	IR02W101/IR 91152-AC 263//BR 28	2011	Breeding Line		5.253	4.72	0.202	4.75	0.195	85.366	0.472
IR13A397	3769365	IR 75589-41-13-17-15-22 (TGMS)/IR 73885-1-4-1-4-3-6 R	2009	Breeding Line		5.258	4.719	0.252	4.675	0.243	88.268	0.591
IR 66946-3R-116-1-1	300177582	IR 29/POKKALI B	1992	Breeding Line		3.233	4.719	0.337	4.754	0.327	87.732	0.638
IR 122304:2-2-9	300166958	IR 120767:21/IRRI 156	2014	Breeding Line		5.437	4.719	0.202	4.704	0.196	91.2	0.571
IR15A1865	4392733	IR06N209/IR10F365	2013	Breeding Line		6.766	4.718	0.14	4.686	0.134	88.824	0.493
IR15A1042	4391618	IR09F436/IR10F365	2011	Breeding Line		6.609	4.718	0.85	4.729	0.846	87.225	0.93
IR14N168	4229159	MTU 1116/IR06N156	2011	Breeding Line		5.173	4.718	0.62	4.812	0.611	87.821	0.858
IR13A268	3768935	IR 68897 B/IR 73013-95-1-3-2 R	2009	Breeding Line		6.306	4.718	0.338	4.654	0.328	86.678	0.683
IR15M2569	300250682	IRRI 123/BR 7840-54-2-5-1	2013	Breeding Line		6.306	4.717	0.172	4.721	0.165	89.367	0.41
IR15M1192	300280670	IR 68144-2B-2-2-3-1-166/IR08N121//IR 69428-6-1-1-3-3/CIHERANG///IR 69428-6-1-1-3-3/2*CIHERANG	2012	Breeding Line		5.205	4.717	0.165	4.752	0.159	86.766	0.452
IR12N274	3522731	IR05N160/IRRI 143	2009	Breeding Line		6.805	4.717	0.631	4.88	0.62	91.883	0.856
IR12A273	3426934	IRRI 145/TEQING	2009	Breeding Line		3.318	4.717	0.573	4.742	0.564	94.492	0.82
IR 100721-B-B-B-B-60	300041209	IR08N194/IR10F382//IR10N108	2012	Breeding Line		6.899	4.717	0.036	4.723	0.035	88.267	0.182
IR 95945-37-3-2-1	4228951	IRRI 154/IR02W101//IRRI 146	2011	Breeding Line		6.892	4.716	0.677	4.758	0.667	86.686	0.891
IR15M2322	300249986	BR 7840-54-1-2-5/IR 68144-2B-2-2-3-1-166	2013	Breeding Line		5.29	4.715	0.188	4.709	0.181	89.974	0.421
IR06M146	1838089	MEM BERANO/PADI ABANG GOGO	2003	Breeding Line		1	4.715	0.613	4.749	0.607	91.024	0.777
IR 95133:17-B-21-7-19-GBS	4039924	FEDEARROZ 50/SANHUANGZHAN NO 2//IR 45427-2B-2-2B-1-1/IR07F287///IRRI 123/IR 77298-14-1-2-10//IRRI 146/IR 4630-22-2-5-1-3/4/FEDEARROZ 50/IR07F287//IRRI 123/IR 45427-2B-2-2B-1-1///SANHUANGZHAN NO 2/IRRI 146//IR 77298-14-1-2-10/IR 4630-22-2-5-1-3/5/FEDEARROZ	2010	Breeding Line		4.321	4.715	0.225	4.719	0.217	87.185	0.54
IR15D1025	300280685	IR 88633:12-55-B-1-B/MA ZHAN (RED)	2012	Breeding Line		2.888	4.714	0.376	4.672	0.365	91.261	0.893
IR13A203	3769660	IR 80559 B/IR 60819-34-2 R	2009	Breeding Line		6.35	4.714	0.313	4.68	0.303	84.774	0.673
IR10N108	2754601	IR 65620-192-3-3-3-2/IR02N463//IR 72875-94-3-3-2	2006	Breeding Line		6.564	4.713	0.733	4.753	0.726	92.264	0.908
IR 99266-80-5-1	4288574	IR 91157-AC 630/IR07F287//IR 29///IR02A127/KETAN MERAH//BR 29	2012	Breeding Line		5.912	4.713	0.128	4.755	0.124	85.905	0.434
IR 98393-B-B-3	4212031	IR07A266/IR 42	2012	Breeding Line		5.816	4.713	0.062	4.728	0.06	87.136	0.213
IR 91153-AC 120-1	300252285	IR05F102/IR 69428-6-1-1-3-3	2008	Breeding Line		4.475	4.713	0.236	4.708	0.228	88.506	0.516
IR 108000-B-B RGA-B RGA-60	300296806	PR 37246-2-3-2-1-1-2-1/IRRI 154	2013	Breeding Line		5.719	4.713	0.025	4.706	0.024	89.656	0.076
IR 106236-B-B-139	4536085	PR 37246-2-3-2-1-1-2-1/IR10F365	2013	Breeding Line		5.576	4.713	0.124	4.712	0.119	84.26	0.412
IR13A558	4216791	IR08N194/IR10F365//PR 37285-17-31-12-1-21-1-2		Breeding Line		5.64	4.712	0.19	4.696	0.183	87.992	0.519
IR 95133:14-B-3-21-6-GBS	4039921	FEDEARROZ 50/SANHUANGZHAN NO 2//IR 45427-2B-2-2B-1-1/IR07F287///IRRI 123/IR 77298-14-1-2-10//IRRI 146/IR 4630-22-2-5-1-3/4/FEDEARROZ 50/IR07F287//IRRI 123/IR 45427-2B-2-2B-1-1///SANHUANGZHAN NO 2/IRRI 146//IR 77298-14-1-2-10/IR 4630-22-2-5-1-3/5/FEDEARROZ	2010	Breeding Line		4.321	4.712	0.226	4.682	0.218	92.53	0.541
IR 50	34778	IR 50/CO 43	1975	IRRI Released Variety		5.311	4.712	0.685	4.743	0.678	88.503	0.875
IR15A1211	4390455	IR09N496/PSB RC 18 (IR 51672-62-2-1-1-2-3)//PR 37866-1B-1-4	2012	Breeding Line		4.296	4.711	0.034	4.719	0.033	88.732	0.119
IR13F583	4536029	IR07F289/IR 67440-NDR 5-1-1-1-1//IR 61979-138-1-3-2-3 (ANGELICA)	2010	Breeding Line		6.854	4.711	0.294	4.613	0.285	90.554	0.63
IR 97253-20-1-1	4211774	IR08A128/IRRI 146//IR09N495	2011	Breeding Line		6.651	4.711	0.428	4.698	0.417	87.384	0.739
IR 93336:39-B-20-15-B-B	4042546	IRRI 154*2/IRRI 149	2009	Breeding Line		6.533	4.711	0.411	4.706	0.4	89.044	0.747
IR 91152-AC 424	3017753	IR 75862-206-2-8-3-B-B-B/BR 802-118-4-2 (BRRI DHAN 29)	2007	Breeding Line		4.172	4.711	0.416	4.765	0.405	79.457	0.737
IR 100074-11-B	4216505	IR09A136/PSB RC 10 (IR 50404-57-2-2-3)	2012	Breeding Line		6.61	4.711	0.059	4.717	0.056	91.429	0.275
IR11A334	3023039	IR04A427/IR 59682-132-1-1-2 (PSB RC 52)	2008	Breeding Line		6.206	4.71	0.656	4.737	0.646	91.422	0.878
IR14A208	4229182	IRRI 150*2/IR BB 66	2011	Breeding Line		6.738	4.709	0.548	4.792	0.539	94.135	0.799
IR 95132:5-B-16-5-5-GBS	4039898	FEDEARROZ 50/SANHUANGZHAN NO 2//IR 45427-2B-2-2B-1-1/IR07F287///IRRI 123/IR 77298-14-1-2-10//IRRI 146/IR 4630-22-2-5-1-3/4/FEDEARROZ 50/IR 77298-14-1-2-10//IRRI 123/IR07F287///SANHUANGZHAN NO 2/IRRI 146//IR 45427-2B-2-2B-1-1/IR 4630-22-2-5-1-3/5/FEDEARROZ	2010	Breeding Line		4.258	4.709	0.253	4.717	0.245	87.848	0.561
IR 106236-B-B-209-2-1	300256762	PR 37246-2-3-2-1-1-2-1/IR10F365	2013	Breeding Line		5.576	4.709	0.051	4.727	0.049	87.24	0.155
IR 95098:13-B-11-4-9-GBS	4039956	SANHUANGZHAN NO 2/IR 4630-22-2-5-1-3//FEDEARROZ 50/IRRI 146///IRRI 123/IR 45427-2B-2-2B-1-1//IR 77298-14-1-2-10/IR07F287/4/IRRI 123/IR07F287//SANHUANGZHAN NO 2/IRRI 146///IR 77298-14-1-2-10/IR 45427-2B-2-2B-1-1//FEDEARROZ 50/IR 4630-22-2-5-1-3/5/SANHUANGZ	2010	Breeding Line		4.258	4.708	0.398	4.718	0.387	90.031	0.709
IR 95041:12-B-4-22-22-GBS	4039934	FEDEARROZ 50/IRRI 146//IR 77298-14-1-2-10/SANHUANGZHAN NO 2///IRRI 123/IR07F287//IR 45427-2B-2-2B-1-1/IR 4630-22-2-5-1-3/4/FEDEARROZ 50/IRRI 146//IRRI 123/IR07F287///IR 45427-2B-2-2B-1-1/IR 4630-22-2-5-1-3//IR 77298-14-1-2-10/SANHUANGZHAN NO 2/5/FEDEARROZ	2010	Breeding Line		4.133	4.708	0.241	4.717	0.233	88.277	0.559
IR13N110	3659001	IR08N121/IR09A228	2010	Breeding Line		5.281	4.707	0.436	4.739	0.425	89.962	0.757
IR 115835:4-4-1	300166625	IR 115834-20/IR06M143		Breeding Line		3.147	4.707	0.11	4.697	0.106	89.672	0.313
IR 94090-74-1-1-2-B	4228919	NA	2010	Breeding Line		6.536	4.706	0.314	4.709	0.304	88.49	0.654
IR 100157-B-B-B-B-10-1	300080397	IR08N128/PSB RC 10 (IR 50404-57-2-2-3)	2012	Breeding Line		6.268	4.706	0.145	4.705	0.14	92.52	0.817
IR15A1248	4392921	IR BB 64/IR03A477//IRRI 154	2012	Breeding Line		7.008	4.705	0.079	4.692	0.075	90.112	0.345
IR15A1111	4393019	IR BB 64/IR03A477//IRRI 154	2012	Breeding Line		7.008	4.705	0.083	4.723	0.08	86.337	0.348
IR13A341	3769123	IR 70369 B/IR 73930-47-5-2-2 R	2009	Breeding Line		4.717	4.705	0.318	4.692	0.308	87.221	0.67
IR09N531	2433014	IR04N114/IR 73459-120-2-2-3//KHAO KHAE	2005	Breeding Line		3.237	4.705	0.341	4.7	0.333	91.109	0.624
IR06A145	1960898	IR02A127/JANAKI	2003	Breeding Line		5.061	4.704	0.645	4.653	0.637	89.542	0.873
IR 93331:9-2-2-1-2-1	300177576	FEDEARROZ 50/IR 4630-22-2-5-1-3//SANHUANGZHAN NO 2/IR07F287///IRRI 123/IRRI 146//IR 77298-14-1-2-10/IR 45427-2B-2-2B-1-1	2009	Breeding Line		6.533	4.704	0.507	4.64	0.496	93.275	0.779
IR11A106	3022709	IR00A103/IR 72875-94-3-3-2	2008	Breeding Line		5.373	4.703	0.746	4.779	0.737	88.977	0.922
IR12A238	3426295	IRRI 154*2/IRRI 149	2009	Breeding Line		1.5	4.702	0.458	4.747	0.447	92.693	0.774
IR09N127	2472288	IR01N107/IR01N203	2006	Breeding Line		5.008	4.702	0.566	4.581	0.555	85.821	0.832
IR 100072-78-B	4216472	IR09A136/IRRI 146	2012	Breeding Line		6.553	4.702	0.166	4.732	0.16	88.131	0.478
IR15M1189	4287332	SWARNA//IR 69428-6-1-1-3-3/NEGRO	2012	Breeding Line		3.453	4.701	0.087	4.695	0.084	90.561	0.369
IR 106438-B-B-B-B-17	300233357	OM 4498/GIZA 178//PR 35769-B-1-1-2-3-4	2013	Breeding Line		6.227	4.701	0.011	4.704	0.011	88.73	0.038
IR 103298-B-B RGA-B RGA-432-1	300251153	PR 30245-10-414/IR08N210	2013	Breeding Line			4.701	0.339	4.689	0.329	89.947	0.651
IR12A160	3425866	IR01A111/IR06M139	2009	Breeding Line		3.706	4.7	0.296	4.697	0.287	89.942	0.642
IR15A1371	4394963	IRRI 119/IR02A127//IR10F379	2011	Breeding Line		5.705	4.699	0.428	4.693	0.418	90.245	0.734
IR 99107-B-B-B-B-1	300040773	MTU 1113/IRRI 198//IR07A234	2012	Breeding Line		4.974	4.699	0.883	4.721	0.88	87.996	0.951
IR15M2517	300250462	BRRI DHAN 29/BR 7840-54-3-1	2013	Breeding Line		5.221	4.698	0.365	4.728	0.355	87.05	0.652
IR 96433 H	4535146	IR 68897 A/IR 86612-13-1-1-1-1 R	1993	Breeding Line		5.494	4.698	0.325	4.619	0.315	91.09	0.715
IR 91153-AC 227-2	300252313	IR05F102/IR 69428-6-1-1-3-3	2008	Breeding Line		4.475	4.698	0.134	4.719	0.129	87.503	0.324
IR 100160-B-B RGA-B RGA-410-1	300279829	IR08N128/MILYANG 23	2012	Breeding Line			4.698	0.34	4.719	0.33	88.267	0.651
IRRI 108	80172	IR 28239-94-2-3-6-2/IR 64	1987	IRRI Released Variety		6.421	4.697	0.574	4.711	0.565	91.012	0.839
IR15M2255	300249854	BR 7840-54-1-2-5/IRRI 156	2013	Breeding Line		5.232	4.697	0.197	4.705	0.191	89.354	0.427
IR13A553	4216218	IR05N412/NSIC RC 158		Breeding Line		6.256	4.697	0.142	4.707	0.137	90.229	0.422
IR 99047-B-B-B-B-31-1	300172680	IRRI 180/IR 68144-2B-2-2-3-1-166//IR09N496	2012	Breeding Line		6.809	4.697	0.017	4.702	0.016	87.05	0.119
IR 103806:237-B RGA	4194520	IRRI 154*2/IRRI 149	2013	Breeding Line		7.341	4.697	0.172	4.687	0.166	89.308	0.504
IR 102885-29-77-1-3-8	4193897	SABITRI*2/IRRI 149	2008	Breeding Line		6.143	4.697	0.369	4.701	0.363	89.556	0.582
IR13A290	3768978	IR 68897 B/IR 73013-95-1-3-2 R	2009	Breeding Line		6.306	4.696	0.151	4.663	0.145	87.725	0.42
IR 65192-4B-4-2	300177623	IR 9884-54-3-1E-P1 (PSB RC 48)/KUATIK PUTIH	1990	Breeding Line		3.241	4.696	0.188	4.712	0.181	89.973	0.445
IR 103298-B-B RGA-B RGA-36-1	300250952	PR 30245-10-414/IR08N210	2013	Breeding Line			4.696	0.339	4.651	0.329	91.634	0.651
IR13A226	3768863	IR 68897 B/IR 73013-95-1-3-2 R	2009	Breeding Line		6.306	4.695	0.422	4.68	0.411	91.179	0.756
IR12A230	3426256	IR06M146/IRRI 123	2009	Breeding Line		4.63	4.695	0.479	4.684	0.469	92.368	0.752
IR11T103	300177591	IRRI 126/BR 40	2005	Breeding Line		5.444	4.695	0.32	4.75	0.31	82.218	0.63
IR 104008:3-38-B RGA-B RGA-B RGA-2	300034266	IRRI 154/IRRI 147//IR 66946-3R-178-1-1	2013	Breeding Line		5.41	4.695	0.646	4.688	0.637	91.645	0.911
IR 102885-1667-2-1	4059752	SABITRI*2/IRRI 149	2008	Breeding Line		6.143	4.695	0.288	4.703	0.282	90.19	0.54
IR13A377	3769277	IR 73328 B/IR 73013-95-1-3-2 R	2009	Breeding Line		5.174	4.694	0.312	4.632	0.302	87.733	0.672
IR15M1017	4287084	IR 91152-AC 443/IR 66///IR 83317-AC 124/IR 69428-6-1-1-3-3//IR 83317-AC 71/IR 68144-2B-2-2-3-1-166	2012	Breeding Line		5.784	4.693	0.157	4.672	0.152	91.902	0.404
IR13A527	3806925	IR04A428/BR 29	2011	Breeding Line		5.915	4.693	0.268	4.704	0.26	87.053	0.607
IR 67574-2B-17-1-2	300177645	TCP 6533-8-4-2-AC 204-2/IR 10206-29-2-1	1992	Breeding Line		3.353	4.693	0.204	4.681	0.197	89.948	0.452
IR 58443-6B-10-3	300177611	AT 401/IR 31868-64-2-3-3-3	1987	Breeding Line		4.799	4.693	0.469	4.702	0.458	90.191	0.737
IR 104006:4-34-B RGA-B RGA-1	300289485	IRRI 154/IR 66946-3R-178-1-1//IRRI 147	2013	Breeding Line		5.277	4.693	0.225	4.806	0.217	82.895	0.507
IR 102885-29-77-7-1-5	4203086	SABITRI*2/IRRI 149	2008	Breeding Line		6.143	4.693	0.066	4.691	0.064	88.019	0.188
IR15D106	4535983	KHARSU 80 A//IR09F436/PSB RC 10 (IR 50404-57-2-2-3)	2011	Breeding Line		4.189	4.692	0.623	4.689	0.613	89.633	0.908
IR15A1417	4394645	IRRI 119/IR02A127//IR10F379	2011	Breeding Line		5.705	4.692	0.082	4.649	0.079	89.601	0.265
IR12F111	4536021	IR 44004-74-3-2-3-3-3/IR 70181-32-PMI 1-1-5-1	2009	Breeding Line		5.846	4.692	0.371	4.641	0.361	92.926	0.705
IR06A144	1960895	IR02A127/JANAKI	2003	Breeding Line		5.061	4.692	0.558	4.615	0.55	86.449	0.795
IR 99269-52-2-2	4288950	IR 91160-AC 302/BR 802-118-4-2 (BRRI DHAN 29)//IRRI 149///IR02A127/KETAN MERAH//BR 29	2012	Breeding Line		6.276	4.692	0.135	4.704	0.13	87.576	0.48
IR 98524-B-B RGA-B RGA-B RGA-3	300033475	IR09F436/MOKWOO	2012	Breeding Line		4.046	4.692	0.695	4.804	0.688	84.131	0.878
IR 103806:323-B RGA	4193131	NA	2013	Breeding Line		7.341	4.692	0.222	4.695	0.214	90.809	0.647
IR 103314-B-B RGA-B RGA-247	300288524	PR 35769-B-37-3-1-2-1/IR09N522	2013	Breeding Line			4.692	0.041	4.706	0.039	87.98	0.135
IR13A367	3769227	IR 73328 B/IR 73013-95-1-3-2 R	2009	Breeding Line		5.174	4.69	0.315	4.739	0.305	92.349	0.673
IR 95058:11-B-12-17-9-GBS	4039868	FEDEARROZ 50/IR 4630-22-2-5-1-3//IRRI 146/IR07F287///IR 77298-14-1-2-10/SANHUANGZHAN NO 2//IRRI 123/IR 45427-2B-2-2B-1-1/4/IRRI 123/IR07F287//SANHUANGZHAN NO 2/IRRI 146///IR 77298-14-1-2-10/IR 45427-2B-2-2B-1-1//FEDEARROZ 50/IR 4630-22-2-5-1-3/5/FEDEARROZ	2010	Breeding Line		4.258	4.69	0.236	4.694	0.228	89.505	0.554
IR 103806:38-B RGA	4194563	NA	2013	Breeding Line		7.341	4.69	0.223	4.689	0.215	88.725	0.652
IR 103262-B-B-B-B-1	300080544	12DS-GMET-9/IRRI 145	2013	Breeding Line		3.318	4.69	0.606	4.689	0.596	89.752	0.946
IR15A1867	4393682	IRRI 154*2/IRRI 149	2012	Breeding Line		4.461	4.689	0.025	4.691	0.024	92.804	0.123
IR13N139	3592155	IR08N194/JANAKI	2010	Breeding Line		5.273	4.689	0.324	4.627	0.314	86.102	0.665
IR10N198	2697389	IR 72890-81-3-2/IR 73459-120-2-2-3//IR 68444-18-1-3-3	2006	Breeding Line		6.372	4.689	0.336	4.654	0.326	86.423	0.704
IR 103328-B-B RGA-B RGA-259	300288786	PR 37866-1B-1-4/IRRI 156	2013	Breeding Line		2.925	4.689	0.021	4.677	0.02	90.115	0.072
IR 103298-B-B RGA-B RGA-428-1	300279724	PR 30245-10-414/IR08N210	2013	Breeding Line			4.689	0.34	4.644	0.33	91.645	0.651
IR 96925-B RGA-B RGA-B RGA-33	300033303	IR09F437/IR10F388	2011	Breeding Line		5.849	4.688	0.026	4.695	0.025	87.796	0.12
IR 100121-B-B-B-B-23	300038216	PR 37866-1B-1-4/IRRI 154	2012	Breeding Line		4.367	4.688	0.837	4.706	0.831	88.956	0.947
IR13N114	3659103	IRRI 123/IR09N529	2010	Breeding Line		6.848	4.687	0.438	4.644	0.427	86.205	0.762
IR13A441	3769466	IR 79125 B/IR 73885-1-4-3-2-1-10 R	2009	Breeding Line		5.976	4.687	0.258	4.662	0.25	88.026	0.589
IR 107807 H	300178495	IR 93561 A/IR86417-11-9-1-1-1-1-1	2009	Breeding Line		5.199	4.687	0.269	4.615	0.26	89.864	0.565
IR 103806-542-B RGA	4193168	IRRI 154*2/IRRI 149	2013	Breeding Line		7.341	4.687	0.139	4.69	0.133	90.21	0.473
IR 100740-84-B	4216898	IR09N496/PSB RC 18 (IR 51672-62-2-1-1-2-3)//PR 37866-1B-1-4	2012	Breeding Line		4.296	4.687	0.361	4.679	0.35	90.288	0.724
IR12A144	3425737	JANAKI/IR 71606-1-1-4-2-3-1-2 (NSIC 110	2009	Breeding Line		5.809	4.686	0.428	4.693	0.418	89.897	0.75
IR 102717-8-2-1-B	300089065	IR 69428-6-1-1-3-3/KETAN MERAH	2012	Breeding Line		2.125	4.686	0.322	4.664	0.314	91.603	0.676
IR 102885-34-115-6-1-25	4195871	SABITRI*2/IRRI 149	2008	Breeding Line		6.143	4.685	0.015	4.667	0.014	87.9	0.038
IR13A467	3769548	IR 80559 B/IR 60819-34-2 R	2009	Breeding Line		6.35	4.684	0.335	4.625	0.325	86.888	0.674
IR09A136	2525083	IR01A135/IRRI 123//IR01A163	2005	Breeding Line		6.527	4.684	0.698	4.604	0.693	89.092	0.823
IR12N168	3425790	GIZA 178/IR06M139	2009	Breeding Line		4.007	4.683	0.389	4.719	0.38	90.223	0.697
IR 97367-64-3-2	300051880	IRRI 119/IR02A127//IR10F379	2011	Breeding Line		5.705	4.683	0.178	4.681	0.172	90.655	0.433
IR 110608-B-B-B-1-1	4226311	FFZ1/IRRI 145		Breeding Line		3.318	4.683	0.266	4.707	0.258	92.918	0.616
IR 103806:279-B RGA	4193102	IRRI 154*2/IRRI 149	2013	Breeding Line		7.341	4.683	0.137	4.663	0.132	88.94	0.381
IR 97346-B RGA-B RGA-B RGA-B RGA-40	300033931	IR09F436/IRRI 146//IR10F388	2011	Breeding Line		5.883	4.682	0.085	4.697	0.082	87.291	0.297
IR 54	26216	NAM SA GUI 19/IR 2071-88//IR 2061-214-3-6-20	1974	IRRI Released Variety		4.523	4.682	0.546	4.666	0.536	94.903	0.818
IR15M1055	4286630	PSB RC 18 (IR 51672-62-2-1-1-2-3)/IR BB 66///IR 91145-AC 26/IRRI 123//OM 4498/6/IR09F209/IR09F173/5/IR05A193/IR 68144-2B-2-2-3-1-166//IR07F290/IR 75862-206-2-8-3-B-B-B///IR BB 60-1/IR 71730-51-2/4/IR09F158	2012	Breeding Line		7.568	4.681	0.163	4.675	0.157	89.688	0.485
IR10M286	2830628	IR13M175/IRRI 123//IR 59682-132-1-1-2 (PSB RC 52)	2007	Breeding Line		6.067	4.681	0.588	4.651	0.577	89.385	0.846
IR10M147	2696901	IR05M119/IR 65450-173-2-1-3-3	2007	Breeding Line		4.944	4.681	0.337	4.707	0.33	89.393	0.612
IR 99046-B-B-1	4214786	IR04A428/IR 67966-44-2-3-2//MTU 1113	2012	Breeding Line		4.815	4.681	0.88	4.703	0.877	91.229	0.946
IR15M1216	4287686	IR 69428-6-1-1-3-3/CIHERANG//IR 91156-AC 121/CIHERANG///IR 69428-6-1-1-3-3/IR 69807-13-2-1//IR 58	2012	Breeding Line		5.719	4.68	0.081	4.679	0.078	88.846	0.349
IR12A177	3425938	IR03A550/MTU 1010	2009	Breeding Line		3.984	4.68	0.33	4.665	0.32	84.709	0.676
IR 105463:24-12-3	4216578	IR 6 (PAKISTAN)*2/IRRI 149	2012	Breeding Line		3.87	4.68	0.543	4.685	0.534	89.663	0.815
IR 100749-83-B	4216997	IRRI 168/IRRI 146//PR 37285-17-31-12-1-21-1-2	2012	Breeding Line		5.625	4.68	0.157	4.714	0.151	87.894	0.436
IR 100160-B-B RGA-B RGA-324-1	300279820	IR08N128/MILYANG 23	2012	Breeding Line			4.68	0.34	4.644	0.33	91.222	0.651
IR15M1081	4286817	BR 28//IR 69428-6-1-1-3-3/Mak fay deng	2012	Breeding Line		3.929	4.678	0.145	4.698	0.14	85.109	0.41
IR 93336:65-B-3-14-B-B	4041396	FEDEARROZ 50/IR07F287//IR 45427-2B-2-2B-1-1/IRRI 146///SANHUANGZHAN NO 2/IR 4630-22-2-5-1-3//IRRI 123/IR 77298-14-1-2-10	2009	Breeding Line		6.533	4.677	0.421	4.727	0.41	92.251	0.75
IR 106436-B-B RGA-B RGA-B RGA-274	300291709	OM 4498/GIZA 178//IRRI 193	2013	Breeding Line		5.888	4.677	0.009	4.654	0.009	91.28	0.032
IR15M1242	4288281	IR 83317-AC 124/NEGRO//IR 83317-AC 124/PHAMA///IR 83317-AC 124/PHAMA//SAMBHA MAHSURI	2012	Breeding Line		3.433	4.676	0.259	4.65	0.251	91.791	0.598
IR15M1015	4287080	IR 91152-AC 443/IR 66///IR 83317-AC 124/IR 69428-6-1-1-3-3//IR 83317-AC 71/IR 68144-2B-2-2-3-1-166	2012	Breeding Line		5.784	4.676	0.241	4.673	0.234	85.976	0.507
IR15A1148	4394852	IRRI 119/IR02A127//IR10F379	2011	Breeding Line		5.705	4.676	0.102	4.644	0.098	89.938	0.316
IR13A437	3769458	IR 79125 B/IR 73885-1-4-3-2-1-10 R	2009	Breeding Line		5.976	4.676	0.329	4.737	0.319	92.655	0.676
IR12N149	3425638	IR 73439-11-1-3-1/IR 65482-4-136-2-2-B//OM 4498	2009	Breeding Line		6.761	4.676	0.333	4.716	0.323	92.348	0.696
IR 91153-AC 513	3085156	IR05F102/IR 69428-6-1-1-3-3	2008	Breeding Line		4.475	4.676	0.162	4.654	0.156	88.509	0.402
IR 105462:4-30-7	4208906	IR 6 (PAKISTAN)*2/IRRI 149	2011	Breeding Line		3.87	4.676	0.538	4.631	0.533	86.473	0.709
IR 103298-B-B RGA-B RGA-560-1	300251241	PR 30245-10-414/IR08N210	2013	Breeding Line			4.676	0.339	4.689	0.329	88.682	0.651
IR12N242	3427115	IR05N170/TEQING	2009	Breeding Line		3.804	4.675	0.595	4.65	0.585	88.449	0.843
IR 100740-1-B	4216815	IR09N496/PSB RC 18 (IR 51672-62-2-1-1-2-3)//PR 37866-1B-1-4	2012	Breeding Line		4.296	4.675	0.76	4.71	0.758	88.747	0.828
IR12A216	3426776	IR06M139/IR 71606-1-1-4-2-3-1-2 (NSIC 110	2009	Breeding Line		4.777	4.674	0.496	4.736	0.484	93.314	0.8
IR 97367-10-17-2	300051943	IRRI 119/IR02A127//IR10F379	2011	Breeding Line		5.705	4.674	0.088	4.678	0.084	88.592	0.292
IR 70031-4B-R-21-3-1	300177583	IR 55182-3B-3-2-2-2/IR 10198-66-2	1994	Breeding Line		4.533	4.674	0.555	4.574	0.544	93.34	0.811
IR 100749-35-B	4216949	IRRI 168/IRRI 146//PR 37285-17-31-12-1-21-1-2	2012	Breeding Line		5.625	4.674	0.232	4.691	0.224	87.825	0.584
IR 100124-B-B-B-B-58-1-1	300256517	PR 37866-1B-1-4/IRRI 123	2012	Breeding Line			4.674	0.339	4.646	0.328	90.781	0.65
IR 97367-8-1	4394678	IRRI 119/IR02A127//IR10F379	2011	Breeding Line		5.705	4.673	0.245	4.686	0.238	93.596	0.54
IR 103806:228-B RGA	4194514	NA	2013	Breeding Line		7.341	4.673	0.238	4.654	0.229	90.699	0.66
IR15M1042	4286384	IR 69428-6-1-1-3-3/Mak fay deng//IR 69428-6-1-1-3-3/JUMULA 2	2012	Breeding Line		2.313	4.672	0.44	4.668	0.43	88.556	0.756
IR14A188	4228899	IRRI 151/IRRI 154	2010	Breeding Line		6.696	4.672	0.652	4.606	0.643	90.874	0.888
IR 93330:6-B-21-8-B-B	3480039	FEDEARROZ 50/IR 77298-14-1-2-10//IRRI 123/IR07F287///SANHUANGZHAN NO 2/IRRI 146//IR 45427-2B-2-2B-1-1/IR 4630-22-2-5-1-3	2009	Breeding Line		6.533	4.672	0.347	4.659	0.338	89.402	0.649
IR 106236-B-B-136	4536083	PR 37246-2-3-2-1-1-2-1/IR10F365	2013	Breeding Line		5.576	4.672	0.088	4.673	0.085	88.179	0.278
IR15M2552	300250645	IRRI 123/BR 7840-54-2-5-1	2013	Breeding Line		6.306	4.671	0.252	4.705	0.245	88.551	0.481
IR15A1624	4392990	IR BB 64/IR03A477//IRRI 154	2012	Breeding Line		7.008	4.671	0.066	4.689	0.063	87.293	0.283
IR 97367-47-1-2-1-1	300256738	IRRI 119/IR02A127//IR10F379	2011	Breeding Line			4.671	0.339	4.626	0.329	91.634	0.651
IR 103806:157-B RGA	4194474	IRRI 154*2/IRRI 149	2013	Breeding Line		7.341	4.671	0.306	4.691	0.296	88.875	0.704
IR 100008-84-B	4216378	IR05N412/IRRI 123	2012	Breeding Line		6.569	4.671	0.115	4.701	0.11	90.136	0.365
IRRI 144	4042566	IR 68897 A/IR 71604-4-1-4-4-4-2-2-2 R	1993	IRRI Released Variety		6.68	4.67	0.5	4.561	0.488	87.868	0.809
IR05F102	1847271	IR 82809:227/SWARNA	2005	Breeding Line		4.701	4.67	0.938	4.616	0.937	94.397	0.974
IR 99090-B-B-30	4215832	NA	2012	Breeding Line		6.872	4.67	0.061	4.675	0.058	91.931	0.245
IR 96831-35-1-1	4229113	IR BB 65/IR00A117	2011	Breeding Line		6.052	4.67	0.465	4.649	0.453	87.885	0.79
IR 68654-3B-6-1	300177651	IR 50404/IR 45427-2B-2-2-2B-1-1	1993	Breeding Line		4.855	4.67	0.432	4.724	0.422	87.771	0.71
IR 115836:1-1-10	300166620	IR 115834-27/IR06M143		Breeding Line		3.147	4.67	0.179	4.664	0.173	88.062	0.541
IR15M1353	4286266	IR 91152-AC 443/IR 66///IR 83317-AC 124/IR 69428-6-1-1-3-3//IR 83317-AC 71/IR 68144-2B-2-2-3-1-166	2012	Breeding Line		5.784	4.669	0.124	4.66	0.119	90.294	0.383
IR13A381	3769293	IR 73328 B/IR 73885-1-4-3-2-1-10 R	2009	Breeding Line		4.857	4.669	0.361	4.681	0.353	89.006	0.656
IR 99052-B-B-B-B-6	300040698	IR09A138/IR 72903-121-2-1-2//IRRI 123	2012	Breeding Line		6.908	4.669	0.843	4.675	0.839	89.147	0.938
IR 105469:92-24-9	4209365	IR 6 (PAKISTAN)*2/IRRI 149	2012	Breeding Line		3.87	4.669	0.364	4.565	0.356	87.226	0.619
IR 100749-57-B	4216971	IRRI 168/IRRI 146//PR 37285-17-31-12-1-21-1-2	2012	Breeding Line		5.625	4.669	0.057	4.67	0.055	90.031	0.278
IR12A211	3426148	IR06M138/BR 802-118-4-2 (BRRI DHAN 29)	2009	Breeding Line		3.359	4.668	0.591	4.684	0.581	88.543	0.837
IR 99285-278-2	4303954	IR 91153-AC 117/IR05F102//IR 68144-2B-2-2-3-1-166///IR 66/4/IRRI 146/NEGRO//BR 29	2012	Breeding Line		6.279	4.668	0.158	4.684	0.153	86.009	0.487
IR 97233-70-1-1	4229171	IR03A550/IR BB 65//IR06N146	2011	Breeding Line		6.371	4.668	0.265	4.662	0.257	90.143	0.587
IR12N207	3426136	IR05N181/MTU 1010	2009	Breeding Line		3.374	4.667	0.432	4.633	0.421	84.502	0.768
IR 97290-78-3-2-1	4211739	MTU 1117/IR 71700-247-1-1-2//IR09N368	2011	Breeding Line		6.463	4.667	0.359	4.671	0.349	90.673	0.762
IR 95098:1-B-11-6-3-GBS	4039890	SANHUANGZHAN NO 2/IR 4630-22-2-5-1-3//FEDEARROZ 50/IRRI 146///IRRI 123/IR 45427-2B-2-2B-1-1//IR 77298-14-1-2-10/IR07F287/4/IRRI 123/IR07F287//SANHUANGZHAN NO 2/IRRI 146///IR 77298-14-1-2-10/IR 45427-2B-2-2B-1-1//FEDEARROZ 50/IR 4630-22-2-5-1-3/5/SANHUANGZ	2010	Breeding Line		4.258	4.667	0.657	4.683	0.649	85.826	0.858
IR 95029:6-B-10-3-17-GBS	4039829	FEDEARROZ 50/SANHUANGZHAN NO 2//IR 77298-14-1-2-10/IR07F287///IRRI 123/IR 4630-22-2-5-1-3//IR 45427-2B-2-2B-1-1/IRRI 146/4/SANHUANGZHAN NO 2/IR 4630-22-2-5-1-3//FEDEARROZ 50/IRRI 146///IRRI 123/IR 45427-2B-2-2B-1-1//IR 77298-14-1-2-10/IR07F287/5/FEDEARROZ	2010	Breeding Line		4.258	4.667	0.395	4.667	0.384	87.043	0.704
IR 108000-B-B RGA-B RGA-46	300296792	PR 37246-2-3-2-1-1-2-1/IRRI 154	2013	Breeding Line		5.719	4.667	0.042	4.673	0.041	88.668	0.094
IR 100723-95-B	4216809	IR08N194/IR10F365//PR 37285-17-31-12-1-21-1-2	2012	Breeding Line		5.64	4.667	0.057	4.66	0.054	88.608	0.277
IR13A507	3806806	IRRI 154/CIHERANG	2010	Breeding Line		7.085	4.666	0.347	4.618	0.339	91.183	0.634
IR15M2307	300249956	BR 7840-54-1-2-5/IR 68144-2B-2-2-3-1-166	2013	Breeding Line		5.29	4.665	0.333	4.656	0.324	90.258	0.451
IR15A1041	4391947	IR03A568/IR05F102	2012	Breeding Line		6.258	4.665	0.078	4.629	0.075	94.144	0.337
IR13A304	3768999	IR 70369 B/IR 72889-46-3-2-1 R	2009	Breeding Line		5.401	4.665	0.313	4.647	0.303	88.566	0.671
IR12M101	4189050	IR 64/IR 68144-2B-2-2-3-1-166	2006	Breeding Line		5.618	4.665	0.428	4.671	0.417	89.759	0.75
IR 100160-B-B RGA-B RGA-399-1	300251484	IR08N128/MILYANG 23	2012	Breeding Line			4.665	0.337	4.686	0.326	88.239	0.649
IR 100008-91-B	4216385	NA	2012	Breeding Line		6.569	4.665	0.189	4.667	0.182	88.937	0.487
IRRI 168	1402027	IR 72904-65-1-3-3/IR 73012-137-2-2-2	2002	IRRI Released Variety		6.753	4.664	0.907	4.692	0.904	87.817	0.973
IRRI 164	967347	IR 1529-ECIA/IR 65564-22-2-3//IR 68	1998	IRRI Released Variety		5.479	4.664	0.646	4.609	0.638	88.723	0.849
IR10A196	2830309	IRRI 174/IRRI 123	2007	Breeding Line		6.124	4.664	0.541	4.663	0.529	93.99	0.841
IR 95058:2-B-5-4-12-GBS	4039862	FEDEARROZ 50/IR 4630-22-2-5-1-3//IRRI 146/IR07F287///IR 77298-14-1-2-10/SANHUANGZHAN NO 2//IRRI 123/IR 45427-2B-2-2B-1-1/4/IRRI 123/IR07F287//SANHUANGZHAN NO 2/IRRI 146///IR 77298-14-1-2-10/IR 45427-2B-2-2B-1-1//FEDEARROZ 50/IR 4630-22-2-5-1-3/5/FEDEARROZ	2010	Breeding Line		4.258	4.664	0.325	4.675	0.317	90.746	0.616
IR 100136-B-B RGA-B RGA-109-1	300251572	IR10A125/MILYANG 23	2012	Breeding Line			4.664	0.34	4.644	0.33	90.378	0.651
IRRI 158	4042573	IR 80559 A/IR 60819-34-2 R	2003	IRRI Released Variety		7.043	4.663	0.447	4.657	0.435	84.967	0.776
IR13A408	3769391	IR 75589-41-13-17-15-22 (TGMS)/IR 73885-1-4-1-4-3-6 R	2009	Breeding Line		5.258	4.663	0.31	4.694	0.3	91.259	0.669
IR09M109	2472787	IR13M175/IR 71606-1-1-4-2-3-1-2 (NSIC 110	2005	Breeding Line		5.59	4.663	0.242	4.655	0.234	88.485	0.576
IR 64	50533	IR 5657-33-2-1/IR 2061-465-1-5-5	1977	IRRI Released Variety		5.552	4.663	0.964	4.711	0.963	87.661	0.985
IR 100108-B-B-B-B-13-1	300174073	PR 37285-17-31-12-1-21-1-2/IRRI 146	2012	Breeding Line		5.22	4.663	0.373	4.642	0.362	88.765	0.075
IRRI 119	447391	IR 43581-57-3-3-6/IR 26940-20-3-3-3-1//KHAO DAWK MALI 105	1987	IRRI Released Variety		3.673	4.662	0.871	4.613	0.867	91.826	0.966
IR00W102	924171	IR 73382-121/IR 64	1997	Breeding Line		5.401	4.662	0.537	4.653	0.527	86.564	0.807
IR 100008-99-B	4216393	IR05N412/IRRI 123	2012	Breeding Line		6.569	4.662	0.15	4.665	0.144	89.653	0.447
IR15A1630	4391559	PR 115/IR04A427//IR05N412	2012	Breeding Line		6.483	4.661	0.046	4.664	0.044	92.625	0.198
IR13A413	3769401	IR 75589-41-13-17-15-22 (TGMS)/IR 73885-1-4-1-4-3-6 R	2009	Breeding Line		5.258	4.661	0.248	4.717	0.24	91.833	0.59
IR13A241	3768890	IR 68897 B/IR 73013-95-1-3-2 R	2009	Breeding Line		6.306	4.661	0.314	4.654	0.304	89.582	0.674
IR 97367-10-5	4394699	IRRI 119/IR02A127//IR10F379	2011	Breeding Line		5.705	4.661	0.058	4.66	0.056	92.335	0.188
IR 90873 H	4535144	IR 73827-23-26-15-7 (TGMS)/IR01A147	2008	Breeding Line		5.579	4.661	0.274	4.599	0.266	90.343	0.706
IR 89057-11-1-3-1-3-2-1-3-1	300274503	CSR 36/CSR 28	2008	Breeding Line		4.756	4.661	0.44	4.666	0.429	87.881	0.718
IR 115836:2-2-6	300166626	IR 115834-27/IR06M143		Breeding Line		3.147	4.661	0.119	4.662	0.114	88.549	0.399
IR 100007-B RGA-B RGA-B RGA-21-1	300174209	IR05N412/PSB RC 18 (IR 51672-62-2-1-1-2-3)	2012	Breeding Line		6.125	4.661	0.019	4.665	0.018	87.493	0.123
IR13N117	3659156	IRRI 164/IR 72102-4-159-1-3-3-3 (NSIC RC 112)//IR04A427	2010	Breeding Line		7.038	4.66	0.568	4.587	0.558	85.396	0.838
IR 95133:12-B-6-12-17-GBS	4039919	FEDEARROZ 50/SANHUANGZHAN NO 2//IR 45427-2B-2-2B-1-1/IR07F287///IRRI 123/IR 77298-14-1-2-10//IRRI 146/IR 4630-22-2-5-1-3/4/FEDEARROZ 50/IR07F287//IRRI 123/IR 45427-2B-2-2B-1-1///SANHUANGZHAN NO 2/IRRI 146//IR 77298-14-1-2-10/IR 4630-22-2-5-1-3/5/FEDEARROZ	2010	Breeding Line		4.321	4.66	0.227	4.67	0.219	86.767	0.541
IR 101762-72-1	4303283	IR 91158-AC 142/IR07F289//IRRI 154///PR 114/IR09A149//PR 111	2011	Breeding Line		7.306	4.66	0.144	4.679	0.139	86.566	0.501
IR 100721-B-B-B-B-58-1-1	300255897	IR08N194/IR10F382//IR10N108	2012	Breeding Line		6.899	4.66	0.018	4.643	0.017	90.817	0.062
IR10M102	2697722	IR 69428-6-1-1-3-3/IR 36	2006	Breeding Line		4.374	4.659	0.424	4.645	0.415	90.676	0.702
IR 93337:65-B-15-9-B-B	4042549	IRRI 123/SANHUANGZHAN NO 2//IR 77298-14-1-2-10/IR07F287///IRRI 146/IR 4630-22-2-5-1-3//FEDEARROZ 50/IR 45427-2B-2-2B-1-1	2009	Breeding Line		6.533	4.659	0.582	4.619	0.572	87.116	0.842
IR 91153-AC 773-1	300252316	IR05F102/IR 69428-6-1-1-3-3	2008	Breeding Line		4.475	4.659	0.218	4.704	0.21	85.595	0.497
IR 101756-6-2	4302832	IR 91157-AC 630/IR07F287//IR 29///PAU 3111-25-5-1-2/IRRI 150//IR 70114-5-3-3-3	2011	Breeding Line		6.439	4.659	0.144	4.649	0.139	89.987	0.488
IR13N106	3658923	IR05N181/MTU 1010//IR00A117	2010	Breeding Line		5.346	4.658	0.439	4.605	0.428	87.987	0.769
IR 103713-B-B RGA-B RGA-B RGA-123	300294801	IR06N234/IRRI 154//PR 37866-1B-1-4	2013	Breeding Line		4.338	4.658	0.011	4.654	0.01	89.467	0.038
IR15M2409	300250235	IRRI 154/BR 7840-54-1-2-5	2013	Breeding Line		6.495	4.657	0.22	4.649	0.214	88.746	0.422
IR15M1367	4287223	BR 29//IR 69428-6-1-1-3-3/JUMULA 2	2012	Breeding Line		3.922	4.657	0.182	4.654	0.175	89.196	0.476
IR14N127	4229161	MTU 1116/IR06N156	2011	Breeding Line		5.173	4.657	0.021	4.642	0.02	89.402	0.095
IR13A138	3592062	DASAN 1/CIHERANG	2010	Breeding Line		4.111	4.657	0.722	4.661	0.713	91.144	0.931
IR 99267-266-1	4299299	IR 91158-AC 183/IR07F289//PSB RC 10 (IR 50404-57-2-2-3)///IR 69428-6-1-1-3-3/IR 54447-3B-10-2//IR 72	2012	Breeding Line		6.731	4.657	0.581	4.649	0.572	89.467	0.784
IR 99089-B-B-B-1	4392867	IR BB 64/IR03A477//IRRI 154	2012	Breeding Line		7.008	4.657	0.9	4.657	0.898	88.017	0.936
IR 98385-B-B-B-B-58	300034806	IR05N412/PSB RC 18 (IR 51672-62-2-1-1-2-3)	2012	Breeding Line		6.125	4.657	0.641	4.708	0.631	86.841	0.915
IR 97230-51-1-1	4211762	IR03A550/IR BB 62//IR05N173	2011	Breeding Line		6.551	4.657	0.439	4.596	0.428	90.335	0.766
IR12A318	3523426	IR02N211/IRRI 143	2009	Breeding Line		5.693	4.656	0.217	4.729	0.21	93.002	0.502
IR15A1712	4392773	IR06N209/IR10F365	2013	Breeding Line		6.766	4.655	0.151	4.655	0.145	88.785	0.481
IR15A1626	4390422	IR09N496/PSB RC 18 (IR 51672-62-2-1-1-2-3)//PR 37866-1B-1-4	2012	Breeding Line		4.296	4.655	0.033	4.649	0.032	88.958	0.099
IR14M128	4535123	PAU 3105-45-3-2/IR 82802-36-3-3-1-3///IR 91153-AC 82/IR05F102//IR 68144-2B-2-2-3-1-166/6/PR 115/IR01W102/5/BR 802-118-4-2 (BRRI DHAN 29)/IR 68144-2B-2-2-3-1-166//IR 69428-6-1-1-3-3///IR 64/4/IR 70114-5-3-3-3	2012	Breeding Line		7.009	4.654	0.428	4.698	0.417	90.307	0.767
IR 97367-88-1	4395211	IRRI 119/IR02A127//IR10F379	2011	Breeding Line		5.705	4.654	0.216	4.644	0.209	91.198	0.499
IR 100004-38-B	4216232	NA	2012	Breeding Line		6.256	4.654	0.183	4.632	0.176	89.588	0.506
IR15M2564	300250676	IRRI 123/BR 7840-54-2-5-1	2013	Breeding Line		6.306	4.653	0.24	4.677	0.232	88.674	0.498
IR15M1062	4286745	BR 28//IR 69428-6-1-1-3-3/Mak fay deng	2012	Breeding Line		3.929	4.653	0.308	4.633	0.3	90.155	0.635
IR15M1013	4287034	IR 91152-AC 440/IR 64///IR 69428-6-1-1-3-3/IR03A594//IR 75862-206-2-8-3-B-B-B/IR03A594	2012	Breeding Line		5.52	4.653	0.087	4.654	0.083	88.096	0.35
IR15A1368	4392263	IR 28/NSIC RC 158//IR09F436	2013	Breeding Line		6.709	4.653	0.231	4.612	0.223	96.814	0.608
IR11N324	3158952	IR 72890-81-3-2/NSIC RC 158	2008	Breeding Line		6.117	4.653	0.289	4.729	0.279	90.667	0.608
IR 99267-261-1	4304117	IR 91158-AC 183/IR07F289//PSB RC 10 (IR 50404-57-2-2-3)///IR 69428-6-1-1-3-3/IR 54447-3B-10-2//IR 72	2012	Breeding Line		6.731	4.653	0.172	4.663	0.166	88.18	0.41
IR 91153-AC 47-1	300252212	IR05F102/IR 69428-6-1-1-3-3	2008	Breeding Line		4.475	4.653	0.237	4.645	0.229	88.244	0.516
IR 68651-3B-7-1	300177648	BILLE KAGGA/IR 74	1993	Breeding Line		3.962	4.653	0.511	4.594	0.5	92.305	0.784
IR 103806:139-B RGA	4194466	IRRI 154*2/IRRI 149	2013	Breeding Line		7.341	4.653	0.172	4.649	0.166	88.808	0.504
IR15M1354	300280679	BR 28//IR 69428-6-1-1-3-3/Mak fay deng	2012	Breeding Line		3.929	4.652	0.209	4.634	0.202	92.292	0.519
IR15A1814	4392790	IR06N209/IR10F365	2013	Breeding Line		6.766	4.652	0.076	4.672	0.073	87.601	0.29
IR 103309-B-B RGA-B RGA-440	300287690	PR 37139-3-1-3-1-2-1/IRRI 193	2013	Breeding Line		6.147	4.652	0.021	4.645	0.02	89.89	0.07
IR15A1334	4392818	IR06N209/IR10F365	2013	Breeding Line		6.766	4.651	0.179	4.608	0.172	91.576	0.522
IR08M113	2337816	IR 61247-3B-8-2-1/IR 64	2005	Breeding Line		5.637	4.651	0.164	4.62	0.158	87.736	0.475
IR 97344-B RGA-B RGA-B RGA-41	300033408	IR09F436/IR09N538//IR10F382	2011	Breeding Line		5.717	4.651	0.066	4.65	0.063	88.217	0.267
IR 108000-B-B RGA-B RGA-154	300296900	PR 37246-2-3-2-1-1-2-1/IRRI 154	2013	Breeding Line		5.719	4.651	0.021	4.648	0.02	89.425	0.072
IR 102885-29-77-5-2-10	4196766	SABITRI*2/IRRI 149	2008	Breeding Line		6.143	4.651	0.039	4.645	0.038	88.344	0.152
IR15A1529	4390338	IR09A136/PSB RC 10 (IR 50404-57-2-2-3)	2012	Breeding Line		6.61	4.65	0.052	4.654	0.05	91.045	0.165
IR 103806:251-B RGA	4194528	IRRI 154*2/IRRI 149	2013	Breeding Line		7.341	4.65	0.082	4.647	0.079	89.788	0.31
IR 101720-114-1-2-B	300089280	IR02W101/IR 91152-AC 263//BR 28	2011	Breeding Line		5.253	4.65	0.4	4.701	0.39	88.217	0.789
IR 100007-B RGA-B RGA-B RGA-20	300033619	IR05N412/PSB RC 18 (IR 51672-62-2-1-1-2-3)	2012	Breeding Line		6.125	4.65	0.048	4.655	0.046	89.579	0.173
IR14A181	4229144	MTU 1115/IR03A568	2011	Breeding Line		5.066	4.649	0.061	4.684	0.06	88.1	0.172
IR 99056-B-B-1	4214855	IR09A228/IR02A201//IR07A234	2012	Breeding Line		6.238	4.649	0.836	4.688	0.832	89.134	0.922
IR 91153-AC 578	4189036	IR05F102/IR 69428-6-1-1-3-3	2008	Breeding Line		4.475	4.649	0.418	4.681	0.407	90.124	0.753
IR13A559	4216846	IR09N496/PSB RC 18 (IR 51672-62-2-1-1-2-3)//PR 37866-1B-1-4		Breeding Line		4.296	4.648	0.148	4.639	0.142	88.538	0.434
IR 105483:18-5	4218998	IR 6 (PAKISTAN)*3/IRRI 149	2012	Breeding Line		3.435	4.648	0.053	4.624	0.051	86.069	0.178
IR 105469:49-15-15	4210907	IR 6 (PAKISTAN)*2/IRRI 149	2012	Breeding Line		3.87	4.648	0.148	4.612	0.142	85.191	0.44
IR 103806:59-B RGA	4194571	IRRI 154*2/IRRI 149	2013	Breeding Line		7.341	4.648	0.139	4.647	0.133	89.665	0.473
IR15M2588	300250721	IRRI 123/BR 7840-54-1-2-5	2013	Breeding Line		6.306	4.647	0.178	4.672	0.171	88.085	0.422
IR12N204	3426124	IR05N181/MTU 1010	2009	Breeding Line		3.374	4.647	0.758	4.647	0.752	91.52	0.908
IR 97367-39-1	4394850	IRRI 119/IR02A127//IR10F379	2011	Breeding Line		5.705	4.647	0.292	4.585	0.284	84.974	0.584
IR 95041:11-B-4-7-8-GBS	4039933	FEDEARROZ 50/IRRI 146//IR 77298-14-1-2-10/SANHUANGZHAN NO 2///IRRI 123/IR07F287//IR 45427-2B-2-2B-1-1/IR 4630-22-2-5-1-3/4/FEDEARROZ 50/IRRI 146//IRRI 123/IR07F287///IR 45427-2B-2-2B-1-1/IR 4630-22-2-5-1-3//IR 77298-14-1-2-10/SANHUANGZHAN NO 2/5/FEDEARROZ	2010	Breeding Line		4.133	4.647	0.242	4.641	0.234	90.851	0.56
IR 100160-B-B RGA-B RGA-406-1	300251490	IR08N128/MILYANG 23	2012	Breeding Line			4.647	0.339	4.676	0.329	87.838	0.651
IR 99124-B RGA-B RGA-B RGA-B RGA-7	300033958	IR08A128/IR02N211//IR05F102	2011	Breeding Line		6.904	4.646	0.04	4.647	0.038	89.076	0.141
IR 93337:50-B-20-19-13-1RGA-2RGA-1-B	300285878	IRRI 123/SANHUANGZHAN NO 2//IR 77298-14-1-2-10/IR07F287///IRRI 146/IR 4630-22-2-5-1-3//FEDEARROZ 50/IR 45427-2B-2-2B-1-1	2009	Breeding Line		6.533	4.646	0.592	4.691	0.581	89.994	0.87
IR15A1706	4395213	IRRI 119/IR02A127//IR10F379	2011	Breeding Line		5.705	4.645	0.169	4.631	0.164	87.81	0.414
IR 93339:22-B-19-7-B-B	4042551	IR 77298-14-1-2-10/SANHUANGZHAN NO 2//IR 45427-2B-2-2B-1-1/IRRI 146///IRRI 123/IR 4630-22-2-5-1-3//FEDEARROZ 50/IR07F287	2009	Breeding Line		6.533	4.645	0.425	4.616	0.414	86.908	0.76
IR 91917-12-1-1-2-1-B	3869586	IR 69428-6-1-1-3-3/IRRI 123	2009	Breeding Line		5.255	4.645	0.231	4.725	0.223	88.238	0.647
IR 91153-AC 264-1	300252185	IR05F102/IR 69428-6-1-1-3-3	2008	Breeding Line		4.475	4.645	0.303	4.654	0.294	86.781	0.574
IRRI 151	1264383	IR00A112/PSB RC 20 (IR 57301-195-3-3)	2001	IRRI Released Variety		6.121	4.644	0.773	4.608	0.767	93.539	0.908
IR15A1156	4390195	IR05N412/IRRI 123	2012	Breeding Line		6.569	4.644	0.054	4.642	0.052	90.729	0.162
IR 95051:12-B-7-6-4-GBS	4039950	FEDEARROZ 50/IR 77298-14-1-2-10//IRRI 123/IR07F287///SANHUANGZHAN NO 2/IRRI 146//IR 45427-2B-2-2B-1-1/IR 4630-22-2-5-1-3/4/FEDEARROZ 50/IRRI 146//IRRI 123/IR07F287///IR 45427-2B-2-2B-1-1/IR 4630-22-2-5-1-3//IR 77298-14-1-2-10/SANHUANGZHAN NO 2/5/FEDEARROZ	2010	Breeding Line		4.258	4.644	0.18	4.606	0.173	97.978	0.53
IR 106448-B-2	4392169	IR 28/IRRI 146//IR09F436	2013	Breeding Line		6.709	4.644	0.693	4.675	0.691	84.936	0.78
IR 102885-1-75-4-4	4196420	SABITRI*2/IRRI 149	2008	Breeding Line		6.143	4.644	0.18	4.624	0.176	86.349	0.418
IR15M1010	4286130	IR 91152-AC 440/IR 64///IR 69428-6-1-1-3-3/IR03A594//IR 75862-206-2-8-3-B-B-B/IR03A594	2012	Breeding Line		5.52	4.643	0.136	4.636	0.132	90.524	0.403
IR 99993-B-B RGA-B RGA-B RGA-84	300293539	IRRI 151/IRRI 154	2012	Breeding Line		6.696	4.643	0.01	4.64	0.009	89.392	0.034
IR 97302-3-3-1	4211779	IRRI 146*2/IR BB 65	2011	Breeding Line		6.798	4.643	0.308	4.675	0.299	91.556	0.704
IR 103740-B-B RGA-B RGA-351	300295589	IR10N108/PSB RC 10 (IR 50404-57-2-2-3)//GSR IR 1-1-Y4-Y1	2013	Breeding Line		5.167	4.643	0.026	4.651	0.025	89.158	0.077
IR 103713-B-B RGA-B RGA-B RGA-191	300294869	IR06N234/IRRI 154//PR 37866-1B-1-4	2013	Breeding Line		4.338	4.643	0.011	4.648	0.01	88.683	0.037
IR 102885-29-98-1-1-1	4203446	SABITRI*2/IRRI 149	2008	Breeding Line		6.143	4.643	0.1	4.609	0.097	91.546	0.255
IR 100097-B-B RGA-B RGA-64	300294074	IR10N108/IRRI 154	2012	Breeding Line		6.895	4.643	0.043	4.643	0.042	89.697	0.094
IR09N260	2525013	IR00A117/IR 73707-45-3-2-3	2006	Breeding Line		5.138	4.642	0.36	4.728	0.352	91.217	0.647
IR 95041:13-B-5-17-12-GBS	4039935	FEDEARROZ 50/IRRI 146//IR 77298-14-1-2-10/SANHUANGZHAN NO 2///IRRI 123/IR07F287//IR 45427-2B-2-2B-1-1/IR 4630-22-2-5-1-3/4/FEDEARROZ 50/IRRI 146//IRRI 123/IR07F287///IR 45427-2B-2-2B-1-1/IR 4630-22-2-5-1-3//IR 77298-14-1-2-10/SANHUANGZHAN NO 2/5/FEDEARROZ	2010	Breeding Line		4.133	4.642	0.239	4.626	0.231	92.417	0.558
IR 100121-B-B-B-B-71-1-1	300256505	PR 37866-1B-1-4/IRRI 154	2012	Breeding Line			4.642	0.34	4.606	0.33	91.222	0.651
IR10A134	2697238	IRRI 174/JANAKI	2007	Breeding Line		5.547	4.641	0.619	4.566	0.609	89.168	0.865
IR 99993-B-B RGA-B RGA-B RGA-16	300293471	IRRI 151/IRRI 154	2012	Breeding Line		6.696	4.641	0.011	4.649	0.01	88.467	0.035
IR 99285-285-2	4303962	IR 91153-AC 117/IR05F102//IR 68144-2B-2-2-3-1-166///IR 66/4/IRRI 146/NEGRO//BR 29	2012	Breeding Line		6.279	4.641	0.067	4.62	0.064	91.784	0.27
IR 99284-25-4-1	4289830	IR 91153-AC 82/IR05F102//IR 68144-2B-2-2-3-1-166///IRRI 145/4/IR02A127/KETAN MERAH//IRRI 146/NEGRO	2012	Breeding Line		5.975	4.641	0.1	4.643	0.096	88.821	0.381
IR 97344-B RGA-B RGA-B RGA-31	300033398	IR09F436/IR09N538//IR10F382	2011	Breeding Line		5.717	4.641	0.057	4.634	0.054	89.696	0.242
IR 75083-73-12-11-1-B-B-B	4535152	IR 65600-81-5-3-2*2/O LONGISTAMINATA	1998	Breeding Line		2.25	4.641	0.296	4.634	0.287	87.589	0.682
IR 106224-B-B-B-B-46	300233747	IRRI 156/IR09F436	2013	Breeding Line		5.61	4.641	0.01	4.648	0.009	88.453	0.034
IR 105463:53-49-1	4225438	IR 6 (PAKISTAN)*2/IRRI 149	2012	Breeding Line		3.87	4.641	0.23	4.685	0.224	95.364	0.505
IR 103324-B-B RGA-B RGA-B RGA-498	4533804	PR 37866-1B-1-4/IR08N210	2013	Breeding Line		4.263	4.641	0.53	4.681	0.521	88.013	0.791
IR 103290-B-B-B-B-B-4	300233877	IR 28/IRRI 146	2013	Breeding Line		6.162	4.641	0.799	4.636	0.793	91.033	0.912
IR 101762-97-2	4303298	IR 91158-AC 142/IR07F289//IRRI 154///PR 114/IR09A149//PR 111	2011	Breeding Line		7.306	4.641	0.136	4.635	0.131	90.082	0.364
IR13A387	3769323	IR 73328 B/IR 73885-1-4-3-2-1-10 R	2009	Breeding Line		4.857	4.64	0.431	4.811	0.42	83.757	0.787
IR 101768-22-1	4299474	IR 85850-AC 313/IR 64//IR 91153-AC 82/IR05F102///IR 69428-6-1-1-3-3/Mak fay deng	2011	Breeding Line		5.416	4.64	0.51	4.616	0.499	90.686	0.764
IR15A1544	4392051	NSIC RC 158/IR09F437	2012	Breeding Line		6.529	4.639	0.07	4.603	0.068	90.433	0.29
IR15A1280	4390852	IR10M244/IR 67966-44-2-3-2//PAU 201	2012	Breeding Line		3.521	4.639	0.02	4.639	0.019	89.071	0.1
IR10N272	2696697	IR01W106/IR 71676-90-2-2	2007	Breeding Line		5.326	4.639	0.668	4.702	0.661	90.417	0.868
IR09N423	2465367	IR 68058-71-2-1/IR 71700-247-1-1-2	2006	Breeding Line		6.068	4.639	0.19	4.668	0.184	88.576	0.476
IR13A302	3768997	IR 70369 B/IR 72889-46-3-2-1 R	2009	Breeding Line		5.401	4.638	0.407	4.62	0.396	87.651	0.743
IR 99073-B-B-B-1	4391018	IR09N530/IR 71676-90-2-2//IR09N542	2012	Breeding Line		6.286	4.638	0.874	4.684	0.871	86.695	0.941
IR 97367-51-4-2	300051910	IRRI 119/IR02A127//IR10F379	2011	Breeding Line		5.705	4.638	0.068	4.633	0.065	90.817	0.237
IR 93339:4-B-22-8-B-B	4042555	IR 77298-14-1-2-10/SANHUANGZHAN NO 2//IR 45427-2B-2-2B-1-1/IRRI 146///IRRI 123/IR 4630-22-2-5-1-3//FEDEARROZ 50/IR07F287	2009	Breeding Line		6.533	4.638	0.414	4.696	0.403	89.212	0.754
IR 105495:6-11	4213952	IR 6 (PAKISTAN)*3/IRRI 149	2012	Breeding Line		3.435	4.638	0.701	4.686	0.693	90.053	0.915
IR 100072-27-B	4216421	IR09A136/IRRI 146	2012	Breeding Line		6.553	4.638	0.052	4.635	0.049	89.449	0.251
IR13A431	3769448	IR 79125 B/IR 73885-1-4-3-2-1-10 R	2009	Breeding Line		5.976	4.637	0.266	4.602	0.258	82.47	0.596
IR13A346	3769151	IR 70369 B/IR 73930-47-5-2-2 R	2009	Breeding Line		4.717	4.637	0.31	4.589	0.301	88.832	0.669
IR11A483	3219008	IRRI 168/IR02W101	2008	Breeding Line		6.768	4.637	0.509	4.584	0.499	91.928	0.815
IR 98417-B-B-5	4211879	IR08N194/IR10F388	2012	Breeding Line		6.048	4.637	0.084	4.653	0.081	88.686	0.298
IR 110637-B-B-1-1-1	4226527	YANGDAO 6/SAN HUANG ZHAN//IR 71606-1-1-4-2-3-1-2 (NSIC 110		Breeding Line		5.027	4.637	0.712	4.63	0.704	90.409	0.91
IR 105479:153-5	4215260	IR 6 (PAKISTAN)*3/IRRI 149	2012	Breeding Line		3.435	4.637	0.07	4.653	0.067	89.794	0.282
IR 105469:72-43-25	4208569	IR 6 (PAKISTAN)*2/IRRI 149	2012	Breeding Line		3.87	4.637	0.079	4.623	0.076	87.912	0.27
IR 100756-B-B-B-B-54	300041558	IRRI 119/IR 24//IR08A172	2012	Breeding Line		6.248	4.637	0.035	4.635	0.033	89.079	0.154
IR 100723-40-B	4216754	IR08N194/IR10F365//PR 37285-17-31-12-1-21-1-2	2012	Breeding Line		5.64	4.637	0.494	4.687	0.483	85.458	0.801
IR 99285-254-1	4303943	IR 91153-AC 117/IR05F102//IR 68144-2B-2-2-3-1-166///IR 66/4/IRRI 146/NEGRO//BR 29	2012	Breeding Line		6.279	4.636	0.201	4.618	0.195	91.383	0.418
IR13A479	3769596	IR 80559 B/IR 60819-34-2 R	2009	Breeding Line		6.35	4.635	0.337	4.632	0.326	87.215	0.68
IR11A151	2972687	IR00A115/IR 72875-94-3-3-2	2008	Breeding Line		6.514	4.635	0.71	4.679	0.701	91.111	0.911
IR 92195-31-1-1-1-1-1	300279944	SWARNA/MINGHUI 63	2008	Breeding Line		2.391	4.635	0.541	4.621	0.53	90.219	0.841
IR 91153-AC 598-2	300252289	IR05F102/IR 69428-6-1-1-3-3	2008	Breeding Line		4.475	4.635	0.235	4.664	0.227	86.558	0.515
IR 91153-AC 441-2	300252216	IR05F102/IR 69428-6-1-1-3-3	2008	Breeding Line		4.475	4.635	0.445	4.692	0.437	85.622	0.654
IR 103733-B-B-B-B-12	300233109	IR09A136/IR10M108//PSB RC 10 (IR 50404-57-2-2-3)	2013	Breeding Line		6.401	4.635	0.02	4.651	0.02	88.408	0.048
IR15M1175	4287264	SWARNA//IR 69428-6-1-1-3-3/PYATPYARE	2012	Breeding Line		3.453	4.634	0.162	4.609	0.156	94.519	0.43
IR 99118-B-B-B-B-18	300040482	IET 20997/IR02W101//PR 115	2012	Breeding Line		5.339	4.634	0.834	4.61	0.829	86.47	0.949
IR 97344-B RGA-B RGA-B RGA-19	300033386	IR09F436/IR09N538//IR10F382	2011	Breeding Line		5.717	4.634	0.047	4.643	0.045	86.672	0.21
IR 101760-12-1	4303109	IR 85850-AC 313/IR 64//IR 91153-AC 82/IR05F102///PR 113/IRRI 123//IET 20997	2011	Breeding Line		6.701	4.634	0.187	4.627	0.182	89.792	0.39
IR15M1317	4290216	IR 91153-AC 117/IR05F102//IR 68144-2B-2-2-3-1-166///IR 66/4/NSIC RC 158/NEGRO//BR 29	2012	Breeding Line		6.279	4.633	0.196	4.622	0.189	91.707	0.503
IR13A423	3769420	IR 75589-41-13-17-15-22 (TGMS)/IR 73885-1-4-1-4-3-6 R	2009	Breeding Line		5.258	4.633	0.248	4.61	0.239	89.625	0.59
IR09A189	2642590	IRRI 123/IR 68144-2B-2-2-3-1-127	2006	Breeding Line		5.576	4.633	0.596	4.645	0.586	90.227	0.844
IR08A162	2348804	IR 73012-15-2-2-1/PSBRC 82//PSB RC 64 (IR 59552-21-3-2-2)	2005	Breeding Line		6.938	4.633	0.289	4.686	0.28	93.577	0.625
IR 99266-82-1-1	4288583	IR 91157-AC 630/IR07F287//IR 29///IR02A127/KETAN MERAH//BR 29	2012	Breeding Line		5.912	4.633	0.194	4.585	0.187	94.212	0.448
IR 97367-112-4	4395192	IRRI 119/IR02A127//IR10F379	2011	Breeding Line		5.705	4.633	0.211	4.634	0.205	93.728	0.493
IR 108000-B-B RGA-B RGA-159	300296905	PR 37246-2-3-2-1-1-2-1/IRRI 154	2013	Breeding Line		5.719	4.633	0.021	4.645	0.02	88.097	0.072
IR 103328-B-B RGA-B RGA-171	300288698	PR 37866-1B-1-4/IRRI 156	2013	Breeding Line		2.925	4.633	0.021	4.627	0.02	89.648	0.072
IR 100110-B-B-B-B-68-1	300080449	PR 37285-17-31-12-1-21-1-2/PSB RC 10 (IR 50404-57-2-2-3)	2012	Breeding Line		4.937	4.633	0.016	4.64	0.016	87.142	0.118
IR15A1364	4394932	IRRI 119/IR02A127//IR10F379	2011	Breeding Line		5.705	4.632	0.152	4.606	0.147	90.825	0.379
IR12N187	3426045	IR05N160/IR06M139	2009	Breeding Line		4.377	4.632	0.326	4.583	0.316	87.119	0.664
IR 100752-B-B-B-B-30	300041398	IR10A125/SAN HUANG ZHAN NO 2//IR08A176	2012	Breeding Line		6.617	4.632	0.034	4.631	0.033	89.636	0.149
IR15A1945	4392754	IR06N209/IR10F365	2013	Breeding Line		6.766	4.631	0.116	4.595	0.111	91.041	0.466
IR14A118	4228911	IRRI 150/IRRI 154	2010	Breeding Line		6.987	4.631	0.444	4.702	0.433	84.151	0.784
IR12A286	3427030	IRRI 154/TEQING	2009	Breeding Line		4.367	4.631	0.476	4.745	0.466	91.403	0.799
IR12A235	3426282	MTU 1010/IR06M139	2009	Breeding Line		1.5	4.631	0.638	4.665	0.63	89.979	0.853
IR 103806-537-B RGA	4193163	IRRI 154*2/IRRI 149	2013	Breeding Line		7.341	4.631	0.252	4.684	0.244	92.18	0.641
IR 100720-B-B-B-B-5-1	300173154	IR08N194/IR08N128//IRRI 186	2012	Breeding Line		6.631	4.631	0.018	4.628	0.017	88.966	0.124
IR15M1220	4287752	IR 69428-6-1-1-3-3/IR 69807-13-2-1//IR 58///IR 69428-6-1-1-3-3/IR 91151-AC 228//IR 69428-6-1-1-3-3/IRRI 154	2012	Breeding Line		5.714	4.63	0.105	4.625	0.101	89.65	0.408
IR08N121	2337886	ANSANBYEO/IR04N114	2005	Breeding Line		2.25	4.63	0.637	4.48	0.629	85.496	0.836
IR 99284-54-1-1	4289986	IR 91153-AC 82/IR05F102//IR 68144-2B-2-2-3-1-166///IRRI 145/4/IR02A127/KETAN MERAH//IRRI 146/NEGRO	2012	Breeding Line		5.975	4.63	0.357	4.64	0.347	91.607	0.67
IR 96774-21-1-2-1	4214764	IR10M244/IR06N156	2011	Breeding Line		5.528	4.63	0.471	4.676	0.461	90.793	0.78
IR 95133:4-B-4-5-18-GBS	4039911	FEDEARROZ 50/SANHUANGZHAN NO 2//IR 45427-2B-2-2B-1-1/IR07F287///IRRI 123/IR 77298-14-1-2-10//IRRI 146/IR 4630-22-2-5-1-3/4/FEDEARROZ 50/IR07F287//IRRI 123/IR 45427-2B-2-2B-1-1///SANHUANGZHAN NO 2/IRRI 146//IR 77298-14-1-2-10/IR 4630-22-2-5-1-3/5/FEDEARROZ	2010	Breeding Line		4.321	4.63	0.264	4.598	0.256	95.048	0.571
IR 72593-B-3-2-3-4-2B-1	300177707	IR 65195-3B-13-2-3 (PSB RC 86)//IR 20/IR 24	1996	Breeding Line		4.716	4.63	0.038	4.625	0.037	90.606	0.113
IR 103806:54-B RGA	4194568	NA	2013	Breeding Line		7.341	4.63	0.223	4.636	0.215	90.208	0.652
IR 102885-1-42-2-12	4196631	SABITRI*2/IRRI 149	2008	Breeding Line		6.143	4.63	0.033	4.617	0.032	87.664	0.176
IR15A1818	4392374	IR 28/NSIC RC 158//IR09F436	2013	Breeding Line		6.709	4.629	0.129	4.72	0.124	90.464	0.424
IR15A1030	4391995	IR03A568/IR05F102	2012	Breeding Line		6.258	4.629	0.041	4.624	0.039	89.551	0.176
IR13A297	3768991	IR 70369 B/IR 72889-46-3-2-1 R	2009	Breeding Line		5.401	4.629	0.231	4.618	0.224	89.999	0.505
IR 96925-B RGA-B RGA-B RGA-33-1	300173710	IR09F437/IR10F388	2011	Breeding Line		5.849	4.629	0.004	4.628	0.004	89.047	0.032
IR 96925-B RGA-B RGA-B RGA-3	300033273	IR09F437/IR10F388	2011	Breeding Line		5.849	4.629	0.861	4.675	0.858	89.758	0.936
IR15M2154	300249526	BR 7840-54-2-5-1/IRRI 156	2013	Breeding Line		5.232	4.628	0.299	4.613	0.289	90.674	0.593
IR12A299	3427205	IR 68897 B/IR 73013-95-1-3-2 R	2009	Breeding Line		6.306	4.628	0.335	4.625	0.327	86.026	0.641
IR 110616-C1-B-B-B-1-1	4226469	IR 85483-68 RIL-1-1-1/SAMBHA MAHSURI		Breeding Line		4.576	4.628	0.383	4.696	0.372	91.589	0.779
IR 103806:162-B RGA	4194479	IRRI 154*2/IRRI 149	2013	Breeding Line		7.341	4.628	0.27	4.644	0.261	88.459	0.661
IR 100841-B-B RGA-B RGA-B RGA-14	300287182	PSBRC 82/IR10F328//IR10F290	2012	Breeding Line		7.32	4.628	0.221	4.594	0.213	91.314	0.499
IR15A1716	4391859	IRRI 119/IR02A127//IR10F379	2011	Breeding Line		5.705	4.627	0.032	4.602	0.031	89.183	0.18
IR 103728-B-B-B-B-1	300234317	IR09A136/IRRI 123//PR 37275-7-14-5-1-2-2-1-2	2013	Breeding Line		5.708	4.627	0.927	4.652	0.925	89.658	0.963
IR15M1020	4286171	IR 91152-AC 443/IR 66///IR 83317-AC 124/IR 69428-6-1-1-3-3//IR 83317-AC 71/IR 68144-2B-2-2-3-1-166	2012	Breeding Line		5.784	4.626	0.736	4.617	0.732	89.846	0.865
IR 100723-B-B-B-B-8	300041296	IR08N194/IR10F365//PR 37285-17-31-12-1-21-1-2	2012	Breeding Line		5.64	4.626	0.03	4.63	0.029	88.177	0.132
IR15A1327	4390443	IR09N496/PSB RC 18 (IR 51672-62-2-1-1-2-3)//PR 37866-1B-1-4	2012	Breeding Line		4.296	4.625	0.037	4.613	0.036	87.858	0.13
IR 95132:7-B-12-15-7-GBS	4039899	FEDEARROZ 50/SANHUANGZHAN NO 2//IR 45427-2B-2-2B-1-1/IR07F287///IRRI 123/IR 77298-14-1-2-10//IRRI 146/IR 4630-22-2-5-1-3/4/FEDEARROZ 50/IR 77298-14-1-2-10//IRRI 123/IR07F287///SANHUANGZHAN NO 2/IRRI 146//IR 45427-2B-2-2B-1-1/IR 4630-22-2-5-1-3/5/FEDEARROZ	2010	Breeding Line		4.258	4.625	0.374	4.648	0.364	84.372	0.689
IR 92963-65-2-3-1-1	3869636	IR 66/IR 68144-2B-2-2-3-1-166	2009	Breeding Line		5.2	4.625	0.352	4.6	0.342	93.315	0.748
IR 58427-5B-15	300177610	ANNAPURNA/IR 10206-29-2-1	1987	Breeding Line		4.103	4.625	0.403	4.698	0.393	84.028	0.702
IR15M1210	4287575	IR 69428-6-1-1-3-3/CIHERANG//IR 91156-AC 121/CIHERANG///IR 69428-6-1-1-3-3/IR 69807-13-2-1//IR 58	2012	Breeding Line		5.719	4.624	0.163	4.617	0.158	88.966	0.472
IR15M1008	4287106	IR 91152-AC 440/IR 64///IR 69428-6-1-1-3-3/IR03A594//IR 75862-206-2-8-3-B-B-B/IR03A594	2012	Breeding Line		5.52	4.624	0.078	4.625	0.075	88.37	0.341
IR14D166	4461471	IR10F214/KHO 456-6	2011	Breeding Line		4.035	4.624	0.112	4.629	0.108	89.753	0.255
IR13A237	3768882	IR 68897 B/IR 73013-95-1-3-2 R	2009	Breeding Line		6.306	4.624	0.439	4.615	0.428	88.314	0.791
IR 102885-31-11-4-11	4201903	NA	2008	Breeding Line		6.143	4.624	0.022	4.616	0.021	88.953	0.116
IRRI 126	84545	IR 64//IR 4630-22-2-5-1-3/IR 9764-45-2-2	1985	IRRI Released Variety		6.013	4.623	0.638	4.683	0.628	92.14	0.871
IR06M138	1838123	MEM BERANO/PADI ABANG GOGO	2003	Breeding Line		1	4.623	0.711	4.69	0.704	93.8	0.881
IR 99994-B-B-B-B-B-3	300233441	IRRI 151/PSB RC 10 (IR 50404-57-2-2-3)	2012	Breeding Line		6.546	4.623	0.007	4.624	0.006	89.309	0.019
IR 87938-1-1-2-B	300177702	IR 4630-22-2-5-1-3/IR05N204	2008	Breeding Line		5.879	4.623	0.257	4.586	0.249	88.833	0.531
IR 110617-C1-B-B-B-1-1	4226513	IR 85483-68 RIL-1-1-1/YANGDAO 6		Breeding Line		3.685	4.623	0.042	4.586	0.04	91.045	0.158
IR 106449-B-B-B-B-22	300234175	IRRI 123/FEDEARROZ 2000//PR 37866-1B-1-4	2013	Breeding Line		4.533	4.623	0.011	4.624	0.011	89.174	0.038
IR 102885-29-77-7-12	4203505	SABITRI*2/IRRI 149	2008	Breeding Line		6.143	4.623	0.16	4.624	0.156	86.656	0.389
IR 102755-10-1-2-B	300089095	IR 75862-206-2-8-3-B-B-B/IR 91158-AC 142	2012	Breeding Line		4.596	4.623	0.028	4.616	0.027	90.194	0.116
IR 101760-141-2	4303230	IR 85850-AC 313/IR 64//IR 91153-AC 82/IR05F102///PR 113/IRRI 123//IET 20997	2011	Breeding Line		6.701	4.623	0.131	4.612	0.126	90.244	0.46
IR 100072-45-B	4216439	IR09A136/IRRI 146	2012	Breeding Line		6.553	4.623	0.424	4.615	0.413	87.556	0.756
IR15A1918	4392598	IR06N209/IR10F365	2013	Breeding Line		6.766	4.622	0.104	4.636	0.1	87.826	0.348
IR13N151	3592595	IR 83317-50-1-2-2/IR05N160	2010	Breeding Line		6.142	4.622	0.362	4.623	0.352	91.699	0.715
IR 99060-B-B-B-B-28	300039718	IR09N495/IR04A213//MTU 1113	2012	Breeding Line		5.574	4.622	0.022	4.62	0.021	89.078	0.126
IR 91153-AC 203-1	300252205	IR05F102/IR 69428-6-1-1-3-3	2008	Breeding Line		4.475	4.622	0.237	4.622	0.228	87.757	0.516
IR 105469:74-33-21	4221645	IR 6 (PAKISTAN)*2/IRRI 149	2012	Breeding Line		3.87	4.622	0.116	4.577	0.112	82.25	0.36
IR 100109-B-B-B-B-16-1	300174086	PR 37285-17-31-12-1-21-1-2/IRRI 154	2012	Breeding Line		5.594	4.622	0.029	4.627	0.028	88.607	0.114
IR15A1960	4392156	NSIC RC 158/IR09F437	2012	Breeding Line		6.529	4.621	0.089	4.632	0.085	90.412	0.363
IR13A252	3768914	IR 68897 B/IR 73013-95-1-3-2 R	2009	Breeding Line		6.306	4.621	0.314	4.581	0.304	87.518	0.674
IR 105463:53-22-24	4207504	IR 6 (PAKISTAN)*2/IRRI 149	2012	Breeding Line		3.87	4.621	0.516	4.554	0.51	84.423	0.705
IR 105462:4-41-13	4211294	IR 6 (PAKISTAN)*2/IRRI 149	2011	Breeding Line		3.87	4.621	0.136	4.625	0.133	91.51	0.31
IR13A424	3769421	IR 75589-41-13-17-15-22 (TGMS)/IR 73885-1-4-1-4-3-6 R	2009	Breeding Line		5.258	4.62	0.248	4.576	0.239	89.259	0.59
IR13A236	3768881	IR 68897 B/IR 73013-95-1-3-2 R	2009	Breeding Line		6.306	4.62	0.311	4.636	0.301	89.877	0.672
IR 99062-B-B-11	4215546	IR09N496/IR03A568//IR07A234	2012	Breeding Line		6.733	4.62	0.091	4.627	0.087	88.25	0.307
IR 105465:10-48-1	4222432	IR 6 (PAKISTAN)*2/IRRI 149	2012	Breeding Line		3.87	4.62	0.501	4.649	0.492	91.51	0.784
IR 104006:4-12-B RGA-B RGA-B RGA-11	300034167	IRRI 154/IR 66946-3R-178-1-1//IRRI 147	2013	Breeding Line		5.277	4.62	0.332	4.57	0.323	95.754	0.751
IR 100160-B-B RGA-B RGA-325-1	300251439	IR08N128/MILYANG 23	2012	Breeding Line			4.62	0.339	4.634	0.328	88.674	0.65
IR15M1349	300280678	IR 91152-AC 443/IR 66///IR 83317-AC 124/IR 69428-6-1-1-3-3//IR 83317-AC 71/IR 68144-2B-2-2-3-1-166	2012	Breeding Line		5.784	4.619	0.157	4.623	0.152	89.207	0.431
IR15M1217	4287689	IR 69428-6-1-1-3-3/CIHERANG//IR 91156-AC 121/CIHERANG///IR 69428-6-1-1-3-3/IR 69807-13-2-1//IR 58	2012	Breeding Line		5.719	4.619	0.081	4.624	0.077	87.093	0.348
IR15A1924	4392974	IR BB 64/IR03A477//IRRI 154	2012	Breeding Line		7.008	4.619	0.041	4.615	0.04	89.996	0.177
IR 99107-B-B-B-B-27	300040799	MTU 1113/IRRI 198//IR07A234	2012	Breeding Line		4.974	4.619	0.036	4.624	0.035	89.267	0.159
IR 99066-B-B-4	4215562	IR09N519/IR05N204//IR05N412	2012	Breeding Line		6.502	4.619	0.084	4.604	0.081	89.888	0.28
IR 105479:134-1	4208987	IR 6 (PAKISTAN)*3/IRRI 149	2012	Breeding Line		3.435	4.619	0.117	4.631	0.112	88.163	0.353
IR15M1325	4290554	IR 68144-2B-2-2-3-1-166/JORYEONGBYEO//BR 802-118-4-2 (BRRI DHAN 29)///BASMATI 370 (ACC 6426)/4/IR 72967-12-2-3/5/IR05A193/IR 75862-206-2-8-3-B//IR 69428-6-1-1-3-3///IR05A199/JORYEONGBYEO//IR 69428-6-1-1-3-3/4/IR00A117/6/IR07F289/2*IR 69428-6-1-1-3-3//IR09	2012	Breeding Line		6.841	4.618	0.266	4.634	0.259	86.83	0.558
IR15A1510	4394804	IRRI 119/IR02A127//IR10F379	2011	Breeding Line		5.705	4.618	0.097	4.627	0.093	87.862	0.386
IR15A1169	4390892	IR10M244/IR 67966-44-2-3-2//PAU 201	2012	Breeding Line		3.521	4.618	0.017	4.616	0.017	89.743	0.094
IR13A371	3769245	IR 73328 B/IR 73013-95-1-3-2 R	2009	Breeding Line		5.174	4.618	0.459	4.618	0.448	85.634	0.791
IR 103806-551-B RGA	4193176	IRRI 154*2/IRRI 149	2013	Breeding Line		7.341	4.618	0.246	4.677	0.238	91.188	0.638
IR14A215	4229180	MTU 1115/IR 65482-4-136-2-2-B//IR09A131	2011	Breeding Line		6.19	4.617	0.032	4.641	0.031	89.443	0.12
IR10N259	2697282	IR02W101/IR 72164-348-6-2-2-2	2007	Breeding Line		5.505	4.617	0.385	4.612	0.375	86.804	0.676
IR10N205	2754684	IR 72906-32-1-3-3/IR 73712-68-3-1-2//IR 65450-173-2-1-1-3-3	2006	Breeding Line		6.202	4.617	0.619	4.617	0.609	91.242	0.877
IR 99124-B RGA-B RGA-B RGA-B RGA-8	300033959	IR08A128/IR02N211//IR05F102	2012	Breeding Line		6.343	4.617	0.046	4.616	0.044	89.836	0.158
IR 106236-B-B-131	4536078	PR 37246-2-3-2-1-1-2-1/IR10F365	2013	Breeding Line		5.576	4.617	0.08	4.611	0.077	90.674	0.351
IR 103733-B-B-B-B-33	300233130	IR09A136/IR10M108//PSB RC 10 (IR 50404-57-2-2-3)	2013	Breeding Line		6.401	4.617	0.011	4.631	0.011	88.074	0.038
IR13A249	3768905	IR 68897 B/IR 73013-95-1-3-2 R	2009	Breeding Line		6.306	4.616	0.295	4.599	0.285	90.397	0.667
IR13A221	3768858	IR 68897 B/IR 73013-95-1-3-2 R	2009	Breeding Line		6.306	4.616	0.375	4.615	0.365	91.835	0.711
IR 93683-5-2-2-1-1	4228880	NA	2010	Breeding Line		6.801	4.616	0.377	4.577	0.367	85.27	0.735
IR 92944-67-3-3-1-2	3869628	IR07F289/2*IR 69428-6-1-1-3-3	2009	Breeding Line		4.689	4.616	0.251	4.56	0.242	91.525	0.664
IR15M2445	300250280	IRRI 154/IR 69428-6-1-1-3-3	2013	Breeding Line		5.492	4.615	0.29	4.602	0.28	89.599	0.582
IR09M106	2472664	DAESANBYEO/IR 65564-44-5-1	2005	Breeding Line		1.5	4.615	0.398	4.623	0.39	87.544	0.672
IR 101762-128-1	4298699	IR 91158-AC 142/IR07F289//IRRI 154///PR 114/IR09A149//PR 111	2011	Breeding Line		7.306	4.615	0.198	4.615	0.192	89.336	0.452
IR 93345:31-B-2-4-B-B	4042556	IRRI 123/IR07F287//IR 77298-14-1-2-10/IR 4630-22-2-5-1-3///IR 45427-2B-2-2B-1-1/IRRI 146//FEDEARROZ 50/SANHUANGZHAN NO 2	2009	Breeding Line		6.533	4.614	0.594	4.572	0.584	88.335	0.848
IR 91153-AC 444-2	300252194	IR05F102/IR 69428-6-1-1-3-3	2008	Breeding Line		4.475	4.614	0.142	4.638	0.137	87.116	0.331
IR 106605 H	300178494	IR 58025 A/IR 86625-8-1-1-1-3-1-1-1R	1987	Breeding Line		4.622	4.614	0.294	4.568	0.284	89.027	0.607
IR 103806-529-B RGA	4193155	IRRI 154*2/IRRI 149	2013	Breeding Line		7.341	4.614	0.139	4.617	0.133	88.196	0.472
IR 103297-B-B-B-B-B-71	300233553	OM 4498/GIZA 178	2013	Breeding Line		6.132	4.614	0.005	4.604	0.005	90.1	0.019
IR 100723-65-B	4216779	IR08N194/IR10F365//PR 37285-17-31-12-1-21-1-2	2012	Breeding Line		5.64	4.614	0.147	4.64	0.141	90.234	0.433
IR15D119	4535969	IR10F188/KHO487-4	2011	Breeding Line		3.224	4.613	0.224	4.635	0.216	87.664	0.571
IR14D196	4461507	IR10F214/KHO 456-6	2011	Breeding Line		4.035	4.613	0.092	4.604	0.089	89.662	0.345
IR13A509	3806811	IRRI 154/CIHERANG	2010	Breeding Line		7.085	4.613	0.405	4.612	0.395	90.8	0.741
IR 99284-54-3-1	4289992	IR 91153-AC 82/IR05F102//IR 68144-2B-2-2-3-1-166///IRRI 145/4/IR02A127/KETAN MERAH//IRRI 146/NEGRO	2012	Breeding Line		5.975	4.613	0.144	4.63	0.138	88.154	0.467
IR 100721-B-B-B-B-17	300041166	IR08N194/IR10F382//IR10N108	2012	Breeding Line		6.899	4.613	0.028	4.6	0.027	93.014	0.147
IRRI 120	4042558	RD 15/IR 43485-22-2-2-2//IR 68	1988	IRRI Released Variety		5.497	4.612	0.575	4.466	0.564	90.815	0.846
IR15A1766	4390103	MILYANG 23/IR02N200//IR 6 (PAKISTAN)	2012	Breeding Line		4.174	4.612	0.04	4.619	0.038	91.241	0.141
IR15A1534	4394703	IRRI 119/IR02A127//IR10F379	2011	Breeding Line		5.705	4.612	0.072	4.591	0.069	92.756	0.249
IR 98418-B-B-21	4211935	IR08N194/IR10F365	2012	Breeding Line		6.842	4.612	0.041	4.608	0.039	90.612	0.16
IR 104006:4-17-B RGA-B RGA-B RGA-2-1-1	300255928	IRRI 154/IR 66946-3R-178-1-1//IRRI 147	2013	Breeding Line			4.612	0.339	4.601	0.329	89.947	0.651
IR 100113-B-B-B-B-5	300038039	PR 37285-17-31-12-1-21-1-2/MILYANG 23	2012	Breeding Line		4.51	4.612	0.043	4.613	0.041	89.17	0.159
IR15M1355	4286757	BR 28//IR 69428-6-1-1-3-3/Mak fay deng	2012	Breeding Line		3.929	4.611	0.073	4.613	0.07	88.502	0.246
IR15A1105	4393668	IRRI 119/IR 24	2012	Breeding Line		4.461	4.611	0.021	4.593	0.02	90.104	0.097
IR14M111	4230867	IR09F457/IR09F229/5/SWARNA-SUB1/IR 69428-6-1-1-3-3 //IR05F102///IR 47761-27-1-3-6/PSB RC 28 (IR 56381-139-2-2)/4/SABITRI	2011	Breeding Line		6.937	4.611	0.377	4.628	0.366	90.448	0.709
IR12A152	3523395	IR 65482-4-136-2-2-B/IRRI 123	2009	Breeding Line		6.371	4.611	0.354	4.622	0.345	88.374	0.674
IR07A260	2222906	PR 31090-33-2-1/IRRI 123	2005	Breeding Line		6.827	4.611	0.617	4.552	0.609	88.327	0.834
IR03A550	1134623	IR 68427-15-2-3-1/IR 68068-99-1-3-3-3//IR 1529-ECIA	2000	Breeding Line		5.968	4.611	0.809	4.611	0.805	90.298	0.903
IRRI 167	4042580	IR 73328 A/IR 73885-1-4-3-2-1-10 R	1996	IRRI Released Variety		5.736	4.61	0.4	4.599	0.389	86.806	0.73
IR08N215	2348498	IR 72875-94-3-3-2/NSIC RC 158	2005	Breeding Line		5.559	4.61	0.238	4.634	0.231	90.171	0.57
IR 99090-B-B-61	4215863	IR BB 65/IR00A117//IR10A125	2012	Breeding Line		6.872	4.61	0.115	4.584	0.11	88.657	0.363
IR09N126	2472283	IR01N111/IRRI 164	2006	Breeding Line		5.317	4.609	0.46	4.545	0.449	87.953	0.776
IR 99100-B-B-B-B-10-1	300172737	IRRI 154/IR04A213//PAU 201	2012	Breeding Line		4.994	4.609	0.018	4.599	0.017	89.83	0.121
IR 103806-512-B RGA	4193141	IRRI 154*2/IRRI 149	2013	Breeding Line		7.341	4.609	0.253	4.652	0.244	90.84	0.64
IR 100160-B-B RGA-B RGA-282-1	300279810	IR08N128/MILYANG 23	2012	Breeding Line			4.609	0.339	4.639	0.329	87.838	0.651
IR12A194	3425999	IR04A427/IR 66	2009	Breeding Line		6.301	4.608	0.292	4.546	0.283	89.517	0.636
IR 99284-54-1-2	4289987	IR 91153-AC 82/IR05F102//IR 68144-2B-2-2-3-1-166///IRRI 145/4/IR02A127/KETAN MERAH//IRRI 146/NEGRO	2012	Breeding Line		5.975	4.608	0.047	4.614	0.045	90.965	0.161
IR 105469:50-20-4	4223080	IR 6 (PAKISTAN)*2/IRRI 149	2012	Breeding Line		3.87	4.608	0.073	4.623	0.07	90.41	0.262
IR 103806:66-B RGA	4194574	NA	2013	Breeding Line		7.341	4.608	0.223	4.616	0.215	91.137	0.652
IR 103328-B-B RGA-B RGA-224	300288751	PR 37866-1B-1-4/IRRI 156	2013	Breeding Line		2.925	4.608	0.021	4.619	0.02	88.267	0.072
IR 103298-B-B RGA-B RGA-486-1	300251182	PR 30245-10-414/IR08N210	2013	Breeding Line			4.608	0.339	4.588	0.329	90.369	0.651
IR 100723-74-B	4216788	IR08N194/IR10F365//PR 37285-17-31-12-1-21-1-2	2012	Breeding Line		5.64	4.608	0.055	4.598	0.053	88.053	0.275
IR 100004-9-B	4216203	IR05N412/IRRI 146	2012	Breeding Line		6.256	4.608	0.146	4.603	0.141	91.326	0.424
IRRI 146	1111266	IR 73885-1-4-3-2-1-6 (MATATAG 9)/IR 70479-45-2-3//IR 64680-81-2-2-1-3	2000	IRRI Released Variety		5.986	4.607	0.875	4.619	0.872	91.009	0.944
IR15A1744	4395195	IRRI 119/IR02A127//IR10F379	2011	Breeding Line		5.705	4.607	0.155	4.605	0.15	90.41	0.371
IR15A1071	4391392	PR 114/IR05N204//IR 73004-3-1-2-1	2012	Breeding Line		6.655	4.607	0.037	4.623	0.035	85.1	0.172
IR13A512	3806829	IR 83827-69-3-3/OM 4900//JANAKI	2010	Breeding Line		5.593	4.607	0.259	4.602	0.252	88.674	0.579
IR12A248	3426320	NERICA 6/IR06M138	2009	Breeding Line		2.672	4.607	0.449	4.656	0.439	80.338	0.758
IR11L236	300286272	IR06L164/IR 81454-B-B-172	2008	Breeding Line		5.633	4.607	0.439	4.538	0.427	89.514	0.825
IR 64426-4B-5-1	300177713	IR 4563-52-1-3-6/TCCP 266-2-49-B-B-3//IR 9884-54-3-1E-P1 (PSB RC 48)/TCCP 266-2-49-B-B-3	1990	Breeding Line		3.902	4.607	0.162	4.63	0.157	86.644	0.381
IR 102884-191-1-2	4197151	IRRI 123*2/IR10F221	2012	Breeding Line		6.842	4.607	0.066	4.557	0.064	83.978	0.177
IR 106432-B-B-B-B-46	300233797	GSR IR 1-8-S6-S3-Y2/PR 39421-52-28-2-1//IR09A228	2013	Breeding Line		5.11	4.606	0.011	4.609	0.01	88.971	0.037
IR 105469:81-19-5	4221367	IR 6 (PAKISTAN)*2/IRRI 149	2012	Breeding Line		3.87	4.606	0.278	4.581	0.27	90.685	0.552
IR 103806:39-B RGA	4194564	IRRI 154*2/IRRI 149	2013	Breeding Line		7.341	4.606	0.082	4.604	0.079	89.607	0.31
IR 100072-96-B	4216490	IR09A136/IRRI 146	2012	Breeding Line		6.553	4.606	0.343	4.637	0.333	87.501	0.724
IR14N134	4229172	IR03A550/IR BB 65//IR06N146	2011	Breeding Line		6.371	4.605	0.052	4.593	0.05	88.643	0.153
IR13N108	3658976	IR04A427/IR09N529	2010	Breeding Line		7.013	4.605	0.478	4.61	0.467	88.392	0.779
IR13A256	3768919	IR 68897 B/IR 73013-95-1-3-2 R	2009	Breeding Line		6.306	4.605	0.377	4.66	0.366	90.814	0.715
IR12A276	3426955	IRRI 145/TEQING	2009	Breeding Line		3.318	4.605	0.314	4.595	0.305	91.734	0.643
IR 99043-B-B-B-B-29	300039412	IR 71700-247-1-1-2/IR 65482-4-136-2-2-B//IR 73004-3-1-2-1	2012	Breeding Line		6.352	4.605	0.037	4.606	0.035	89.527	0.158
IR 68144-2B-2-2-3-1-166	1183120	IR 72/ZAWA BONDAY	1993	Breeding Line		4.073	4.605	0.06	4.583	0.058	91.279	0.163
IR 103806-563-B RGA	4193782	IRRI 154*2/IRRI 149	2013	Breeding Line		7.341	4.605	0.254	4.603	0.245	87.664	0.642
IR 102885-29-98-2-21	4195890	SABITRI*2/IRRI 149	2008	Breeding Line		6.143	4.605	0.084	4.591	0.082	89.51	0.225
IR15M1037	4286261	IR 91152-AC 443/IR 66///IR 83317-AC 124/IR 69428-6-1-1-3-3//IR 83317-AC 71/IR 68144-2B-2-2-3-1-166	2012	Breeding Line		5.784	4.604	0.269	4.555	0.261	94.624	0.611
IR13N162	3806788	IR09N202/IRRI 150	2010	Breeding Line		7.108	4.604	0.331	4.614	0.321	87.994	0.668
IR12N202	3426122	IR05N170/MTU 1010	2009	Breeding Line		3.804	4.604	0.304	4.546	0.294	82.441	0.649
IR 99104-B-B-B-B-54	300040091	MTU 1081/IRRI 174//IR10A125	2012	Breeding Line		6.518	4.604	0.024	4.604	0.023	88.735	0.088
IR 108000-B-B RGA-B RGA-81	300296827	PR 37246-2-3-2-1-1-2-1/IRRI 154	2013	Breeding Line		5.719	4.604	0.022	4.615	0.021	88.239	0.073
IR 103294-B-B-B-B-31	300167177	IRRI 149/COLOMBIA XXI	2013	Breeding Line		6.906	4.604	0.012	4.603	0.011	89.054	0.085
IR 102885-1-87-4-13	4197298	SABITRI*2/IRRI 149	2008	Breeding Line		6.143	4.604	0.264	4.567	0.256	83.035	0.564
IR 100749-65-B	4216979	IRRI 168/IRRI 146//PR 37285-17-31-12-1-21-1-2	2012	Breeding Line		5.625	4.604	0.058	4.606	0.055	90	0.279
IR10N255	2697870	IRRI 123/JORYEONGBYEO	2006	Breeding Line		4.13	4.603	0.683	4.602	0.673	87.594	0.898
IR 99985-B-B-B-B-22-1-1	300256542	IRRI 193/MILYANG 23	2012	Breeding Line			4.603	0.339	4.584	0.328	90.36	0.65
IR 103806:205-B RGA	4194504	NA	2013	Breeding Line		7.341	4.603	0.223	4.604	0.215	88.665	0.651
IR 102885-31-11-4-5	4201897	SABITRI*2/IRRI 149	2008	Breeding Line		6.143	4.603	0.025	4.587	0.024	87.289	0.075
IR15M1319	300280659	IR05A193/2*IR 69428-6-1-1-3-3//BR 802-118-4-2 (BRRI DHAN 29)///IR 65450-173-2-1-1-3-3/5/BR 802-118-4-2 (BRRI DHAN 29)/IR 68144-2B-2-2-3-1-166//IR 69428-6-1-1-3-3///IR 64/4/IR 70114-5-3-3-3/6/IR 83317-AC 124/NEGRO//IR 83317-AC 124/PHAMA	2012	Breeding Line		5.364	4.602	0.709	4.647	0.7	85.386	0.922
IR15M1026	4286194	IR 91152-AC 443/IR 66///IR 83317-AC 124/IR 69428-6-1-1-3-3//IR 83317-AC 71/IR 68144-2B-2-2-3-1-166	2012	Breeding Line		5.784	4.602	0.127	4.59	0.122	90.772	0.426
IR15A1543	4392400	IRRI 181/IR05F102	2013	Breeding Line		5.74	4.602	0.133	4.642	0.127	87.73	0.396
IR15A1475	4392170	IR 28/NSIC RC 158//IR09F436	2013	Breeding Line		6.709	4.602	0.164	4.63	0.16	86.383	0.368
IR 103806:72-B RGA	4194577	NA	2013	Breeding Line		7.341	4.602	0.223	4.635	0.215	86.072	0.651
IR15M1049	4286525	IR 69428-6-1-1-3-3/PYATPYARE//IR 69428-6-1-1-3-3/NEGRO	2012	Breeding Line		2.313	4.601	0.233	4.596	0.225	88.556	0.642
IR15A1669	4395001	IRRI 119/IR02A127//IR10F379	2011	Breeding Line		5.705	4.601	0.225	4.612	0.217	91.913	0.591
IR 122304:8-8-6	300166961	IR 120767:21/IRRI 156	2014	Breeding Line		5.437	4.601	0.216	4.601	0.208	89.822	0.564
IR 106436-B-B RGA-B RGA-B RGA-413	300291848	OM 4498/GIZA 178//IRRI 193	2013	Breeding Line		5.888	4.6	0.009	4.583	0.009	90.849	0.032
IR 106436-B-B RGA-B RGA-B RGA-199	300291634	OM 4498/GIZA 178//IRRI 193	2013	Breeding Line		5.888	4.6	0.009	4.596	0.009	89.7	0.032
IR 103314-B-B RGA-B RGA-169	300288446	PR 35769-B-37-3-1-2-1/IR09N522	2013	Breeding Line			4.6	0.042	4.591	0.04	90.166	0.135
IR 100749-90-B	4217004	IRRI 168/IRRI 146//PR 37285-17-31-12-1-21-1-2	2012	Breeding Line		5.625	4.6	0.055	4.602	0.053	90.118	0.275
IR 100085-B-B-B-B-1	300167054	IR09N542/IRRI 154	2012	Breeding Line		6.723	4.6	0.666	4.573	0.657	87.886	0.909
IR15M1005	4286056	IR 83317-AC 15/IR 68144-2B-2-2-3-1-166//IR 83317-AC 71/IR 68144-2B-2-2-3-1-166///IR 83317-AC 15/IR 68144-2B-2-2-3-1-166//JUMULA 2	2012	Breeding Line		3.184	4.599	0.142	4.582	0.137	92.748	0.428
IR12N220	3426859	IR06M139/IR 77298-5-6-18//IRRI 164	2009	Breeding Line		5.726	4.599	0.616	4.715	0.605	91.377	0.847
IR12A256	3426355	IRRI 123/IR06M139	2009	Breeding Line		4.63	4.599	0.384	4.584	0.374	89.433	0.713
IR06N170	1856058	IR 68059-66-2-3-3-3/IR 68544-29-2-1-3-1-2//PSBRC 82	2003	Breeding Line		6.001	4.599	0.556	4.574	0.547	87.519	0.804
IR 82385 H	4534802	IR 79125 A/IR 73717-46-1-3-3 R	2000	Breeding Line		6.949	4.599	0.389	4.58	0.378	84.718	0.768
IR15A1535	4390968	IR09N526/IR 68450-36-3-2-2-3//IR08A192	2012	Breeding Line		6.367	4.598	0.023	4.604	0.022	88.859	0.121
IR 98430-B-B-B-B-6	300035912	IR09N190/IRRI 123	2012	Breeding Line		5.496	4.598	0.823	4.619	0.82	89.485	0.922
IR 106449-B-B RGA-B RGA-B RGA-157	300292112	IRRI 123/FEDEARROZ 2000//PR 37866-1B-1-4	2013	Breeding Line		4.533	4.598	0.011	4.601	0.01	89.067	0.038
IR 105483:5-1	4211344	IR 6 (PAKISTAN)*3/IRRI 149	2012	Breeding Line		3.435	4.598	0.444	4.758	0.434	100.721	0.737
IR 105469:81-6-4	4209433	IR 6 (PAKISTAN)*2/IRRI 149	2012	Breeding Line		3.87	4.598	0.313	4.53	0.305	91.441	0.614
IR 103733-B-B-B-B-21	300233118	IR09A136/IR10M108//PSB RC 10 (IR 50404-57-2-2-3)	2013	Breeding Line		6.401	4.598	0.014	4.607	0.013	88.802	0.041
IR14D202	4461511	IR10F188/KHO470-3	2011	Breeding Line		3.224	4.597	0.092	4.595	0.088	91.567	0.27
IR13A276	3768947	IR 68897 B/IR 73013-95-1-3-2 R	2009	Breeding Line		6.306	4.597	0.502	4.62	0.49	85.742	0.817
IR12A341	3523065	IR06A144/IR05F102	2009	Breeding Line		5.74	4.597	0.335	4.589	0.325	90.009	0.683
IR12A115	3272381	IR05A117/IR 65482-4-136-2-2-B//FEDEARROZ 50	2009	Breeding Line		4.062	4.597	0.641	4.631	0.633	91.297	0.859
IR 95097:13-B-15-19-18-GBS	4039886	SANHUANGZHAN NO 2/IR 4630-22-2-5-1-3//FEDEARROZ 50/IRRI 146///IRRI 123/IR 45427-2B-2-2B-1-1//IR 77298-14-1-2-10/IR07F287/4/FEDEARROZ 50/IR 77298-14-1-2-10//IRRI 123/IR 45427-2B-2-2B-1-1///SANHUANGZHAN NO 2/IR 4630-22-2-5-1-3//IRRI 146/IR07F287/5/IR 77298-	2010	Breeding Line		4.946	4.597	0.267	4.578	0.258	92.988	0.593
IR 103256-B-B-B-B-19	300080510	12DS-GMET-22/IRRI 156	2013	Breeding Line		2.925	4.597	0.01	4.597	0.01	89.625	0.066
IR15M1170	4287234	BR 29//IR 69428-6-1-1-3-3/JUMULA 2	2012	Breeding Line		3.922	4.596	0.137	4.594	0.131	90.247	0.481
IR15M1064	4286753	BR 28//IR 69428-6-1-1-3-3/Mak fay deng	2012	Breeding Line		3.929	4.596	0.218	4.596	0.211	88.664	0.521
IR15A1361	4390363	IR08N194/IR10F365//PR 37285-17-31-12-1-21-1-2	2012	Breeding Line		5.64	4.596	0.048	4.591	0.046	87.71	0.154
IR13A402	3769378	IR 75589-41-13-17-15-22 (TGMS)/IR 73885-1-4-1-4-3-6 R	2009	Breeding Line		5.258	4.596	0.309	4.572	0.299	88.064	0.667
IR13A119	3659092	IR 83827-69-3-3/IRRI 123	2010	Breeding Line		7.111	4.596	0.493	4.52	0.483	87.412	0.782
IR13A103	3658797	IR10M244/IRRI 123	2010	Breeding Line		5.049	4.596	0.693	4.61	0.683	90.482	0.913
IR09F436	2847870	CIHERANG*2/IRRI 149	2008	Breeding Line		6.091	4.596	0.524	4.601	0.517	90.803	0.738
IR 99985-B-B-B-B-33-1-1	300256544	IRRI 193/MILYANG 23	2012	Breeding Line			4.596	0.34	4.568	0.33	90.8	0.651
IR 99106-B-B-B-B-4	300040149	MTU 1108/IR06M138//IR09N190	2012	Breeding Line		3.99	4.596	0.864	4.6	0.86	88.237	0.946
IR 99090-B-B-14	4215816	IR BB 65/IR00A117//IR10A125	2012	Breeding Line		6.872	4.596	0.037	4.602	0.036	89.157	0.15
IR 71677-161-2-3	437687	IR 65564-22-2-3/IR 64	1996	Breeding Line		4.276	4.596	0.317	4.557	0.309	88.159	0.655
IR 103314-B-B RGA-B RGA-185	300288462	PR 35769-B-37-3-1-2-1/IR09N522	2013	Breeding Line			4.596	0.041	4.574	0.04	91.301	0.135
IR 100749-39-B	4216953	IRRI 168/IRRI 146//PR 37285-17-31-12-1-21-1-2	2012	Breeding Line		5.625	4.596	0.058	4.601	0.055	90.972	0.279
IR 100740-89-B	4216903	IR09N496/PSB RC 18 (IR 51672-62-2-1-1-2-3)//PR 37866-1B-1-4	2012	Breeding Line		4.296	4.596	0.422	4.622	0.412	87.562	0.759
IR 100112-B-B-B-B-22-1	300174380	PR 37285-17-31-12-1-21-1-2/IRRI 123	2012	Breeding Line		5.38	4.596	0.019	4.599	0.018	89.109	0.123
IR15M1345	300280674	IR 91152-AC 443/IR 66///IR 83317-AC 124/IR 69428-6-1-1-3-3//IR 83317-AC 71/IR 68144-2B-2-2-3-1-166	2012	Breeding Line		5.784	4.595	0.114	4.581	0.11	92.991	0.3
IR13A556	4216395	IR09A136/NSIC RC 158		Breeding Line		6.553	4.595	0.53	4.652	0.525	89.67	0.719
IR13A537	4214936	IR09N519/IR 65450-173-2-1-1-3-3//IR08A176		Breeding Line		6.826	4.595	0.033	4.589	0.031	89.898	0.134
IR05N221	1265595	IR 74052-297-2-1/IR 71700-247-1-1-2	2002	Breeding Line		5.253	4.595	0.507	4.57	0.496	88.752	0.79
IR 96834-38-3-2	4229119	IR BB 66/IR03A550	2011	Breeding Line		5.856	4.595	0.035	4.582	0.034	88.678	0.123
IR 99993-B-B RGA-B RGA-B RGA-129	300293584	IRRI 151/IRRI 154	2012	Breeding Line		6.696	4.594	0.01	4.603	0.009	88.416	0.034
IR 95080:1-B-9-12-17-3	4432033	FEDEARROZ 50/IR07F287//IR 45427-2B-2-2B-1-1/IRRI 146///SANHUANGZHAN NO 2/IR 4630-22-2-5-1-3//IRRI 123/IR 77298-14-1-2-10/4/FEDEARROZ 50/IR 4630-22-2-5-1-3//IRRI 123/SANHUANGZHAN NO 2///IR 77298-14-1-2-10/IRRI 146//IR 45427-2B-2-2B-1-1/IR07F287/5/FEDEARROZ	2010	Breeding Line		4.258	4.594	0.659	4.638	0.648	88.685	0.903
IR 110636-B-B-1-1	4226422	YANGDAO 6/SAN HUANG ZHAN//IR 64		Breeding Line		4.526	4.594	0.555	4.632	0.546	93.145	0.798
IR 105469:81-22-1	4218112	IR 6 (PAKISTAN)*2/IRRI 149	2012	Breeding Line		3.87	4.594	0.142	4.533	0.137	84.014	0.402
IR 102885-44-6-4-1-11	4198006	SABITRI*2/IRRI 149	2008	Breeding Line		6.143	4.594	0.046	4.597	0.044	88.843	0.197
IR13A481	3769599	IR 80559 B/IR 60819-34-2 R	2009	Breeding Line		6.35	4.593	0.314	4.568	0.304	87.68	0.672
IR13A459	3769526	IR 79125 B/IR 73885-1-4-3-2-1-10 R	2009	Breeding Line		5.976	4.593	0.249	4.566	0.24	85.306	0.591
IR 103728-B-B-B-B-28	300234344	IR09A136/IRRI 123//PR 37275-7-14-5-1-2-2-1-2	2013	Breeding Line		5.708	4.593	0.011	4.596	0.011	89.011	0.038
IR 102885-29-48-1-1-10	4198550	SABITRI*2/IRRI 149	2008	Breeding Line		6.143	4.593	0.057	4.603	0.055	92.055	0.247
IR15M2550	300250643	IRRI 123/BR 7840-54-2-5-1	2013	Breeding Line		6.306	4.592	0.472	4.618	0.464	90.41	0.684
IR15M2079	300249226	BR 7840-54-3-1/IR 68144-2B-2-2-3-1-166	2013	Breeding Line		5.29	4.592	0.387	4.586	0.377	90.119	0.647
IR14D110	4461394	IR10F188/KHO487-4	2011	Breeding Line		3.224	4.592	0.816	4.608	0.812	87.404	0.879
IR13A398	3769367	IR 75589-41-13-17-15-22 (TGMS)/IR 73885-1-4-1-4-3-6 R	2009	Breeding Line		5.258	4.592	0.251	4.563	0.242	88.357	0.591
IR12T154	300177680	IRRI 149/IRRI 126	2007	Breeding Line		5.427	4.592	0.172	4.581	0.165	88.977	0.425
IR12A272	3426505	IR07F287/IR 77298-14-1-2-10//TAK RATIA	2009	Breeding Line		4.246	4.592	0.401	4.707	0.39	92.259	0.728
IR 99062-B-B-1	4215536	IR09N496/IR03A568//IR07A234	2012	Breeding Line		6.733	4.592	0.807	4.642	0.802	88.942	0.917
IR 96717-58-1-2-1	4229195	BR 29/JANAKI	2011	Breeding Line		4.203	4.592	0.448	4.555	0.437	88.329	0.759
IR 84749-RIL 243-1-1-1-1	2814433	IR 75862-206-2-8-3-B-B-B/IR 64	2006	Breeding Line		5.089	4.592	0.407	4.604	0.396	84.483	0.738
IR 68652-3B-23-2	300177594	IR 20/POKKALI B	1993	Breeding Line		2.5	4.592	0.521	4.595	0.513	86.687	0.742
IR15M1313	4290138	IR 91153-AC 117/IR05F102//IR 68144-2B-2-2-3-1-166///IR 66/4/NSIC RC 158/NEGRO//BR 29	2012	Breeding Line		6.279	4.591	0.11	4.598	0.106	88.02	0.325
IR12F545	4536019	IR07F289/IR 67440-NDR 5-1-1-1-1	2009	Breeding Line		5.872	4.591	0.184	4.546	0.178	93.543	0.429
IR 99997-B-B RGA-B RGA-B RGA-358	4531967	IRRI 151/MILYANG 23	2012	Breeding Line		6.264	4.591	0.648	4.492	0.64	91.315	0.887
IR 99124-B RGA-B RGA-B RGA-B RGA-11	300033962	IR08A128/IR02N211//IR05F102	2012	Breeding Line		6.343	4.591	0.046	4.602	0.044	88.274	0.209
IR 97257-85-3-1	4211776	IR 82802-36-3-3-1-3/IRRI 146//IR10N104	2011	Breeding Line		5.401	4.591	0.261	4.576	0.254	91.286	0.57
IR 106436-B-B RGA-B RGA-B RGA-104	300291539	OM 4498/GIZA 178//IRRI 193	2013	Breeding Line		5.888	4.591	0.01	4.593	0.009	89.198	0.033
IR15A1302	4393031	IR BB 64/IR03A477//IRRI 154	2012	Breeding Line		7.008	4.59	0.056	4.613	0.054	88.987	0.25
IR14M102	4230360	IR07F289/2*IR 69428-6-1-1-3-3//IR09N481///IR03A568	2011	Breeding Line		6.753	4.59	0.268	4.568	0.262	92.485	0.51
IR13A462	3769535	IR 79125 B/IR 73885-1-4-3-2-1-10 R	2009	Breeding Line		5.976	4.59	0.249	4.491	0.24	86.934	0.591
IR12A298	3427199	IR 68897 B/IR 73013-95-1-3-2 R	2009	Breeding Line		6.306	4.59	0.716	4.626	0.713	89.584	0.817
IR 106457-B-B-B-B-50	300233976	PR 37951-3B-37-1-2/IR09N496//IR09F436	2013	Breeding Line		6.693	4.59	0.01	4.58	0.01	90.193	0.036
IR 115836:5-5-1	300166627	IR 115834-27/IR06M143		Breeding Line		3.147	4.589	0.187	4.58	0.181	91.843	0.526
IR 106449-B-B RGA-B RGA-B RGA-492	300292447	IRRI 123/FEDEARROZ 2000//PR 37866-1B-1-4	2013	Breeding Line		4.533	4.589	0.011	4.592	0.01	89.076	0.037
IR15A1848	4393743	IRRI 119/IR 24	2012	Breeding Line		4.461	4.588	0.018	4.581	0.017	90.893	0.094
IR15A1383	4389730	IR08N194/IR10F388	2012	Breeding Line		6.048	4.588	0.036	4.6	0.034	88.979	0.138
IR12A289	3427045	IR04A427/TEQING	2009	Breeding Line		4.118	4.588	0.698	4.602	0.69	89.676	0.887
IR 100008-88-B	4216382	IR05N412/IRRI 123	2012	Breeding Line		6.569	4.588	0.148	4.596	0.142	89.486	0.445
IR15A1497	4393572	IRRI 119/IR 24	2012	Breeding Line		4.461	4.587	0.03	4.583	0.029	91.212	0.128
IR15A1276	4393525	IRRI 119/IR 24	2012	Breeding Line		4.461	4.587	0.024	4.597	0.023	87.006	0.125
IR15A1132	4391128	IR09N530/IR 71676-90-2-2//IR09N542	2012	Breeding Line		6.286	4.587	0.041	4.6	0.04	86.78	0.184
IR12A182	3425975	IRRI 154/BR 29	2009	Breeding Line		6.227	4.587	0.437	4.555	0.426	88.836	0.77
IR 93336:38-B-19-16-B-B	4042545	FEDEARROZ 50/IR07F287//IR 45427-2B-2-2B-1-1/IRRI 146///SANHUANGZHAN NO 2/IR 4630-22-2-5-1-3//IRRI 123/IR 77298-14-1-2-10	2009	Breeding Line		6.533	4.587	0.415	4.641	0.404	88.685	0.748
IR 91153-AC 325-1	300252196	IR05F102/IR 69428-6-1-1-3-3	2008	Breeding Line		4.475	4.587	0.211	4.587	0.204	87.661	0.488
IR 110606-B-B-B-1-1	4226309	FFZ1/IR 85483-68 RIL-1-1-1		Breeding Line		3.185	4.587	0.385	4.615	0.376	93.59	0.705
IR 100702-B-B-B-B-6-1	300173128	IR03N137/IRRI 146//IR05N412	2012	Breeding Line		4.983	4.587	0.015	4.592	0.014	88.922	0.093
IR 97367-31-3	4394811	IRRI 119/IR02A127//IR10F379	2011	Breeding Line		5.705	4.586	0.294	4.624	0.286	92.96	0.598
IR 95029:2-B-23-3-3-GBS	4039825	FEDEARROZ 50/SANHUANGZHAN NO 2//IR 77298-14-1-2-10/IR07F287///IRRI 123/IR 4630-22-2-5-1-3//IR 45427-2B-2-2B-1-1/IRRI 146/4/SANHUANGZHAN NO 2/IR 4630-22-2-5-1-3//FEDEARROZ 50/IRRI 146///IRRI 123/IR 45427-2B-2-2B-1-1//IR 77298-14-1-2-10/IR07F287/5/FEDEARROZ	2010	Breeding Line		4.258	4.586	0.455	4.584	0.445	90.058	0.73
IR 105474:46-9-10	4221597	SUPER BASMATI*2/IRRI 149	2012	Breeding Line		5.081	4.586	0.045	4.559	0.043	83.996	0.242
IR 101759-17-1	4298570	IR 91160-AC 302/BR 802-118-4-2 (BRRI DHAN 29)//IRRI 149///PR 111/OM 4498//PAU 3105-45-3-2	2011	Breeding Line		5.628	4.586	0.58	4.513	0.57	93.777	0.856
IR 100004-31-B	4216225	IR05N412/IRRI 146	2012	Breeding Line		6.256	4.586	0.142	4.612	0.136	88.696	0.421
IR15M1219	4287705	IR 69428-6-1-1-3-3/IR 65620-192-3-3-3-2//IR 58///IR02A127/KETAN MERAH//BR 29	2012	Breeding Line		6.118	4.585	0.706	4.572	0.697	90.506	0.912
IR15A1509	4390859	IR10M244/IR 67966-44-2-3-2//PAU 201	2012	Breeding Line		3.521	4.585	0.017	4.59	0.016	89.174	0.093
IR13P016	4016501	TE QING/LEMONT		Breeding Line		4.371	4.585	0.518	4.622	0.508	91.957	0.806
IR13A522	3806908	IR03A550/IR BB 63	2011	Breeding Line		5.856	4.585	0.542	4.582	0.533	91.292	0.808
IR13A520	3806902	IR03A550/IR BB 61	2011	Breeding Line		5.856	4.585	0.267	4.579	0.259	88.398	0.597
IR13A228	3768866	IR 68897 B/IR 73013-95-1-3-2 R	2009	Breeding Line		6.306	4.585	0.157	4.634	0.151	90.826	0.429
IR13A158	3769678	IR 68897 B/IR 60819-34-2 R	2009	Breeding Line		6.418	4.585	0.308	4.564	0.298	88.1	0.671
IR13A118	3659071	IR09A233/IR00W102	2010	Breeding Line		6.053	4.585	0.234	4.548	0.227	90.082	0.542
IR09N538	2451135	IR 55423-01 (NSIC RC 9)/PR 30138-35-2//IR04N114	2005	Breeding Line		4.356	4.585	0.35	4.49	0.34	86.175	0.67
IR 93336:67-B-20-16-B-B	3480756	FEDEARROZ 50/IR07F287//IR 45427-2B-2-2B-1-1/IRRI 146///SANHUANGZHAN NO 2/IR 4630-22-2-5-1-3//IRRI 123/IR 77298-14-1-2-10	2009	Breeding Line		6.533	4.585	0.301	4.484	0.292	86.552	0.621
IR 103806:127-B RGA	4194460	IRRI 154*2/IRRI 149	2013	Breeding Line		7.341	4.585	0.083	4.58	0.079	89.496	0.311
IR15A1598	4392657	IR06N209/IR10F365	2013	Breeding Line		6.766	4.584	0.086	4.6	0.082	89.113	0.352
IR13A199	3768801	IR 68897 B/IR 60819-34-2 R	2009	Breeding Line		6.418	4.584	0.249	4.601	0.241	89.521	0.592
IR 118443-2-46-B	300279945	PR 37951-3B-37-1-2*4/ST 12	2014	Breeding Line			4.584	0.185	4.595	0.178	87.744	0.755
IR 100160-B-B RGA-B RGA-248-1	300251399	IR08N128/MILYANG 23	2012	Breeding Line			4.584	0.34	4.606	0.33	88.267	0.651
IR15M1063	4286748	BR 28//IR 69428-6-1-1-3-3/Mak fay deng	2012	Breeding Line		3.929	4.583	0.069	4.582	0.067	88.724	0.265
IR09N470	2471988	JANAKI/NSIC RC 158//IR BB 60-1	2006	Breeding Line		5.69	4.583	0.244	4.587	0.236	91.701	0.606
IR 95097:5-B-8-7-22-GBS	4039880	SANHUANGZHAN NO 2/IR 4630-22-2-5-1-3//FEDEARROZ 50/IRRI 146///IRRI 123/IR 45427-2B-2-2B-1-1//IR 77298-14-1-2-10/IR07F287/4/FEDEARROZ 50/IR 77298-14-1-2-10//IRRI 123/IR 45427-2B-2-2B-1-1///SANHUANGZHAN NO 2/IR 4630-22-2-5-1-3//IRRI 146/IR07F287/5/IR 77298-	2010	Breeding Line		4.946	4.583	0.342	4.599	0.333	88.302	0.652
IR 110621-C1-C2-B-B-B-19-1	4226641	IR 85483-68 RIL-1-1-1/IR 85488-76-B-B-1-1//IR 85488-98-B-B-1-1/IR 85488-99-B-B-1-1		Breeding Line		3.694	4.583	0.021	4.58	0.02	91.02	0.103
IR 108005-B-B RGA-B RGA-28	300296735	PR 37704-2B-6-1-2-1-1/IRRI 154	2013	Breeding Line		4.867	4.583	0.026	4.601	0.025	87.886	0.078
IR 103806-543-B RGA	4193169	IRRI 154*2/IRRI 149	2013	Breeding Line		7.341	4.583	0.083	4.576	0.079	89.185	0.311
IR 101731-63-1-1-B	300089324	CSR 28/IR 91152-AC 263//IR 45427-2B-2-2B-1-1/IR 91152-AC 443	2011	Breeding Line		4.938	4.583	0.412	4.608	0.401	87.808	0.823
IR 100755-B-B-B-B-55	300041489	IRRI 119/IR 42//IR09N542	2012	Breeding Line		5.906	4.583	0.035	4.599	0.033	88.654	0.153
IR15M1266	4289164	IR 91160-AC 131/BR 802-118-4-2 (BRRI DHAN 29)//IR 91160-AC 137/BR 802-118-4-2 (BRRI DHAN 29)///IR 83317-AC 124/NEGRO//IR 83317-AC 124/PHAMA	2012	Breeding Line		4.12	4.582	0.245	4.566	0.237	91.013	0.662
IR15M1091	4286942	BR 29//IR 69428-6-1-1-3-3/JUMULA 2	2012	Breeding Line		3.922	4.582	0.257	4.568	0.25	90.284	0.571
IR15M1086	4286931	BR 29//IR 69428-6-1-1-3-3/JUMULA 2	2012	Breeding Line		3.922	4.582	0.087	4.57	0.085	89.763	0.24
IR 99092-B-B-81	4216153	IRBB 7/IR03A568//IR09N496	2012	Breeding Line		7.267	4.582	0.038	4.598	0.036	89.85	0.152
IR 91153-AC 441-3	300252235	IR05F102/IR 69428-6-1-1-3-3	2008	Breeding Line		4.475	4.582	0.158	4.571	0.153	90.542	0.333
IR 73680-4-9-12-1-B-B-1-B-1-B	4535148	IR 73383-5/IR 64	1997	Breeding Line		5.401	4.582	0.397	4.498	0.386	96.01	0.778
IRRI 141	987506	IR 44625-139-2-2-3/IR 32822-94-3-3-2-2	1989	IRRI Released Variety		6.651	4.581	0.709	4.574	0.701	93.267	0.897
IR15A1788	4392523	IRRI 181/IR05F102	2013	Breeding Line		5.74	4.581	0.079	4.573	0.076	91.365	0.3
IR15A1207	4391081	IR09N530/IR 71676-90-2-2//IR09N542	2012	Breeding Line		6.286	4.581	0.031	4.579	0.029	88.971	0.144
IR12A219	3426187	IR06M139/IRRI 123	2009	Breeding Line		4.63	4.581	0.37	4.66	0.36	90.145	0.696
IR 106457-B-B-B-B-15	300233941	PR 37951-3B-37-1-2/IR09N496//IR09F436	2013	Breeding Line		6.693	4.581	0.013	4.582	0.013	89.344	0.039
IR 106438-B-B-B-B-56	300233396	OM 4498/GIZA 178//PR 35769-B-1-1-2-3-4	2013	Breeding Line		6.227	4.581	0.011	4.583	0.01	89.07	0.038
IR 103728-B-B-B-B-81	300234398	IR09A136/IRRI 123//PR 37275-7-14-5-1-2-2-1-2	2013	Breeding Line		5.708	4.581	0.011	4.59	0.01	88.392	0.037
IR 103290-B-B-B-B-B-52	300233925	IR 28/IRRI 146	2013	Breeding Line		6.162	4.581	0.005	4.577	0.005	89.583	0.018
IR 102885-1664-1-22	4194340	SABITRI*2/IRRI 149	2008	Breeding Line		6.143	4.581	0.102	4.654	0.098	98.257	0.368
IR 100749-8-B	4216922	IRRI 168/IRRI 146//PR 37285-17-31-12-1-21-1-2	2012	Breeding Line		5.625	4.581	0.361	4.563	0.352	88.141	0.704
IR15M1182	4287309	SWARNA//IR 69428-6-1-1-3-3/NEGRO	2012	Breeding Line		3.453	4.58	0.05	4.591	0.047	87.574	0.221
IR15M1179	4287282	SWARNA//IR 69428-6-1-1-3-3/NEGRO	2012	Breeding Line		3.453	4.58	0.101	4.601	0.097	86.294	0.304
IR15A1743	4391406	PR 114/IR05N204//IR 73004-3-1-2-1	2012	Breeding Line		6.655	4.58	0.02	4.572	0.02	90.461	0.094
IR10M157	2814363	IR 75862-206-2-8-3-B-B-B/IR 64	2006	Breeding Line		5.089	4.58	0.349	4.566	0.338	89.478	0.691
IR 95029:8-B-6-15-6-GBS	300252037	FEDEARROZ 50/SANHUANGZHAN NO 2//IR 77298-14-1-2-10/IR07F287///IRRI 123/IR 4630-22-2-5-1-3//IR 45427-2B-2-2B-1-1/IRRI 146/4/SANHUANGZHAN NO 2/IR 4630-22-2-5-1-3//FEDEARROZ 50/IRRI 146///IRRI 123/IR 45427-2B-2-2B-1-1//IR 77298-14-1-2-10/IR07F287/5/FEDEARROZ	2010	Breeding Line		4.258	4.58	0.513	4.592	0.502	88.657	0.796
IR 106449-B-B-B-B-3	300234156	IRRI 123/FEDEARROZ 2000//PR 37866-1B-1-4	2013	Breeding Line		4.533	4.58	0.753	4.586	0.747	89.926	0.898
IR 100749-52-B	4216966	IRRI 168/IRRI 146//PR 37285-17-31-12-1-21-1-2	2012	Breeding Line		5.625	4.58	0.148	4.575	0.142	89.224	0.434
IR 100723-83-B	4216797	IR08N194/IR10F365//PR 37285-17-31-12-1-21-1-2	2012	Breeding Line		5.64	4.58	0.058	4.583	0.056	90.183	0.28
IR 99285-209-2	4303928	IR 91153-AC 117/IR05F102//IR 68144-2B-2-2-3-1-166///IR 66/4/IRRI 146/NEGRO//BR 29	2012	Breeding Line		6.279	4.579	0.51	4.595	0.501	88.215	0.733
IR 99091-B-B-B-189-3	300052172	IR BB 65/IR03A477//MTU 1113	2012	Breeding Line		5.155	4.579	0.06	4.574	0.057	90.058	0.259
IR 91184-169-1-2-2-1	3869645	IR 68144-2B-2-2-3-1-166/IR 66	2009	Breeding Line		5.2	4.579	0.249	4.607	0.24	91.039	0.668
IR 85193-1-2-1-1	300177701	IR 66946-3R-178-1-1/IR 68144-2B-2-2-3-1-120//IRRI 123/IR 66946-3R-178-1-1	2006	Breeding Line		4.758	4.579	0.334	4.669	0.324	84.263	0.643
IR 105483:18-9	4219002	IR 6 (PAKISTAN)*3/IRRI 149	2012	Breeding Line		3.435	4.579	0.034	4.578	0.033	89.719	0.139
IR 105479:64-12	4204315	IR 6 (PAKISTAN)*3/IRRI 149	2012	Breeding Line		3.435	4.579	0.05	4.605	0.049	91.202	0.137
IR 103806-505-B RGA	4193135	IRRI 154*2/IRRI 149	2013	Breeding Line		7.341	4.579	0.139	4.584	0.134	89.991	0.471
IR 103806:314-B RGA	4193126	IRRI 154*2/IRRI 149	2013	Breeding Line		7.341	4.579	0.139	4.583	0.134	88.446	0.471
IR13N207	3807633	IR05N128/PUSA BASMATI 1//IR06M138	2010	Breeding Line		3.709	4.578	0.139	4.53	0.134	90.59	0.429
IR13A521	3806905	IR03A550/IR BB 61	2011	Breeding Line		5.856	4.578	0.226	4.585	0.218	86.391	0.567
IR12M115	4189055	BR 11/IR 69428-6-1-1-3-3	2009	Breeding Line		3.75	4.578	0.382	4.493	0.372	92.052	0.718
IR12A196	3426006	IR04A427/IR 66	2009	Breeding Line		6.301	4.578	0.369	4.599	0.359	86.631	0.722
IR 99106-B-B-B-B-21	300040166	MTU 1108/IR06M138//IR09N190	2012	Breeding Line		3.99	4.578	0.03	4.593	0.029	85.636	0.122
IR 95048:2-B-9-5-6-GBS	4039856	FEDEARROZ 50/IR 77298-14-1-2-10//IRRI 123/IR07F287///SANHUANGZHAN NO 2/IRRI 146//IR 45427-2B-2-2B-1-1/IR 4630-22-2-5-1-3/4/IRRI 123/SANHUANGZHAN NO 2//IR 77298-14-1-2-10/IR07F287///IRRI 146/IR 4630-22-2-5-1-3//FEDEARROZ 50/IR 45427-2B-2-2B-1-1/5/FEDEARROZ	2010	Breeding Line		4.383	4.578	0.343	4.611	0.334	89.017	0.646
IR 95029:1-B-22-8-15-GBS	4039824	FEDEARROZ 50/SANHUANGZHAN NO 2//IR 77298-14-1-2-10/IR07F287///IRRI 123/IR 4630-22-2-5-1-3//IR 45427-2B-2-2B-1-1/IRRI 146/4/SANHUANGZHAN NO 2/IR 4630-22-2-5-1-3//FEDEARROZ 50/IRRI 146///IRRI 123/IR 45427-2B-2-2B-1-1//IR 77298-14-1-2-10/IR07F287/5/FEDEARROZ	2010	Breeding Line		4.258	4.578	0.542	4.61	0.535	85.944	0.765
IR 93336:45-B-20-17-B-B	3480734	FEDEARROZ 50/IR07F287//IR 45427-2B-2-2B-1-1/IRRI 146///SANHUANGZHAN NO 2/IR 4630-22-2-5-1-3//IRRI 123/IR 77298-14-1-2-10	2009	Breeding Line		6.533	4.578	0.419	4.628	0.41	91.334	0.7
IR 110611-B-B-B-22-1	4226453	IR 68//IR 85483-68 RIL-1-1-1/IR 85488-76-B-B-1-1		Breeding Line		5.965	4.578	0.03	4.572	0.029	87.884	0.127
IR 103292-B-B-B-B-B-18	300233672	IR 50/IR09A136	2013	Breeding Line		6.795	4.578	0.006	4.576	0.006	89.411	0.019
IR15M1268	4289169	IR 91160-AC 131/BR 802-118-4-2 (BRRI DHAN 29)//IR 91160-AC 137/BR 802-118-4-2 (BRRI DHAN 29)///IR 83317-AC 124/NEGRO//IR 83317-AC 124/PHAMA	2012	Breeding Line		4.12	4.577	0.048	4.577	0.046	88.941	0.228
IR15A1839	4391017	IR09N526/IR 68450-36-3-2-2-3//IR08A192	2012	Breeding Line		6.367	4.577	0.037	4.571	0.035	90.169	0.143
IR15A1473	4392243	IR 28/NSIC RC 158//IR09F436	2013	Breeding Line		6.709	4.577	0.129	4.567	0.124	94.374	0.422
IR13A157	3769677	IR 68897 B/IR 60819-34-2 R	2009	Breeding Line		6.418	4.577	0.32	4.582	0.31	84.293	0.699
IR12N217	3426446	THADOKKHAM 1/NSIC RC 158	2009	Breeding Line		6.119	4.577	0.326	4.541	0.317	87.9	0.661
IR 97344-B RGA-B RGA-B RGA-29	300033396	IR09F436/IR09N538//IR10F382	2011	Breeding Line		5.717	4.577	0.054	4.583	0.051	87.426	0.229
IR 65775-4B-11-2-1	300177626	IR 36/KHAO SEETHA	1991	Breeding Line		3.249	4.577	0.178	4.554	0.172	90.802	0.407
IR 112997 H	4674264	IR 73328 A/IR05N109	1996	Breeding Line		6.081	4.577	0.193	4.615	0.186	92.382	0.521
IR 105469:92-11-17	4216038	IR 6 (PAKISTAN)*2/IRRI 149	2012	Breeding Line		3.87	4.577	0.033	4.569	0.031	87.931	0.127
IR 103806-509-B RGA	4193139	IRRI 154*2/IRRI 149	2013	Breeding Line		7.341	4.577	0.253	4.651	0.244	92.595	0.639
IR15M1276	4289267	IR 64/IR07T115//IR 64/IR 75395-2B-B-19-2-1-1///IR02A127/KETAN MERAH//NSIC RC 158/NEGRO	2012	Breeding Line		5.649	4.576	0.02	4.577	0.019	89.242	0.099
IR15M1151	4287187	BR 29//IR 69428-6-1-1-3-3/JUMULA 2	2012	Breeding Line		3.922	4.576	0.262	4.574	0.254	89.629	0.613
IR 97367-B RGA-B RGA-B RGA-1	4391785	IRRI 119/IR02A127//IR10F379	2011	Breeding Line		5.705	4.576	0.921	4.619	0.919	87.138	0.961
IR 97367-10-2-1	300051960	IRRI 119/IR02A127//IR10F379	2011	Breeding Line		5.705	4.576	0.169	4.585	0.163	88.155	0.421
IR 100755-B-B-B-B-50	300041484	IRRI 119/IR 42//IR09N542	2012	Breeding Line		5.906	4.576	0.035	4.582	0.033	86.671	0.152
IR 100749-50-B	4216964	IRRI 168/IRRI 146//PR 37285-17-31-12-1-21-1-2	2012	Breeding Line		5.625	4.576	0.147	4.565	0.141	90.15	0.433
IR 100721-B-B-B-B-71	300041220	IR08N194/IR10F382//IR10N108	2012	Breeding Line		6.899	4.576	0.035	4.57	0.033	88.025	0.157
IR 98398-B-B-B-B-50	300035178	IR08A176/PSB RC 18 (IR 51672-62-2-1-1-2-3)	2012	Breeding Line		6.507	4.575	0.027	4.588	0.026	86.043	0.127
IR 93336:59-B-23-15-B-B	4042548	FEDEARROZ 50/IR07F287//IR 45427-2B-2-2B-1-1/IRRI 146///SANHUANGZHAN NO 2/IR 4630-22-2-5-1-3//IRRI 123/IR 77298-14-1-2-10	2009	Breeding Line		6.533	4.575	0.404	4.559	0.393	87.034	0.745
IR 105479:82-15	4220025	IR 6 (PAKISTAN)*3/IRRI 149	2012	Breeding Line		3.435	4.575	0.018	4.577	0.017	89.21	0.103
IR 103290-B-B-B-B-B-30	300233903	IR 28/IRRI 146	2013	Breeding Line		6.162	4.575	0.005	4.581	0.005	88.645	0.018
IR 102885-29-77-6-21	4194408	SABITRI*2/IRRI 149	2008	Breeding Line		6.143	4.575	0.02	4.578	0.02	87.534	0.085
IR 100723-B-B-B-B-66	300041354	IR08N194/IR10F365//PR 37285-17-31-12-1-21-1-2	2012	Breeding Line		5.64	4.575	0.03	4.58	0.029	88.615	0.142
IR15M1051	4286567	MTU 1113/IR 91152-AC 443//BR 29	2012	Breeding Line		5.019	4.574	0.357	4.55	0.348	89.666	0.687
IR15A1027	4392213	IR 28/NSIC RC 158//IR09F436	2013	Breeding Line		6.709	4.574	0.099	4.59	0.095	91.149	0.352
IR13N163	3806792	IR09N202/IRRI 150	2010	Breeding Line		7.108	4.574	0.238	4.542	0.23	89.654	0.587
IR 99284-54-2-3	4289991	IR 91153-AC 82/IR05F102//IR 68144-2B-2-2-3-1-166///IRRI 145/4/IR02A127/KETAN MERAH//IRRI 146/NEGRO	2012	Breeding Line		5.975	4.574	0.031	4.566	0.03	88.831	0.16
IR 97367-10-6	4394700	IRRI 119/IR02A127//IR10F379	2011	Breeding Line		5.705	4.574	0.042	4.576	0.04	94.073	0.16
IR 91153-AC 227-1	300252312	IR05F102/IR 69428-6-1-1-3-3	2008	Breeding Line		4.475	4.574	0.289	4.608	0.28	86.604	0.568
IR 118290-4-78-1-B	300280732	CT 21375-F4-43-1/HABATAKI//CT 21375-F4-43-1/ST 12///CT 21375-F4-43-1	2013	Breeding Line			4.574	0.319	4.558	0.309	89.726	0.795
IR 105469:92-9-13	4216716	IR 6 (PAKISTAN)*2/IRRI 149	2012	Breeding Line		3.87	4.574	0.07	4.552	0.068	85.488	0.257
IR 100723-B-B-B-B-3	300041291	IR08N194/IR10F365//PR 37285-17-31-12-1-21-1-2	2012	Breeding Line		5.64	4.574	0.042	4.58	0.041	89.547	0.147
IR15A1462	4391166	IR09N531/IR 67966-44-2-3-2//IR08A176	2012	Breeding Line		5.843	4.573	0.03	4.579	0.029	90.809	0.126
IR06N146	1845549	IR01N200/IR 1529-ECIA	2003	Breeding Line		5.368	4.573	0.637	4.637	0.628	89.773	0.844
IR 110611-B-B-B-26-2	4226458	IR 68//IR 85483-68 RIL-1-1-1/IR 85488-76-B-B-1-1		Breeding Line		5.965	4.573	0.034	4.61	0.033	87.794	0.163
IR 106436-B-B RGA-B RGA-B RGA-315	300291750	OM 4498/GIZA 178//IRRI 193	2013	Breeding Line		5.888	4.573	0.009	4.562	0.009	90.338	0.032
IR 105469:72-22-3	4207636	IR 6 (PAKISTAN)*2/IRRI 149	2012	Breeding Line		3.87	4.573	0.037	4.557	0.036	87.987	0.144
IR 103328-B-B RGA-B RGA-158	300288685	PR 37866-1B-1-4/IRRI 156	2013	Breeding Line		2.925	4.573	0.021	4.576	0.02	89.004	0.072
IR 100723-3-B	4216547	IR08N194/IR10F365//PR 37285-17-31-12-1-21-1-2	2012	Breeding Line		5.64	4.573	0.09	4.578	0.088	89.534	0.301
IR10M239	2432627	IR 65192-4B-11-3/IR 64//AREUMBYEO	2005	Breeding Line		3.582	4.572	0.533	4.605	0.523	89.444	0.812
IR 99124-B RGA-B RGA-B RGA-B RGA-21	300033972	IR08A128/IR02N211//IR05F102	2012	Breeding Line		6.343	4.572	0.052	4.584	0.049	89.459	0.239
IR 99062-B-B-2	4215537	IR09N496/IR03A568//IR07A234	2012	Breeding Line		6.733	4.572	0.053	4.57	0.051	88.591	0.156
IR 95058:8-B-5-18-16-GBS	4039867	FEDEARROZ 50/IR 4630-22-2-5-1-3//IRRI 146/IR07F287///IR 77298-14-1-2-10/SANHUANGZHAN NO 2//IRRI 123/IR 45427-2B-2-2B-1-1/4/IRRI 123/IR07F287//SANHUANGZHAN NO 2/IRRI 146///IR 77298-14-1-2-10/IR 45427-2B-2-2B-1-1//FEDEARROZ 50/IR 4630-22-2-5-1-3/5/FEDEARROZ	2010	Breeding Line		4.258	4.572	0.239	4.579	0.231	89.409	0.555
IR 105479:64-16	4204319	IR 6 (PAKISTAN)*3/IRRI 149	2012	Breeding Line		3.435	4.572	0.034	4.579	0.033	89.106	0.128
IR 103757-B-B RGA-B RGA-B RGA-323	300296371	PR 37866-1B-1-4/IRRI 154//PSB RC 10 (IR 50404-57-2-2-3)	2013	Breeding Line		5.764	4.572	0.008	4.565	0.008	89.994	0.028
IR12A328	3425963	IRRI 154/BR 29	2009	Breeding Line		6.227	4.571	0.328	4.625	0.318	90.827	0.646
IR10N298	2696971	IR05N342/IR 65450-173-2-1-3-3	2007	Breeding Line		4.694	4.571	0.157	4.6	0.151	92.531	0.42
IR 99085-B-B-22	4215624	IR BB 61/IR 73006-12-3-3-2//IR09N190	2012	Breeding Line		5.314	4.571	0.129	4.556	0.124	88.556	0.42
IR 106457-B-B RGA-B RGA-444	300292929	PR 37951-3B-37-1-2/IR09N496//IR09F436	2013	Breeding Line		6.693	4.571	0.02	4.566	0.019	89.861	0.069
IR 100740-2-B	4216816	IR09N496/PSB RC 18 (IR 51672-62-2-1-1-2-3)//PR 37866-1B-1-4	2012	Breeding Line		4.296	4.571	0.146	4.591	0.144	90.454	0.346
IR15A1860	4394813	IRRI 119/IR02A127//IR10F379	2011	Breeding Line		5.705	4.57	0.132	4.619	0.128	88.277	0.339
IR14A205	4229147	MTU 1098/IRRI 154	2011	Breeding Line		5.748	4.57	0.033	4.583	0.032	90.054	0.131
IR13A174	3768744	IR 68897 B/IR 60819-34-2 R	2009	Breeding Line		6.418	4.57	0.25	4.587	0.241	89.495	0.591
IR12A342	3523067	IR06A144/IR05F102	2009	Breeding Line		5.74	4.57	0.329	4.574	0.319	90.445	0.688
IR10A108	2754812	IRRI 123/IR 73000-70-2-2-2//IR 68444-18-1-3-3	2006	Breeding Line		6.803	4.57	0.354	4.553	0.343	88.815	0.694
IR 99118-B-B-B-B-52	300040516	IET 20997/IR02W101//PR 115	2012	Breeding Line		5.339	4.57	0.033	4.569	0.031	90.224	0.139
IR 99106-B-B-B-B-10-1	300172839	MTU 1108/IR06M138//IR09N190	2012	Breeding Line		3.99	4.57	0.016	4.562	0.016	92.026	0.098
IR 99091-B-B-B-253-1	300052098	IR BB 65/IR03A477//MTU 1113	2012	Breeding Line		5.155	4.57	0.101	4.577	0.097	91.604	0.352
IR 111668 H	4674261	IR 58025 A/IR86417-11-9-1-1-1-1-1	1987	Breeding Line		5.35	4.57	0.234	4.512	0.226	87.817	0.572
IR 100004-5-B	4216199	IR05N412/IRRI 146	2012	Breeding Line		6.256	4.57	0.191	4.572	0.185	87.273	0.499
IR15A1592	4392904	IR BB 64/IR03A477//IRRI 154	2012	Breeding Line		7.008	4.569	0.046	4.576	0.044	87.919	0.27
IR13A137	3592018	IR 73328 B/IR 73013-95-1-3-2 R	2009	Breeding Line		5.174	4.569	0.755	4.537	0.75	90.224	0.891
IR05N168	1265264	IR 72889-69-2-2-2/IR 72158-68-6-3	2002	Breeding Line		5.608	4.569	0.5	4.704	0.492	94.006	0.751
IR 98415-B-B-21	4211842	IR08N194/IR08N128	2012	Breeding Line		5.83	4.569	0.045	4.596	0.043	89.185	0.19
IR 97367-51-4-1	300051909	IRRI 119/IR02A127//IR10F379	2011	Breeding Line		5.705	4.569	0.161	4.556	0.156	91.306	0.398
IR 100121-B-B-B-B-21-1-1	300256489	PR 37866-1B-1-4/IRRI 154	2012	Breeding Line		4.367	4.569	0.018	4.567	0.018	89.41	0.065
IR15M1211	4287581	IR 69428-6-1-1-3-3/CIHERANG//IR 91156-AC 121/CIHERANG///IR 69428-6-1-1-3-3/IR 69807-13-2-1//IR 58	2012	Breeding Line		5.719	4.568	0.054	4.56	0.052	91.23	0.226
IR15F1600	300033525	IRRI 149/MOKWOO	2012	Breeding Line		4.24	4.568	0.463	4.504	0.456	86.515	0.73
IR15A1153	4392967	IR BB 64/IR03A477//IRRI 154	2012	Breeding Line		7.008	4.568	0.056	4.564	0.053	88.208	0.249
IR15A1077	4391910	IRRI 154/IR09F436	2012	Breeding Line		6.815	4.568	0.062	4.532	0.059	95.295	0.274
IR13T144	300177592	AT 401/3*IR04A285	2009	Breeding Line		5.52	4.568	0.15	4.555	0.144	90.582	0.381
IR13A234	3768878	IR 68897 B/IR 73013-95-1-3-2 R	2009	Breeding Line		6.306	4.568	0.236	4.623	0.228	91.064	0.576
IR10N226	2697810	IR01N106/IR01N194//IRRI 143	2006	Breeding Line		6.37	4.568	0.226	4.587	0.219	92.626	0.521
IR08M118	2348871	IR 69092-57-3/IRRI 123	2005	Breeding Line		4.88	4.568	0.667	4.562	0.656	86.938	0.89
IR 98380-B-B-B-B-57	300034583	IRRI 168/IRRI 123	2012	Breeding Line		7.126	4.568	0.036	4.571	0.035	89.458	0.161
IR 91682-33-1-3-3	300177589	IR07T118*2/A 69-1	2009	Breeding Line		5.074	4.568	0.288	4.616	0.279	84.735	0.582
IR 84713 H	4534811	IR 79156 A/IR01N200	2002	Breeding Line		6.134	4.568	0.361	4.411	0.351	85.458	0.738
IR 103314-B-B RGA-B RGA-38	300288315	PR 35769-B-37-3-1-2-1/IR09N522	2013	Breeding Line			4.568	0.043	4.57	0.041	89.29	0.136
IR 100749-92-B	4217006	NA	2012	Breeding Line		5.625	4.568	0.18	4.623	0.173	88.056	0.543
IR15A1795	4392743	IR06N209/IR10F365	2013	Breeding Line		6.766	4.567	0.141	4.556	0.136	89.002	0.464
IR13A366	3769220	IR 73328 B/IR 73013-95-1-3-2 R	2009	Breeding Line		5.174	4.567	0.264	4.532	0.255	85.931	0.605
IR12N281	3523018	IR05N170/IRRI 154	2009	Breeding Line		6.58	4.567	0.402	4.474	0.392	86.793	0.704
IR07A166	2220508	IR 73013-95-1-3-2/IR 72862-27-3-2-3	2004	Breeding Line		6.532	4.567	0.351	4.74	0.342	94.496	0.65
IR 97367-57-4-2-1-1	300256732	IRRI 119/IR02A127//IR10F379	2011	Breeding Line			4.567	0.34	4.606	0.33	87.422	0.651
IR 106454-B-B-B-B-48	300234559	PR 37921-B-3-4-2-1-2/IRRI 145//IR09A228	2013	Breeding Line		6.919	4.567	0.011	4.571	0.01	88.935	0.037
IR 100008-97-B	4216391	IR05N412/IRRI 123	2012	Breeding Line		6.569	4.567	0.359	4.576	0.349	85.412	0.705
IR 100004-16-B	4216210	IR05N412/IRRI 146	2012	Breeding Line		6.256	4.567	0.141	4.596	0.136	87.827	0.42
IR14D130	4461410	IR10F188/KHO487-4	2011	Breeding Line		3.224	4.566	0.149	4.606	0.145	88.554	0.339
IR14D111	4461395	IR10F214/KHO 456-6	2011	Breeding Line		4.035	4.566	0.789	4.609	0.783	87.633	0.881
IR 99057-B-B-B-B-25-1-1	300255858	IR10N102/IRRI 143//PR 114	2012	Breeding Line			4.566	0.339	4.588	0.329	88.26	0.651
IR 98417-B-B-1	4211875	IR08N194/IR10F388	2012	Breeding Line		6.048	4.566	0.809	4.575	0.805	91.044	0.885
IR15M1140	4287151	BR 29//IR 69428-6-1-1-3-3/JUMULA 2	2012	Breeding Line		3.922	4.565	0.167	4.56	0.161	90.492	0.494
IR14D132	4535985	IR10F188/KHO470-3	2011	Breeding Line		3.224	4.565	0.041	4.566	0.039	87.459	0.139
IR13A378	3769280	IR 73328 B/IR 73013-95-1-3-2 R	2009	Breeding Line		5.174	4.565	0.495	4.688	0.483	83.366	0.826
IR13A147	3592464	IR04A427/IRRI 154//OM 4900	2010	Breeding Line		5.937	4.565	0.759	4.564	0.752	89.205	0.921
IR 91683-27-3-2-AJY 2	300177571	IR07T118*2/AT 401	2009	Breeding Line		5.074	4.565	0.329	4.62	0.32	84.899	0.634
IR 108007-B-B RGA-B RGA-26	300296624	PR 37921-B-3-4-2-1-2/IRRI 154	2013	Breeding Line		6.786	4.565	0.022	4.569	0.021	88.982	0.073
IR 106449-B-B RGA-B RGA-B RGA-224	300292179	IRRI 123/FEDEARROZ 2000//PR 37866-1B-1-4	2013	Breeding Line		4.533	4.565	0.011	4.559	0.01	89.946	0.037
IR 106435-B-B-B-B-68	300233315	OM 4498/GIZA 178//IR09A228	2013	Breeding Line		6.247	4.565	0.008	4.567	0.008	89.073	0.028
IR 105462:4-31-18	4219564	IR 6 (PAKISTAN)*2/IRRI 149	2011	Breeding Line		3.87	4.565	0.069	4.544	0.066	85.737	0.261
IR 103328-B-B RGA-B RGA-257	300288784	PR 37866-1B-1-4/IRRI 156	2013	Breeding Line		2.925	4.565	0.02	4.556	0.019	90.078	0.07
IR 102885-29-32-5-2	4197718	SABITRI*2/IRRI 149	2008	Breeding Line		6.143	4.565	0.095	4.583	0.092	92.665	0.238
IR 100721-B-B-B-B-51	300041200	IR08N194/IR10F382//IR10N108	2012	Breeding Line		6.899	4.565	0.028	4.573	0.027	86.744	0.135
IR 100707-B-B RGA-B RGA-B RGA-256	300293231	IR08A176/IRRI 154//IR09A136	2012	Breeding Line		6.491	4.565	0.009	4.569	0.009	89.008	0.032
IR15A1910	4391812	IRRI 119/IR02A127//IR10F379	2011	Breeding Line		5.705	4.564	0.038	4.531	0.036	92.837	0.145
IR15A1171	4389771	IR07A266/IR 42	2012	Breeding Line		5.816	4.564	0.023	4.579	0.023	89.673	0.093
IR 99285-313-2	4303980	IR 91153-AC 117/IR05F102//IR 68144-2B-2-2-3-1-166///IR 66/4/IRRI 146/NEGRO//BR 29	2012	Breeding Line		6.279	4.564	0.133	4.525	0.128	94.651	0.495
IR 99052-B-B-B-B-19-1	300173106	IR09A138/IR 72903-121-2-1-2//IRRI 123	2012	Breeding Line		6.908	4.564	0.017	4.569	0.017	88.772	0.12
IR 95098:10-B-4-5-16-GBS	4039955	SANHUANGZHAN NO 2/IR 4630-22-2-5-1-3//FEDEARROZ 50/IRRI 146///IRRI 123/IR 45427-2B-2-2B-1-1//IR 77298-14-1-2-10/IR07F287/4/IRRI 123/IR07F287//SANHUANGZHAN NO 2/IRRI 146///IR 77298-14-1-2-10/IR 45427-2B-2-2B-1-1//FEDEARROZ 50/IR 4630-22-2-5-1-3/5/SANHUANGZ	2010	Breeding Line		4.258	4.564	0.25	4.575	0.241	88.401	0.569
IR 103806:291-B RGA	4193112	IRRI 154*2/IRRI 149	2013	Breeding Line		7.341	4.564	0.141	4.549	0.136	89.2	0.471
IR15A1201	4393527	IRRI 119/IR 24	2012	Breeding Line		4.461	4.563	0.018	4.56	0.017	90.18	0.094
IR 106436-B-B RGA-B RGA-B RGA-308	300291743	OM 4498/GIZA 178//IRRI 193	2013	Breeding Line		5.888	4.563	0.009	4.546	0.009	90.996	0.032
IR 103328-B-B RGA-B RGA-262	300288789	PR 37866-1B-1-4/IRRI 156	2013	Breeding Line		2.925	4.563	0.021	4.554	0.02	90.108	0.072
IR14A105	4228894	IRRI 174/MTU 1010	2010	Breeding Line		4.016	4.562	0.363	4.578	0.353	88.918	0.684
IR12A207	3426704	IR05A117/MTU 1010	2009	Breeding Line		3.817	4.562	0.306	4.593	0.298	91.882	0.616
IR 92972-170-1-1-3-1	3857476	IR 68144-2B-2-2-3-1-166/IR 75862-206-2-8-3-B-B-B	2009	Breeding Line		4.349	4.562	0.354	4.582	0.345	90.036	0.708
IR 110635-B-B-1-5	4226338	YANGDAO 6/IR 85483-68 RIL-1-1-1//IR 71606-1-1-4-2-3-1-2 (NSIC 110		Breeding Line		6.108	4.562	0.026	4.578	0.025	91.787	0.109
IR 106224-B-B-B-B-12	300233713	IRRI 156/IR09F436	2013	Breeding Line		5.61	4.562	0.01	4.562	0.01	89.124	0.034
IR 105463:53-33-5	4220272	IR 6 (PAKISTAN)*2/IRRI 149	2012	Breeding Line		3.87	4.562	0.043	4.567	0.042	89.375	0.194
IR 103806-544-B RGA	4193170	IRRI 154*2/IRRI 149	2013	Breeding Line		7.341	4.562	0.139	4.554	0.133	89.657	0.472
IR 103806:9-B RGA	4194545	IRRI 154*2/IRRI 149	2013	Breeding Line		7.341	4.562	0.139	4.558	0.133	88.211	0.472
IR 100749-63-B	4216977	NA	2012	Breeding Line		5.625	4.562	0.189	4.559	0.182	90.391	0.518
IR15M2565	300250677	IRRI 123/BR 7840-54-2-5-1	2013	Breeding Line		6.306	4.561	0.056	4.569	0.054	89.124	0.153
IR15M1106	4286979	BR 29//IR 69428-6-1-1-3-3/JUMULA 2	2012	Breeding Line		3.922	4.561	0.019	4.562	0.019	88.5	0.088
IR15A1877	4394965	IRRI 119/IR02A127//IR10F379	2011	Breeding Line		5.705	4.561	0.136	4.568	0.131	89.816	0.406
IR 99086-B-B-9	4215711	IR BB 62/IR 73012-137-2-2-2//IR05N412	2012	Breeding Line		6.553	4.561	0.028	4.566	0.027	89.719	0.113
IR 95048:11-B-9-17-9-GBS	4039942	FEDEARROZ 50/IR 77298-14-1-2-10//IRRI 123/IR07F287///SANHUANGZHAN NO 2/IRRI 146//IR 45427-2B-2-2B-1-1/IR 4630-22-2-5-1-3/4/IRRI 123/SANHUANGZHAN NO 2//IR 77298-14-1-2-10/IR07F287///IRRI 146/IR 4630-22-2-5-1-3//FEDEARROZ 50/IR 45427-2B-2-2B-1-1/5/FEDEARROZ	2010	Breeding Line		4.383	4.561	0.229	4.521	0.221	97.292	0.543
IR 105469:81-19-15	4221377	IR 6 (PAKISTAN)*2/IRRI 149	2012	Breeding Line		3.87	4.561	0.023	4.546	0.022	86.517	0.099
IR 103728-B-B-B-B-14	300234330	IR09A136/IRRI 123//PR 37275-7-14-5-1-2-2-1-2	2013	Breeding Line		5.708	4.561	0.02	4.559	0.019	89.848	0.046
IR 103297-B-B-B-B-B-4	300233486	OM 4498/GIZA 178	2013	Breeding Line		6.132	4.561	0.899	4.559	0.896	87.415	0.957
IR 102885-29-32-5-25	4197741	SABITRI*2/IRRI 149	2008	Breeding Line		6.143	4.561	0.101	4.588	0.098	94.721	0.271
IR15M1967	300248972	BR 7840-54-3-1/IRRI 154	2013	Breeding Line		6.495	4.56	0.22	4.566	0.213	89.217	0.447
IR08N109	2338042	IR 73012-15-2-2-1/IR 73000-70-2-2-2//IR 72158-11-5-2-3	2004	Breeding Line		6.067	4.56	0.389	4.64	0.378	90.842	0.707
IR 98371-B-B-1	4211989	IR03N137/IR 24	2012	Breeding Line		5.618	4.56	0.618	4.518	0.611	88.43	0.824
IR 95044:8-B-5-22-19-GBS	300252038	FEDEARROZ 50/IR 77298-14-1-2-10//IRRI 123/IR 45427-2B-2-2B-1-1///SANHUANGZHAN NO 2/IR 4630-22-2-5-1-3//IRRI 146/IR07F287/4/IRRI 123/IR07F287//SANHUANGZHAN NO 2/IRRI 146///IR 77298-14-1-2-10/IR 45427-2B-2-2B-1-1//FEDEARROZ 50/IR 4630-22-2-5-1-3/5/FEDEARROZ	2010	Breeding Line		4.383	4.56	0.562	4.603	0.551	87.801	0.844
IR 100723-B-B-B-B-41	300041329	IR08N194/IR10F365//PR 37285-17-31-12-1-21-1-2	2012	Breeding Line		5.64	4.56	0.028	4.545	0.027	95.022	0.173
IR 100707-B-B RGA-B RGA-B RGA-343	300293318	IR08A176/IRRI 154//IR09A136	2012	Breeding Line		6.491	4.56	0.009	4.561	0.009	89.279	0.032
IRRI 116	93544	IR 72/IR KESAR	1988	IRRI Released Variety		6.36	4.559	0.61	4.563	0.602	88.3	0.83
IR15M2106	300249345	BR 7840-54-3-1/IR 64	2013	Breeding Line		5.988	4.559	0.299	4.583	0.289	88.282	0.593
IR15M1224	4287926	IR 69428-6-1-1-3-3/IR 91151-AC 228//PSB RC 10 (IR 50404-57-2-2-3)///IR 83317-AC 170/LUA DAN TOC//IR09N520/IR 64426-4B-5-1	2012	Breeding Line		6.196	4.559	0.285	4.533	0.277	87.359	0.639
IR14D134	4535994	IR10F188/KHO487-4	2011	Breeding Line		3.224	4.559	0.117	4.556	0.112	89.594	0.37
IR13A255	3768918	IR 68897 B/IR 73013-95-1-3-2 R	2009	Breeding Line		6.306	4.559	0.337	4.544	0.327	86.665	0.682
IR 99993-B-B RGA-B RGA-B RGA-113	300293568	IRRI 151/IRRI 154	2012	Breeding Line		6.696	4.559	0.01	4.561	0.009	89.214	0.034
IR 110611-B-B-B-11-2	4226541	IR 68//IR 85483-68 RIL-1-1-1/IR 85488-76-B-B-1-1		Breeding Line		5.965	4.559	0.018	4.561	0.017	89.643	0.082
IR 106224-B-B-B-B-8	300233709	IRRI 156/IR09F436	2013	Breeding Line		5.61	4.559	0.01	4.563	0.01	88.708	0.035
IR13A432	3769449	IR 79125 B/IR 73885-1-4-3-2-1-10 R	2009	Breeding Line		5.976	4.558	0.312	4.605	0.302	88.942	0.661
IR13A418	3769411	IR 75589-41-13-17-15-22 (TGMS)/IR 73885-1-4-1-4-3-6 R	2009	Breeding Line		5.258	4.558	0.248	4.576	0.24	87.61	0.59
IR12A274	3426937	IRRI 145/TEQING	2009	Breeding Line		3.318	4.558	0.232	4.561	0.225	89.55	0.51
IR 99129-43-1	4395284	IR BB 62/IR 73012-137-2-2-2//IR07F290	2012	Breeding Line		6.576	4.558	0.072	4.557	0.069	88.943	0.318
IR 110610-B-B-B-1-3	4226308	IR 60/IRRI 123		Breeding Line		6.092	4.558	0.044	4.547	0.042	90.752	0.121
IR 106434-B-B-B-B-45	300233229	IR 50/PSB RC 10 (IR 50404-57-2-2-3)//PR 30245-10-414	2013	Breeding Line		5.343	4.558	0.01	4.561	0.01	89.12	0.034
IR 100723-41-B	4216755	IR08N194/IR10F365//PR 37285-17-31-12-1-21-1-2	2012	Breeding Line		5.64	4.558	0.057	4.565	0.055	90.951	0.278
IR 100707-B-B-B-B-51	300234046	IR08A176/IRRI 154//IR09A136	2012	Breeding Line		6.491	4.558	0.009	4.567	0.009	88.502	0.032
IR15M1021	4286172	IR 91152-AC 443/IR 66///IR 83317-AC 124/IR 69428-6-1-1-3-3//IR 83317-AC 71/IR 68144-2B-2-2-3-1-166	2012	Breeding Line		5.784	4.557	0.293	4.569	0.286	87.528	0.59
IR15A1759	4389964	IR09N519/IR05N204//IR05N412	2012	Breeding Line		6.502	4.557	0.032	4.552	0.031	88.518	0.128
IR 99994-B-B-B-B-B-2	300233440	IRRI 151/PSB RC 10 (IR 50404-57-2-2-3)	2012	Breeding Line		6.546	4.557	0.011	4.564	0.01	89.125	0.024
IR 105469:81-22-3	4218114	IR 6 (PAKISTAN)*2/IRRI 149	2012	Breeding Line		3.87	4.557	0.04	4.529	0.038	86.435	0.141
IR 104006:4-5-B RGA-B RGA-B RGA-32	300034102	IRRI 154/IR 66946-3R-178-1-1//IRRI 147	2013	Breeding Line		5.277	4.557	0.013	4.559	0.013	88.582	0.066
IR 103757-B-B RGA-B RGA-B RGA-482	300296530	PR 37866-1B-1-4/IRRI 154//PSB RC 10 (IR 50404-57-2-2-3)	2013	Breeding Line		5.764	4.557	0.008	4.553	0.008	89.801	0.028
IR14A198	4228946	MTU 1116/IR04A427	2011	Breeding Line		5.282	4.556	0.023	4.555	0.022	90.937	0.076
IR13A123	3659144	IR01A111/IRRI 123//IRRI 154	2010	Breeding Line		6.765	4.556	0.755	4.539	0.747	89.443	0.931
IR12N146	3523254	IR 72890-81-3-2/NSIC RC 158//IRRI 154	2009	Breeding Line		6.583	4.556	0.744	4.538	0.735	88.07	0.922
IR 100008-83-B	4216377	IR05N412/IRRI 123	2012	Breeding Line		6.569	4.556	0.044	4.558	0.042	89.73	0.224
IR15A1933	4390924	IR09N526/IR 68450-36-3-2-2-3//IR08A192	2012	Breeding Line		6.367	4.555	0.016	4.564	0.015	88.798	0.072
IR15A1787	4393111	IR BB 64/IR03A477//IRRI 154	2012	Breeding Line		7.008	4.555	0.056	4.521	0.053	96.847	0.249
IR12A293	3427061	IR04A427/TEQING	2009	Breeding Line		4.118	4.555	0.322	4.502	0.312	89.333	0.672
IR 99060-B-B-B-B-58	300039748	IR09N495/IR04A213//MTU 1113	2012	Breeding Line		5.574	4.555	0.032	4.54	0.031	91.362	0.156
IR 91967-25-1-1-2-2-B	3869602	IR05A193/IR 68144-2B-2-2-3-1-166//BR 802-118-4-2 (BRRI DHAN 29)	2009	Breeding Line		5.82	4.555	0.143	4.6	0.137	86.687	0.515
IR 112620-57-B-B	300252855	IR09F436*2/BR 29	2014	Breeding Line		5.876	4.555	0.15	4.542	0.144	89.878	0.5
IR 102884-86	3879792	IRRI 123*2/IR10F221	2012	Breeding Line		6.842	4.555	0.322	4.441	0.314	85.822	0.592
IR 101756-58-1	4302857	IR 91157-AC 630/IR07F287//IR 29///PAU 3111-25-5-1-2/IRRI 150//IR 70114-5-3-3-3	2011	Breeding Line		6.439	4.555	0.174	4.507	0.168	93.777	0.453
IR15M1254	4289105	IR 91160-AC 131/BR 802-118-4-2 (BRRI DHAN 29)//IR 91160-AC 137/BR 802-118-4-2 (BRRI DHAN 29)///IR 83317-AC 124/NEGRO//IR 83317-AC 124/PHAMA	2012	Breeding Line		4.12	4.554	0.64	4.56	0.635	86.744	0.828
IR15A1586	4389958	IR09N496/IR03A568//IR07A234	2012	Breeding Line		6.733	4.554	0.029	4.555	0.028	89.653	0.104
IR 94033-51-3-1-1	3858052	IR 68144-2B-2-2-3-1-166/IR08M110	2010	Breeding Line		5.087	4.554	0.31	4.527	0.301	91.045	0.661
IR 106448-B-162-3-1-1	300256685	IR 28/IRRI 146//IR09F436	2013	Breeding Line		6.709	4.554	0.121	4.603	0.116	87.311	0.333
IR 103728-B-B-B-B-151	300234468	IR09A136/IRRI 123//PR 37275-7-14-5-1-2-2-1-2	2013	Breeding Line		5.708	4.554	0.011	4.553	0.01	89.433	0.037
IR 103310-B-B RGA-B RGA-188	300287995	PR 37139-3-1-3-1-2-1/IR05N412	2013	Breeding Line		5.619	4.554	0.021	4.537	0.02	90.986	0.072
IR15A1844	4393051	IR BB 64/IR03A477//IRRI 154	2012	Breeding Line		7.008	4.553	0.042	4.541	0.04	91.673	0.233
IR12N124	3347484	IR 72164-348-6-2-2-2/IR 65620-192-3-3-3-2//IR BB 60-1	2009	Breeding Line		5.9	4.553	0.207	4.613	0.2	91.607	0.493
IR09A122	2472737	IR 65450-173-2-1-1-3-3/IR 72890-81-3-2-2//THOUA	2005	Breeding Line		4.016	4.553	0.338	4.541	0.329	88.555	0.703
IR 99090-B-B-62	4215864	NA	2012	Breeding Line		6.872	4.553	0.043	4.546	0.041	88.396	0.199
IR 98591-B-B RGA-B RGA-B RGA-8	300033530	IRRI 149/MOKWOO	2012	Breeding Line		4.24	4.553	0.133	4.542	0.129	88.586	0.379
IR 98380-B-B-B-B-55	300034581	IRRI 168/IRRI 123	2012	Breeding Line		7.126	4.553	0.031	4.546	0.029	90.234	0.144
IR 110621-C1-C2-B-B-B-121-1	4226683	IR 85483-68 RIL-1-1-1/IR 85488-76-B-B-1-1//IR 85488-98-B-B-1-1/IR 85488-99-B-B-1-1		Breeding Line		3.694	4.553	0.021	4.551	0.02	90.334	0.102
IR 107995-B-B RGA-B RGA-82	300297056	PR 35786-B-3-3-2-1-1/IRRI 154	2013	Breeding Line		5.844	4.553	0.021	4.57	0.02	87.906	0.072
IR 106436-B-B RGA-B RGA-B RGA-297	300291732	OM 4498/GIZA 178//IRRI 193	2013	Breeding Line		5.888	4.553	0.009	4.545	0.009	90.117	0.032
IR 103806-534-B RGA	4193160	IRRI 154*2/IRRI 149	2013	Breeding Line		7.341	4.553	0.083	4.553	0.08	90.016	0.312
IR 103740-B-B RGA-B RGA-372	300295610	IR10N108/PSB RC 10 (IR 50404-57-2-2-3)//GSR IR 1-1-Y4-Y1	2013	Breeding Line		5.167	4.553	0.022	4.574	0.021	87.607	0.073
IR 103298-B-B RGA-B RGA-76-1	300250974	PR 30245-10-414/IR08N210	2013	Breeding Line			4.553	0.339	4.584	0.328	87.831	0.65
IR 100749-54-B	4216968	IRRI 168/IRRI 146//PR 37285-17-31-12-1-21-1-2	2012	Breeding Line		5.625	4.553	0.059	4.569	0.056	92.559	0.281
IR 100097-B-B RGA-B RGA-70	300294080	IR10N108/IRRI 154	2012	Breeding Line		6.895	4.553	0.022	4.558	0.021	89.058	0.07
IR15M1069	4286772	BR 28//IR 69428-6-1-1-3-3/Mak fay deng	2012	Breeding Line		3.929	4.552	0.247	4.544	0.239	89.715	0.571
IR15A1957	4393010	IR BB 64/IR03A477//IRRI 154	2012	Breeding Line		7.008	4.552	0.07	4.55	0.067	90.475	0.248
IR15A1811	4392560	IR06N209/IR10F365	2013	Breeding Line		6.766	4.552	0.104	4.559	0.102	90.453	0.277
IR15A1385	4390216	IR05N412/IRRI 123	2012	Breeding Line		6.569	4.552	0.036	4.547	0.035	88.333	0.138
IR 68144-2B-2-2-3-1-127	1183121	IR 72/ZAWA BONDAY	1993	Breeding Line		4.073	4.552	0.056	4.574	0.054	88.47	0.177
IR 103294-B-B-B-B-13	300167159	IRRI 149/COLOMBIA XXI	2013	Breeding Line		6.906	4.552	0.012	4.543	0.012	89.364	0.052
IR 100749-43-B	4216957	IRRI 168/IRRI 146//PR 37285-17-31-12-1-21-1-2	2012	Breeding Line		5.625	4.552	0.058	4.55	0.056	89.488	0.28
IR15A1506	4392448	IRRI 181/IR05F102	2013	Breeding Line		5.74	4.551	0.169	4.57	0.162	84.987	0.508
IR15A1357	4391146	IR09N531/IR 67966-44-2-3-2//IR08A176	2012	Breeding Line		5.843	4.551	0.021	4.549	0.02	90.043	0.095
IR15A1059	4390345	IR08N194/IR10F365//PR 37285-17-31-12-1-21-1-2	2012	Breeding Line		5.64	4.551	0.034	4.545	0.033	88.981	0.119
IR14M131	4153854	SWARNA*2/IR 69428-6-1-1-3-3	2012	Breeding Line		4.086	4.551	0.388	4.584	0.378	88.52	0.708
IR14D148	4535995	IR10F188/KHO487-4	2011	Breeding Line		3.224	4.551	0.143	4.531	0.138	89.186	0.39
IR13N212	3807648	IR05N128/PUSA BASMATI 1//IR06M138	2010	Breeding Line		3.709	4.551	0.222	4.61	0.214	92.804	0.576
IR12N267	3522950	IR04A427/NSIC RC 158	2009	Breeding Line		6.811	4.551	0.351	4.644	0.342	91.681	0.636
IR12N238	3427093	IR05N160/TEQING	2009	Breeding Line		3.877	4.551	0.717	4.581	0.71	89.834	0.891
IR 99124-B RGA-B RGA-B RGA-B RGA-10	300033961	IR08A128/IR02N211//IR05F102	2011	Breeding Line		6.904	4.551	0.045	4.556	0.043	88.428	0.155
IR 99104-B-B-B-B-52	300040089	MTU 1081/IRRI 174//IR10A125	2012	Breeding Line		6.518	4.551	0.026	4.559	0.025	86.947	0.126
IR 98379-B-B-B-B-55	300034521	IRRI 168/PSB RC 18 (IR 51672-62-2-1-1-2-3)	2012	Breeding Line		6.728	4.551	0.027	4.551	0.026	89.719	0.126
IR 98377-B-B-B-B-63	300034449	IRRI 168/IRRI 146	2012	Breeding Line		6.813	4.551	0.032	4.558	0.031	88.016	0.15
IR 95040:6-B-18-10-16-GBS	4350711	FEDEARROZ 50/IRRI 146//IR 77298-14-1-2-10/SANHUANGZHAN NO 2///IRRI 123/IR07F287//IR 45427-2B-2-2B-1-1/IR 4630-22-2-5-1-3/4/FEDEARROZ 50/IR 77298-14-1-2-10//IR 45427-2B-2-2B-1-1/SANHUANGZHAN NO 2///IRRI 123/IRRI 146//IR 4630-22-2-5-1-3/IR07F287/5/FEDEARROZ	2010	Breeding Line		4.321	4.551	0.237	4.538	0.228	91.878	0.555
IR 93696-38-1-2-2-B	4228918	NA	2010	Breeding Line		6.987	4.551	0.243	4.563	0.234	90.161	0.574
IR 103806-536-B RGA	4193162	IRRI 154*2/IRRI 149	2013	Breeding Line		7.341	4.551	0.083	4.553	0.079	90.325	0.311
IR 100722-B-B-B-B-43	300041272	IR08N194/IR10F388//IR05N412	2012	Breeding Line		6.304	4.551	0.027	4.552	0.025	88.527	0.127
IR15M2627	300250834	IR 64/BR 7840-54-1-2-5	2013	Breeding Line		5.988	4.55	0.29	4.552	0.282	91.528	0.65
IR15A1121	4393534	IRRI 119/IR 24	2012	Breeding Line		4.461	4.55	0.025	4.533	0.024	90.949	0.114
IR13N118	3659160	IRRI 164/IR 72102-4-159-1-3-3-3 (NSIC RC 112)//IR04A427	2010	Breeding Line		7.038	4.55	0.351	4.497	0.342	88.056	0.69
IR13A541	4215186	PR 114+XA 30/IR 64680-81-2-2-1-3//IR06N170		Breeding Line		6.146	4.55	0.034	4.569	0.033	90.265	0.161
IR13A392	3769340	IR 75589-41-13-17-15-22 (TGMS)/IR 73885-1-4-1-4-3-6 R	2009	Breeding Line		5.258	4.55	0.262	4.575	0.254	87.101	0.59
IR13A136	3592006	IR 68897 B/IR 60819-34-2 R	2009	Breeding Line		6.418	4.55	0.677	4.569	0.671	92.266	0.852
IR12A246	3426811	NERICA 6/IRRI 154	2009	Breeding Line		5.539	4.55	0.326	4.551	0.317	89.818	0.662
IR10N253	2754803	IR BB 60-1/IR 73711-130-1-3-1//IR 65450-173-2-1-1-3-3	2006	Breeding Line		5.841	4.55	0.146	4.539	0.141	88.092	0.409
IR 110613-B-B-B-1-1	4226415	IR 68/FFZ1		Breeding Line		3.795	4.55	0.232	4.555	0.224	88.894	0.592
IR 106454-B-B-B-B-88	300234599	PR 37921-B-3-4-2-1-2/IRRI 145//IR09A228	2013	Breeding Line		6.919	4.55	0.011	4.551	0.01	89.252	0.037
IR 103733-B-B-B-B-60	300233157	IR09A136/IR10M108//PSB RC 10 (IR 50404-57-2-2-3)	2013	Breeding Line		6.401	4.55	0.011	4.542	0.01	90.239	0.037
IR 103309-B-B RGA-B RGA-138	300287388	PR 37139-3-1-3-1-2-1/IRRI 193	2013	Breeding Line		6.147	4.55	0.039	4.574	0.038	87.902	0.089
IR 100723-B-B-B-B-70	300041358	IR08N194/IR10F365//PR 37285-17-31-12-1-21-1-2	2012	Breeding Line		5.64	4.55	0.027	4.545	0.025	90.71	0.132
IR 100121-B-B-B-B-67	300038260	PR 37866-1B-1-4/IRRI 154	2012	Breeding Line		4.367	4.55	0.043	4.55	0.042	89.341	0.138
IR15A1747	4392823	IR06N209/IR10F365	2013	Breeding Line		6.766	4.549	0.077	4.548	0.074	88.603	0.291
IR12A158	3425858	IR01A111/IRRI 198	2009	Breeding Line		3.706	4.549	0.173	4.568	0.167	89.488	0.437
IR10N118	2754452	IR 68058-71-2-1/IR 71700-247-1-1-2	2006	Breeding Line		6.068	4.549	0.17	4.614	0.164	91.614	0.438
IR08N194	2321302	IR 72967-12-2-3/PR 31090-33-2-1	2005	Breeding Line		5.608	4.549	0.471	4.517	0.466	84.586	0.635
IR 99085-B-B-12	4215614	IR BB 61/IR 73006-12-3-3-2//IR09N190	2012	Breeding Line		5.314	4.549	0.098	4.574	0.094	87.384	0.348
IR 106457-B-B RGA-B RGA-498	300298215	PR 37951-3B-37-1-2/IR09N496//IR09F436	2013	Breeding Line		6.693	4.549	0.02	4.538	0.019	90.492	0.069
IR 102885-29-37-2-1-1	4196699	SABITRI*2/IRRI 149	2008	Breeding Line		6.143	4.549	0.146	4.57	0.141	90.108	0.403
IR 100160-B-B RGA-B RGA-443-1	300251509	IR08N128/MILYANG 23	2012	Breeding Line			4.549	0.34	4.53	0.33	90.378	0.651
IR15A1796	4391648	IR09F436/IR10F365	2011	Breeding Line		6.609	4.548	0.02	4.548	0.019	89.135	0.123
IR15A1489	4393550	IRRI 119/IR 24	2012	Breeding Line		4.461	4.548	0.04	4.552	0.038	87.73	0.206
IR10N301	2696951	IR05N342/IR 65450-173-2-1-3-3	2007	Breeding Line		4.694	4.548	0.162	4.557	0.157	90.227	0.438
IR 99269-47-2-1	4288927	IR 91160-AC 302/BR 802-118-4-2 (BRRI DHAN 29)//IRRI 149///IR02A127/KETAN MERAH//BR 29	2012	Breeding Line		6.276	4.548	0.146	4.527	0.141	92.786	0.486
IR 98464-B-B-B-324-2-1-1	300256723	IRRI 119/IR 24	2012	Breeding Line		4.461	4.548	0.02	4.559	0.019	88.514	0.068
IR 90878 H	4534804	IR 70369 A/IR03A445	1994	Breeding Line		6.538	4.548	0.424	4.59	0.413	87.449	0.796
IR 100707-B-B RGA-B RGA-B RGA-140	300293115	IR08A176/IRRI 154//IR09A136	2012	Breeding Line		6.491	4.548	0.009	4.551	0.009	89.254	0.032
IR 100072-29-B	4216423	IR09A136/IRRI 146	2012	Breeding Line		6.553	4.548	0.05	4.553	0.048	90.591	0.248
IR15A1163	4392166	NSIC RC 158/IR09F437	2012	Breeding Line		6.529	4.547	0.057	4.556	0.054	87.023	0.286
IR10A128	2754571	PR 31070-4-1-2-PJ 26/PSB RC 64 (IR 59552-21-3-2-2)	2006	Breeding Line		4.65	4.547	0.16	4.527	0.153	89.699	0.484
IR 99083-B-B-47	4215054	IR09N481/IR01N223//IR08A176	2012	Breeding Line		6.838	4.547	0.026	4.557	0.025	89.674	0.107
IR 99076-B-B-6	4214951	NA	2012	Breeding Line		6.221	4.547	0.046	4.56	0.044	90.436	0.181
IR 98381-B-B-B-B-71	300034659	IR05N229/IRRI 146	2012	Breeding Line		6.1	4.547	0.034	4.557	0.033	88.883	0.153
IR 92195-398-1-1-1-1-1	4432270	SWARNA/MINGHUI 63	2008	Breeding Line		2.391	4.547	0.529	4.554	0.518	92.251	0.84
IR 106454-B-B-B-B-49	300234560	PR 37921-B-3-4-2-1-2/IRRI 145//IR09A228	2013	Breeding Line		6.919	4.547	0.011	4.546	0.01	89.449	0.037
IR15A1862	4393721	IRRI 119/IR 24	2012	Breeding Line		4.461	4.546	0.027	4.56	0.026	90.933	0.126
IR15A1373	4393553	IRRI 119/IR 24	2012	Breeding Line		4.461	4.546	0.021	4.54	0.02	86.206	0.13
IR12N241	3427106	IR05N160/TEQING	2009	Breeding Line		3.877	4.546	0.465	4.501	0.454	88.53	0.8
IR 99091-B-B-B-272-1	300052086	IR BB 65/IR03A477//MTU 1113	2012	Breeding Line		5.155	4.546	0.091	4.561	0.087	91.512	0.273
IR 94045-5-1-2-1	3858719	IR 85601-AC 23/IR 64	2010	Breeding Line		5.401	4.546	0.086	4.636	0.083	86.642	0.323
IR 105479:82-24	4220119	IR 6 (PAKISTAN)*3/IRRI 149	2012	Breeding Line		3.435	4.546	0.03	4.551	0.028	89.307	0.126
IR 103328-B-B RGA-B RGA-252	300288779	PR 37866-1B-1-4/IRRI 156	2013	Breeding Line		2.925	4.546	0.021	4.55	0.02	88.985	0.072
IR 100160-B-B RGA-B RGA-375-1	300251464	IR08N128/MILYANG 23	2012	Breeding Line			4.546	0.34	4.568	0.33	88.267	0.651
IR 100110-B-B-B-B-13-1	300080439	PR 37285-17-31-12-1-21-1-2/PSB RC 10 (IR 50404-57-2-2-3)	2012	Breeding Line		4.937	4.546	0.012	4.55	0.012	88.254	0.105
IR15A1676	4390051	IR BB 65/IR00A117//IR10A125	2012	Breeding Line		6.872	4.545	0.054	4.53	0.052	89.273	0.173
IR14N169	4229224	IR06N146/IR 71146-97-1-2-1-3	2011	Breeding Line		5.859	4.545	0.028	4.577	0.027	89.474	0.085
IR13A475	3769568	IR 80559 B/IR 60819-34-2 R	2009	Breeding Line		6.35	4.545	0.31	4.556	0.301	89.892	0.669
IR13A325	3769066	IR 70369 B/IR 72889-46-3-2-1 R	2009	Breeding Line		5.401	4.545	0.315	4.537	0.305	86.827	0.674
IR10M144	2696924	IR05M119/IR 65450-173-2-1-3-3	2007	Breeding Line		4.944	4.545	0.313	4.558	0.304	89.916	0.634
IR 95058:4-B-6-12-20-GBS	4039864	FEDEARROZ 50/IR 4630-22-2-5-1-3//IRRI 146/IR07F287///IR 77298-14-1-2-10/SANHUANGZHAN NO 2//IRRI 123/IR 45427-2B-2-2B-1-1/4/IRRI 123/IR07F287//SANHUANGZHAN NO 2/IRRI 146///IR 77298-14-1-2-10/IR 45427-2B-2-2B-1-1//FEDEARROZ 50/IR 4630-22-2-5-1-3/5/FEDEARROZ	2010	Breeding Line		4.258	4.545	0.258	4.548	0.25	90.68	0.568
IR 71657-5R-B-12 P	300177647	IR 4595-4-1-13/IR 9884-54-3-1E-P1 (PSB RC 48)	1996	Breeding Line		4.874	4.545	0.348	4.492	0.337	92.926	0.653
IR 103806:226-B RGA	4194513	NA	2013	Breeding Line		7.341	4.545	0.223	4.551	0.215	88.896	0.651
IR 100136-B-B RGA-B RGA-110-1	300251573	IR10A125/MILYANG 23	2012	Breeding Line			4.545	0.34	4.492	0.33	92.067	0.651
IR15M1128	4287116	BR 29//IR 69428-6-1-1-3-3/JUMULA 2	2012	Breeding Line		3.922	4.544	0.091	4.542	0.088	89.75	0.373
IR15M1065	4286756	BR 28//IR 69428-6-1-1-3-3/Mak fay deng	2012	Breeding Line		3.929	4.544	0.137	4.544	0.132	89.246	0.366
IR13A494	3769644	IR 80559 B/IR 60819-34-2 R	2009	Breeding Line		6.35	4.544	0.249	4.513	0.24	85.548	0.592
IR11A193	2971770	BR 29/JANAKI	2008	Breeding Line		4.203	4.544	0.386	4.566	0.375	89.507	0.726
IR 99993-B-B RGA-B RGA-B RGA-470	300293925	IRRI 151/IRRI 154	2012	Breeding Line		6.696	4.544	0.01	4.549	0.009	88.926	0.034
IR 99060-B-B-B-B-22-1	300170452	IR09N495/IR04A213//MTU 1113	2012	Breeding Line		5.574	4.544	0.018	4.54	0.017	88.439	0.123
IR 108007-B-B RGA-B RGA-107	300296705	PR 37921-B-3-4-2-1-2/IRRI 154	2013	Breeding Line		6.786	4.544	0.021	4.542	0.02	89.487	0.072
IR 102885-2-74-6-2-13	4201920	SABITRI*2/IRRI 149	2008	Breeding Line		6.143	4.544	0.06	4.534	0.057	87.951	0.237
IR 100707-B-B-B-B-22	300234017	IR08A176/IRRI 154//IR09A136	2012	Breeding Line		6.491	4.544	0.009	4.541	0.009	89.608	0.032
IR15M1932	300248868	BR 7840-54-3-1/BR 7840-54-1-2-5	2013	Breeding Line		3.409	4.543	0.403	4.571	0.396	88.569	0.673
IR15A1816	4389990	IR BB 61/IR 73006-12-3-3-2//IR09N190	2012	Breeding Line		5.314	4.543	0.037	4.538	0.036	88.122	0.147
IR11F186	3246887	IRRI 154/IR07F290	2008	Breeding Line		6.581	4.543	0.27	4.675	0.261	91.576	0.587
IR 106432-B-B-B-B-7	300233758	GSR IR 1-8-S6-S3-Y2/PR 39421-52-28-2-1//IR09A228	2013	Breeding Line		5.11	4.543	0.012	4.548	0.011	89.077	0.038
IR 101760-146-2	4303234	IR 85850-AC 313/IR 64//IR 91153-AC 82/IR05F102///PR 113/IRRI 123//IET 20997	2011	Breeding Line		6.701	4.543	0.127	4.546	0.122	91.163	0.465
IR 100756-B-B-B-B-38	300041542	IRRI 119/IR 24//IR08A172	2012	Breeding Line		6.248	4.543	0.033	4.543	0.032	86.17	0.148
IR15A1893	4392108	NSIC RC 158/IR09F437	2012	Breeding Line		6.529	4.542	0.039	4.546	0.038	90.171	0.219
IR15A1749	4390908	IR09N526/IR 68450-36-3-2-2-3//IR08A192	2012	Breeding Line		6.367	4.542	0.029	4.54	0.027	89.988	0.148
IR15A1092	4394851	IRRI 119/IR02A127//IR10F379	2011	Breeding Line		5.705	4.542	0.133	4.5	0.128	90.416	0.339
IR12N191	3426083	IR05N160/MTU 1010	2009	Breeding Line		3.877	4.542	0.369	4.54	0.359	89.11	0.696
IR05N496	1401557	IR 74052-297-2-1/IR 71700-247-1-1-2//IR 73885-1-4-3-2-1-6 (MATATAG 9)	2002	Breeding Line		5.504	4.542	0.267	4.561	0.259	91.373	0.595
IR 99993-B-B RGA-B RGA-B RGA-256	300293711	IRRI 151/IRRI 154	2012	Breeding Line		6.696	4.542	0.01	4.546	0.009	88.962	0.034
IR 99107-B-B-B-B-4	300040776	MTU 1113/IRRI 198//IR07A234	2012	Breeding Line		4.974	4.542	0.037	4.544	0.036	89.986	0.166
IR 99068-B-B-B-1	4390778	IR10M244/IR 67966-44-2-3-2//PAU 201	2012	Breeding Line		3.521	4.542	0.912	4.541	0.91	86.677	0.962
IR 97367-30-1	4394799	IRRI 119/IR02A127//IR10F379	2011	Breeding Line		5.705	4.542	0.293	4.536	0.285	90.681	0.597
IR 106436-B-B RGA-B RGA-B RGA-352	300291787	OM 4498/GIZA 178//IRRI 193	2013	Breeding Line		5.888	4.542	0.009	4.532	0.009	90.36	0.032
IR 103352-B-B-4	4392562	IR06N209/IR10F365	2013	Breeding Line		6.766	4.542	0.04	4.562	0.038	90.225	0.158
IR 102885-29-77-7-4	4203497	SABITRI*2/IRRI 149	2008	Breeding Line		6.143	4.542	0.025	4.542	0.024	88.2	0.075
IR13A454	3769512	IR 79125 B/IR 73885-1-4-3-2-1-10 R	2009	Breeding Line		5.976	4.541	0.308	4.47	0.298	84.689	0.671
IR13A337	3769097	IR 70369 B/IR 72889-46-3-2-1 R	2009	Breeding Line		5.401	4.541	0.235	4.621	0.227	94.246	0.575
IR 9884-54-3-1E-P1 (PSB RC 48)	300177606	NONA BOKRA/IR 2070-414-3-9-6//IR 34	1976	Breeding Line		4.483	4.541	0.16	4.485	0.155	93.16	0.357
IR 95041:4-B-11-7-15-GBS	4039839	FEDEARROZ 50/IRRI 146//IR 77298-14-1-2-10/SANHUANGZHAN NO 2///IRRI 123/IR07F287//IR 45427-2B-2-2B-1-1/IR 4630-22-2-5-1-3/4/FEDEARROZ 50/IRRI 146//IRRI 123/IR07F287///IR 45427-2B-2-2B-1-1/IR 4630-22-2-5-1-3//IR 77298-14-1-2-10/SANHUANGZHAN NO 2/5/FEDEARROZ	2010	Breeding Line		4.133	4.541	0.282	4.555	0.274	88.184	0.586
IR 65844-4B-5-1-3	300177676	IR 9884-54-3-1E-P1 (PSB RC 48)/KHAO SEETHA	1991	Breeding Line		3.241	4.541	0.242	4.541	0.234	87.971	0.516
IR 103806:178-B RGA	4194487	IRRI 154*2/IRRI 149	2013	Breeding Line		7.341	4.541	0.178	4.55	0.171	88.022	0.588
IR 100723-B-B-B-B-2	300041290	IR08N194/IR10F365//PR 37285-17-31-12-1-21-1-2	2012	Breeding Line		5.64	4.541	0.054	4.544	0.052	89.989	0.122
IR 100722-B-B-B-B-34	300041263	IR08N194/IR10F388//IR05N412	2012	Breeding Line		6.304	4.541	0.027	4.547	0.026	89.565	0.128
IR 100085-B-B-B-B-9-1	300251584	IR09N542/IRRI 154	2012	Breeding Line		6.723	4.541	0.014	4.544	0.014	89.494	0.054
IR 99090-B-B-25	4215827	IR BB 65/IR00A117//IR10A125	2012	Breeding Line		6.872	4.54	0.037	4.52	0.036	89.098	0.151
IR 96925-B RGA-B RGA-B RGA-14	300033284	IR09F437/IR10F388	2011	Breeding Line		5.849	4.54	0.027	4.542	0.026	91.286	0.123
IR 105479:82-16	4220026	IR 6 (PAKISTAN)*3/IRRI 149	2012	Breeding Line		3.435	4.54	0.03	4.554	0.029	90.764	0.127
IR 105479:64-20	4204323	IR 6 (PAKISTAN)*3/IRRI 149	2012	Breeding Line		3.435	4.54	0.032	4.551	0.03	90.146	0.127
IR 102885-1-75-5-2-3	4202941	SABITRI*2/IRRI 149	2008	Breeding Line		6.143	4.54	0.024	4.531	0.023	87.472	0.116
IR 102885-1620-2-4	4196466	SABITRI*2/IRRI 149	2008	Breeding Line		6.143	4.54	0.032	4.529	0.03	87.522	0.161
IR15M2271	300249897	BR 7840-54-1-2-5/IRRI 123	2013	Breeding Line		6.306	4.539	0.24	4.536	0.233	89.004	0.481
IR15A1739	4393034	IR BB 64/IR03A477//IRRI 154	2012	Breeding Line		7.008	4.539	0.105	4.492	0.101	96.519	0.393
IR15A1405	4391779	IR09F437/IR10F365	2011	Breeding Line		6.966	4.539	0.02	4.538	0.019	87.075	0.091
IR14D135	4536001	IR10F214/KHO 456-6	2011	Breeding Line		4.035	4.539	0.042	4.53	0.04	90.038	0.132
IR 99982-B-B-B-B-18	300038761	IRRI 193/PSB RC 10 (IR 50404-57-2-2-3)	2012	Breeding Line		6.488	4.539	0.038	4.532	0.036	90.562	0.164
IR 98413-B-B-18	4211799	IR08N194/IR 42	2012	Breeding Line		5.907	4.539	0.083	4.561	0.08	86.567	0.292
IR 91153-AC 476-1	300252206	IR05F102/IR 69428-6-1-1-3-3	2008	Breeding Line		4.475	4.539	0.377	4.601	0.368	84.96	0.622
IR 110621-C1-C2-B-B-B-18-1	4226638	IR 85483-68 RIL-1-1-1/IR 85488-76-B-B-1-1//IR 85488-98-B-B-1-1/IR 85488-99-B-B-1-1		Breeding Line		3.694	4.539	0.014	4.565	0.013	89.239	0.061
IR 108007-B-B RGA-B RGA-4	300296602	PR 37921-B-3-4-2-1-2/IRRI 154	2013	Breeding Line		6.786	4.539	0.024	4.544	0.023	88.937	0.076
IR 106224-B-B-B-B-6	300233707	IRRI 156/IR09F436	2013	Breeding Line		5.61	4.539	0.012	4.549	0.011	88.023	0.036
IR15A1349	4392830	IR06N209/IR10F365	2013	Breeding Line		6.766	4.538	0.168	4.522	0.161	87.706	0.528
IR13N137	3592139	IR08N121/BAO TAI ZAO	2010	Breeding Line		2.125	4.538	0.285	4.567	0.276	91.872	0.583
IR13A224	3768861	IR 68897 B/IR 73013-95-1-3-2 R	2009	Breeding Line		6.306	4.538	0.314	4.5	0.304	89.222	0.672
IR12A304	3427286	IR 75589-41-13-17-15-22 (TGMS)/IR 73885-1-4-1-4-3-6 R	2009	Breeding Line		5.258	4.538	0.305	4.436	0.298	90.269	0.584
IR 98463-B-B-22	4211984	IRRI 119/IR 42	2012	Breeding Line		5.056	4.538	0.051	4.493	0.049	88.813	0.204
IR 98427-B-B-B-B-37	300035805	IR09N190/IRRI 146	2012	Breeding Line		5.215	4.538	0.033	4.542	0.032	88.099	0.149
IR 98415-B-B-10	4211831	NA	2012	Breeding Line		5.83	4.538	0.039	4.543	0.037	90.321	0.178
IR 70870-B-P-21-2	300177587	POKKALI B//IR 20/IR 26	1995	Breeding Line		2.844	4.538	0.12	4.533	0.116	89.242	0.276
IR15A1447	4390234	IR05N412/IRRI 123	2012	Breeding Line		6.569	4.537	0.037	4.536	0.036	88.756	0.148
IR13A127	3659215	IRRI 154/IR06M139//IR06M139	2010	Breeding Line		3.934	4.537	0.394	4.556	0.383	91.269	0.723
IR13A114	3658956	SAMBHA MAHSURI/C 2764-10-2 (PSB RC 14)//IR04A427	2010	Breeding Line		6.461	4.537	0.566	4.597	0.555	93.093	0.845
IR 99982-B-B-B-B-8	300038751	IRRI 193/PSB RC 10 (IR 50404-57-2-2-3)	2012	Breeding Line		6.488	4.537	0.048	4.535	0.046	88.582	0.17
IR 99092-B-B-78	4216150	IRBB 7/IR03A568//IR09N496	2012	Breeding Line		7.267	4.537	0.042	4.545	0.04	90.891	0.163
IR 96925-B RGA-B RGA-B RGA-27	300033297	IR09F437/IR10F388	2011	Breeding Line		5.849	4.537	0.019	4.542	0.018	88.415	0.092
IR 103728-B-B-B-B-153	300234470	IR09A136/IRRI 123//PR 37275-7-14-5-1-2-2-1-2	2013	Breeding Line		5.708	4.537	0.011	4.522	0.01	90.735	0.037
IR 100740-20-B	4216834	IR09N496/PSB RC 18 (IR 51672-62-2-1-1-2-3)//PR 37866-1B-1-4	2012	Breeding Line		4.296	4.537	0.058	4.537	0.056	88.819	0.28
IR 100723-B-B-B-B-9	300041297	IR08N194/IR10F365//PR 37285-17-31-12-1-21-1-2	2012	Breeding Line		5.64	4.537	0.028	4.547	0.027	87.269	0.132
IR 100160-B-B RGA-B RGA-411-1	300251494	IR08N128/MILYANG 23	2012	Breeding Line			4.537	0.34	4.568	0.33	87.844	0.651
IR 100160-B-B RGA-B RGA-338-1	300251450	IR08N128/MILYANG 23	2012	Breeding Line			4.537	0.34	4.543	0.33	89.111	0.651
IR13A382	3769294	IR 73328 B/IR 73885-1-4-3-2-1-10 R	2009	Breeding Line		4.857	4.536	0.336	4.551	0.327	87.287	0.666
IR13A338	3769113	IR 70369 B/IR 73930-47-5-2-2 R	2009	Breeding Line		4.717	4.536	0.765	4.428	0.761	90.335	0.898
IR13A264	3768931	IR 68897 B/IR 73013-95-1-3-2 R	2009	Breeding Line		6.306	4.536	0.313	4.574	0.303	88.825	0.673
IR13A160	3768718	IR 68897 B/IR 60819-34-2 R	2009	Breeding Line		6.418	4.536	0.391	4.522	0.382	87.299	0.712
IR 105469:81-54-22	4205083	IR 6 (PAKISTAN)*2/IRRI 149	2012	Breeding Line		3.87	4.536	0.085	4.488	0.083	88.259	0.219
IR 103806-526-B RGA	4193152	IRRI 154*2/IRRI 149	2013	Breeding Line		7.341	4.536	0.139	4.548	0.134	90.125	0.472
IR 102885-29-48-2-1-9	4195210	SABITRI*2/IRRI 149	2008	Breeding Line		6.143	4.536	0.1	4.531	0.096	89.859	0.357
IR 102885-1654-1-11	4194699	SABITRI*2/IRRI 149	2008	Breeding Line		6.143	4.536	0.113	4.559	0.109	92.333	0.422
IR 100085-B-B-B-B-17-1	300251592	IR09N542/IRRI 154	2012	Breeding Line		6.723	4.536	0.015	4.542	0.014	89.28	0.054
IR 100072-28-B	4216422	IR09A136/IRRI 146	2012	Breeding Line		6.553	4.536	0.05	4.517	0.048	85.725	0.248
IR13M158	3858016	SWARNA-SUB1/IR 69428-6-1-1-3-3 //IR05F102	2009	Breeding Line		4.413	4.535	0.291	4.543	0.282	90.209	0.65
IR12N133	3272788	IR01N149/IR 64680-81-2-2-1-3//FEDEARROZ 50	2009	Breeding Line		4.027	4.535	0.64	4.623	0.633	91.993	0.843
IR12A262	3426392	SAMBHA MAHSURI/C 2764-10-2 (PSB RC 14)	2009	Breeding Line		5.025	4.535	0.374	4.589	0.364	90.33	0.689
IR101465-5:33	300172380	IR 97012/2*IRRI 155	2012	Breeding Line		6.881	4.535	0.062	4.536	0.06	89.541	0.183
IR 99993-B-B RGA-B RGA-B RGA-107	300293562	IRRI 151/IRRI 154	2012	Breeding Line		6.696	4.535	0.01	4.541	0.009	88.89	0.034
IR 99084-B-B-25	4215083	IRBB23/IR02N211//IR08A192	2012	Breeding Line		6.19	4.535	0.035	4.534	0.034	90.483	0.144
IR 91153-AC 660-1	300252295	IR05F102/IR 69428-6-1-1-3-3	2008	Breeding Line		4.475	4.535	0.22	4.544	0.212	87.843	0.499
IR 106449-B-B RGA-B RGA-B RGA-349	300292304	IRRI 123/FEDEARROZ 2000//PR 37866-1B-1-4	2013	Breeding Line		4.533	4.535	0.011	4.528	0.01	90.127	0.037
IR 103806-522-B RGA	4193794	IRRI 154*2/IRRI 149	2013	Breeding Line		7.341	4.535	0.084	4.539	0.081	89.786	0.318
IR 103328-B-B RGA-B RGA-51	300288578	PR 37866-1B-1-4/IRRI 156	2013	Breeding Line		2.925	4.535	0.022	4.533	0.021	89.384	0.073
IR 103285-B-B-B-B-17	300080634	IRRI 193/PR 37951-3B-37-1-2	2013	Breeding Line		5.904	4.535	0.01	4.537	0.01	88.912	0.066
IR 100072-75-B	4216469	IR09A136/IRRI 146	2012	Breeding Line		6.553	4.535	0.05	4.534	0.047	89.427	0.247
IR 100072-38-B	4216432	IR09A136/IRRI 146	2012	Breeding Line		6.553	4.535	0.322	4.553	0.312	86.894	0.697
IR12A259	3426364	IRRI 123/IR06M139	2009	Breeding Line		4.63	4.534	0.274	4.523	0.265	89.114	0.6
IR 99107-B-B-B-B-9	300040781	MTU 1113/IRRI 198//IR07A234	2012	Breeding Line		4.974	4.534	0.034	4.534	0.032	88.072	0.145
IR 99101-B RGA-B RGA-B RGA-1-1	300170971	IRRI 154*2/IR05N160	2012	Breeding Line		7.203	4.534	0.615	4.516	0.605	87.2	0.934
IR 93339:7-B-21-8-19-1RGA-2RGA-1-B	4432111	IR 77298-14-1-2-10/SANHUANGZHAN NO 2//IR 45427-2B-2-2B-1-1/IRRI 146///IRRI 123/IR 4630-22-2-5-1-3//FEDEARROZ 50/IR07F287	2009	Breeding Line		6.533	4.534	0.255	4.537	0.246	91.336	0.603
IR 103713-B-B RGA-B RGA-B RGA-421	300295099	IR06N234/IRRI 154//PR 37866-1B-1-4	2013	Breeding Line		4.338	4.534	0.011	4.541	0.01	88.786	0.037
IR 103328-B-B RGA-B RGA-71	300288598	PR 37866-1B-1-4/IRRI 156	2013	Breeding Line		2.925	4.534	0.021	4.529	0.02	89.765	0.072
IR 100120-B-B-B-B-12	300038125	PR 37866-1B-1-4/IRRI 146	2012	Breeding Line		3.993	4.534	0.048	4.541	0.046	88.389	0.184
IR 100008-62-B	4216356	IR05N412/IRRI 123	2012	Breeding Line		6.569	4.534	0.114	4.523	0.109	89.464	0.363
IR 99085-B-B-81	4215683	IR BB 61/IR 73006-12-3-3-2//IR09N190	2012	Breeding Line		5.314	4.533	0.01	4.534	0.01	89.033	0.061
IR 105479:82-13	4220023	IR 6 (PAKISTAN)*3/IRRI 149	2012	Breeding Line		3.435	4.533	0.019	4.535	0.018	88.718	0.104
IR 103310-B-B RGA-B RGA-63	300287870	PR 37139-3-1-3-1-2-1/IR05N412	2013	Breeding Line		5.619	4.533	0.021	4.529	0.02	89.973	0.072
IR 100723-B-B-B-B-14	300041302	IR08N194/IR10F365//PR 37285-17-31-12-1-21-1-2	2012	Breeding Line		5.64	4.533	0.031	4.538	0.03	87.793	0.144
IR 100707-B-B RGA-B RGA-B RGA-158	300293133	IR08A176/IRRI 154//IR09A136	2012	Breeding Line		6.491	4.533	0.009	4.538	0.009	89.06	0.032
IR 100074-24-B	4216518	IR09A136/PSB RC 10 (IR 50404-57-2-2-3)	2012	Breeding Line		6.61	4.533	0.142	4.557	0.136	89.994	0.422
IR 100072-41-B	4216435	IR09A136/IRRI 146	2012	Breeding Line		6.553	4.533	0.324	4.523	0.314	87.634	0.699
IR 100004-2-B	4216196	IR05N412/IRRI 146	2012	Breeding Line		6.256	4.533	0.203	4.559	0.2	89.515	0.42
IR15M2617	300250812	IR 64/BR 7840-54-2-5-1	2013	Breeding Line		5.988	4.532	0.213	4.581	0.206	87.295	0.464
IR12N121	3347450	IR05N204/IR02W101//IR 65620-192-3-3-3-2	2009	Breeding Line		6.861	4.532	0.475	4.494	0.464	87.314	0.807
IR 99101-B RGA-B RGA-B RGA-112-1-1	300256575	IRRI 154*2/IR05N160	2012	Breeding Line		7.203	4.532	0.009	4.53	0.008	89.322	0.032
IR 106432-B-B-B-B-25	300233776	GSR IR 1-8-S6-S3-Y2/PR 39421-52-28-2-1//IR09A228	2013	Breeding Line		5.11	4.532	0.011	4.538	0.01	88.853	0.038
IR 103718-B-B RGA-B RGA-B RGA-B RGA-87	300288917	IR06N234/IR10M108//OM 4498	2013	Breeding Line		6.623	4.532	0.006	4.524	0.005	90.135	0.019
IR 102885-1-75-2-2-9	4203322	SABITRI*2/IRRI 149	2008	Breeding Line		6.143	4.532	0.046	4.509	0.044	84.763	0.174
IR 100749-75-B	4216989	IRRI 168/IRRI 146//PR 37285-17-31-12-1-21-1-2	2012	Breeding Line		5.625	4.532	0.057	4.542	0.054	91.268	0.278
IR 100749-49-B	4216963	IRRI 168/IRRI 146//PR 37285-17-31-12-1-21-1-2	2012	Breeding Line		5.625	4.532	0.059	4.534	0.056	90.085	0.281
IR 100749-48-B	4216962	IRRI 168/IRRI 146//PR 37285-17-31-12-1-21-1-2	2012	Breeding Line		5.625	4.532	0.149	4.545	0.143	88.974	0.435
IR 100074-48-B	4216542	IR09A136/PSB RC 10 (IR 50404-57-2-2-3)	2012	Breeding Line		6.61	4.532	0.056	4.53	0.054	89.26	0.273
IR15A1887	4389720	IR08N194/IR08N128	2012	Breeding Line		5.83	4.531	0.019	4.552	0.018	89.195	0.076
IR15A1789	4395196	IRRI 119/IR02A127//IR10F379	2011	Breeding Line		5.705	4.531	0.289	4.519	0.279	94.173	0.657
IR15A1591	4390192	IR05N412/IRRI 123	2012	Breeding Line		6.569	4.531	0.027	4.527	0.026	89.089	0.096
IR13A262	3768929	IR 68897 B/IR 73013-95-1-3-2 R	2009	Breeding Line		6.306	4.531	0.39	4.533	0.379	85.833	0.753
IR 99084-B-B-58	4215116	IRBB23/IR02N211//IR08A192	2012	Breeding Line		6.19	4.531	0.027	4.531	0.025	89.696	0.108
IR 99051-B-B-B-B-16-1	300172897	IR06N119/IRRI 145//PAU 3105-45-3-2	2012	Breeding Line		3.956	4.531	0.018	4.524	0.017	90.762	0.117
IR 96734-109-3-2-1	4229210	IR06N233/IR 72225-20-3-2-3	2011	Breeding Line		5.054	4.531	0.486	4.54	0.476	90.689	0.767
IR 93336:57-B-24-17-B-B	3480746	FEDEARROZ 50/IR07F287//IR 45427-2B-2-2B-1-1/IRRI 146///SANHUANGZHAN NO 2/IR 4630-22-2-5-1-3//IRRI 123/IR 77298-14-1-2-10	2009	Breeding Line		6.533	4.531	0.323	4.558	0.314	90.878	0.638
IR 106432-B-B-B-B-61	300233812	GSR IR 1-8-S6-S3-Y2/PR 39421-52-28-2-1//IR09A228	2013	Breeding Line		5.11	4.531	0.011	4.536	0.01	88.994	0.037
IR 104006:4-15-B RGA-B RGA-30	300289253	IRRI 154/IR 66946-3R-178-1-1//IRRI 147	2013	Breeding Line		5.277	4.531	0.142	4.613	0.136	83.925	0.373
IR 102885-1-75-6-2-8	4195159	SABITRI*2/IRRI 149	2008	Breeding Line		6.143	4.531	0.063	4.545	0.061	92.43	0.205
IR 100707-B-B RGA-B RGA-B RGA-252	300293227	IR08A176/IRRI 154//IR09A136	2012	Breeding Line		6.491	4.531	0.009	4.524	0.009	90.104	0.032
IR15M1283	4289383	IR 69428-6-1-1-3-3/IR05N128//CHERIVIRUPPU///IR 68144-2B-2-2-3-1-166/4/IR 91145-AC 26/IRRI 123//OM 4498///IR 58	2012	Breeding Line		6.549	4.53	0.402	4.515	0.393	95.211	0.715
IR15A1916	4392756	IR06N209/IR10F365	2013	Breeding Line		6.766	4.53	0.059	4.555	0.057	86.624	0.235
IR15A1052	4395263	IR03A568/IR05F102	2012	Breeding Line		6.258	4.53	0.177	4.511	0.17	86.561	0.503
IR14M124	4152780	PAU 3105-45-3-2/IR 82802-36-3-3-1-3///IR 91153-AC 82/IR05F102//IR 68144-2B-2-2-3-1-166/6/PR 115/IR01W102/5/BR 802-118-4-2 (BRRI DHAN 29)/IR 68144-2B-2-2-3-1-166//IR 69428-6-1-1-3-3///IR 64/4/IR 70114-5-3-3-3	2012	Breeding Line		7.009	4.53	0.386	4.514	0.376	89.557	0.725
IR13N159	3806780	IR09N531/IRRI 154	2010	Breeding Line		5.835	4.53	0.482	4.603	0.471	89.525	0.811
IR13A245	3768895	IR 68897 B/IR 73013-95-1-3-2 R	2009	Breeding Line		6.306	4.53	0.311	4.554	0.301	91.881	0.672
IR12A307	3427320	IR 79125 B/IR 73885-1-4-3-2-1-10 R	2009	Breeding Line		5.976	4.53	0.736	4.54	0.732	92.76	0.877
IR07A250	2223072	PR 31070-4-1-2/IR 72102-4-159-1-3-3-3 (NSIC RC 112)	2005	Breeding Line		4.969	4.53	0.323	4.439	0.313	91.25	0.661
IR 71896-3R-2-3	300177661	IR 55182-3B-14-3-2/IR 65195-3B-13-2-3 (PSB RC 86)	1996	Breeding Line		4.117	4.53	0.098	4.601	0.094	82.299	0.271
IR 68654-3B-9-1	300177652	IR 50404/IR 45427-2B-2-2-2B-1-1	1993	Breeding Line		4.855	4.53	0.2	4.534	0.194	90.749	0.445
IR 102885-29-77-4-1-5	4198030	SABITRI*2/IRRI 149	2008	Breeding Line		6.143	4.53	0.033	4.531	0.032	88.794	0.15
IR15A1117	4395287	IR BB 62/IR 73012-137-2-2-2//IR07F290	2012	Breeding Line		6.576	4.529	0.148	4.55	0.142	90.507	0.467
IR12A330	3425980	IRRI 154/BR 29	2009	Breeding Line		6.227	4.529	0.377	4.533	0.366	91.412	0.71
IR07M101	2228542	IR 65192-4B-11-3/IR 64	2005	Breeding Line		5.165	4.529	0.631	4.352	0.621	90.902	0.862
IR 99985-B-B-B-B-47-1	300174514	IRRI 193/MILYANG 23	2012	Breeding Line		6.381	4.529	0.016	4.527	0.016	89.844	0.114
IR 99092-B-B-91	4216163	IRBB 7/IR03A568//IR09N496	2012	Breeding Line		7.267	4.529	0.038	4.542	0.036	90.727	0.152
IR 105463:53-36-22	4215953	IR 6 (PAKISTAN)*2/IRRI 149	2012	Breeding Line		3.87	4.529	0.098	4.535	0.094	89.795	0.304
IR 103291-B-B-B-B-B-51	300233624	IR 50/IR09A104	2013	Breeding Line		6.531	4.529	0.004	4.53	0.004	89.327	0.015
IR 100136-B-B RGA-B RGA-61-1	300251545	IR10A125/MILYANG 23	2012	Breeding Line			4.529	0.34	4.568	0.33	87.422	0.651
IR 100097-B-B RGA-B RGA-122	300294132	IR10N108/IRRI 154	2012	Breeding Line		6.895	4.529	0.02	4.524	0.019	89.964	0.068
IR 100004-3-B	4216197	IR05N412/IRRI 146	2012	Breeding Line		6.256	4.529	0.122	4.545	0.12	88.859	0.337
IR15M1331	4290582	IR 68144-2B-2-2-3-1-166/JORYEONGBYEO//BR 802-118-4-2 (BRRI DHAN 29)///BASMATI 370 (ACC 6426)/4/IR 72967-12-2-3/5/IR05A193/IR 75862-206-2-8-3-B//IR 69428-6-1-1-3-3///IR05A199/JORYEONGBYEO//IR 69428-6-1-1-3-3/4/IR00A117/6/IR07F289/2*IR 69428-6-1-1-3-3//IR09	2012	Breeding Line		6.841	4.528	0.1	4.526	0.096	89.581	0.347
IR13A112	3658943	IR 65482-4-136-2-2-B/IRRI 123//IRRI 123	2010	Breeding Line		6.881	4.528	0.395	4.455	0.384	89.416	0.742
IR12N171	3425878	IR02A127/COCODRIE	2009	Breeding Line		3.53	4.528	0.36	4.606	0.35	90.907	0.685
IR10N285	2697075	IR05N334/IR 72225-20-3-2-3	2007	Breeding Line		3.344	4.528	0.267	4.438	0.259	85.192	0.588
IR10N282	2697092	IR05N334/IR 65620-192-3-3-3-2	2007	Breeding Line		5.278	4.528	0.35	4.568	0.341	92.694	0.667
IR 99084-B-B-2	4215060	IRBB23/IR02N211//IR08A192	2012	Breeding Line		6.19	4.528	0.038	4.529	0.037	88.852	0.104
IR 95098:2-B-8-12-11-GBS	4039891	SANHUANGZHAN NO 2/IR 4630-22-2-5-1-3//FEDEARROZ 50/IRRI 146///IRRI 123/IR 45427-2B-2-2B-1-1//IR 77298-14-1-2-10/IR07F287/4/IRRI 123/IR07F287//SANHUANGZHAN NO 2/IRRI 146///IR 77298-14-1-2-10/IR 45427-2B-2-2B-1-1//FEDEARROZ 50/IR 4630-22-2-5-1-3/5/SANHUANGZ	2010	Breeding Line		4.258	4.528	0.344	4.545	0.335	89.613	0.645
IR 95052:12-B-3-6-13-B	300252039	FEDEARROZ 50/IR 4630-22-2-5-1-3//SANHUANGZHAN NO 2/IR07F287///IRRI 123/IRRI 146//IR 77298-14-1-2-10/IR 45427-2B-2-2B-1-1/4/SANHUANGZHAN NO 2/IR07F287//IRRI 123/IR 4630-22-2-5-1-3///IR 45427-2B-2-2B-1-1/IRRI 146//FEDEARROZ 50/IR 77298-14-1-2-10/5/FEDEARROZ	2010	Breeding Line		4.883	4.528	0.691	4.504	0.681	92.885	0.914
IR 105469:99-13-8	4208586	IR 6 (PAKISTAN)*2/IRRI 149	2012	Breeding Line		3.87	4.528	0.205	4.465	0.198	85.196	0.496
IR 103309-B-B RGA-B RGA-539	300287789	PR 37139-3-1-3-1-2-1/IRRI 193	2013	Breeding Line		6.147	4.528	0.02	4.534	0.019	88.906	0.07
IR 100004-26-B	4216220	IR05N412/IRRI 146	2012	Breeding Line		6.256	4.528	0.142	4.55	0.137	91.78	0.422
IR15A1755	4390867	IR10M244/IR 67966-44-2-3-2//PAU 201	2012	Breeding Line		3.521	4.527	0.017	4.531	0.017	89.467	0.093
IR14N145	4228923	IR09A220/IR09N516//IR00A117	2010	Breeding Line		6.581	4.527	0.213	4.523	0.206	90.035	0.51
IR14A140	4228942	MTU 1114/IRRI 154	2011	Breeding Line		5.533	4.527	0.032	4.509	0.031	90.167	0.105
IR12A327	3425945	IRRI 154/BR 29	2009	Breeding Line		6.227	4.527	0.592	4.605	0.583	92.562	0.821
IR10M148	2696895	IR05M119/IR 65450-173-2-1-3-3	2007	Breeding Line		4.944	4.527	0.596	4.565	0.589	90.659	0.788
IR 99104-B-B-B-B-42	300040079	MTU 1081/IRRI 174//IR10A125	2012	Breeding Line		6.518	4.527	0.028	4.53	0.027	89.524	0.131
IR 97288-86-1-2	4229179	MTU 1115/IR 65482-4-136-2-2-B//IR09A131	2011	Breeding Line		6.19	4.527	0.031	4.556	0.029	89.912	0.117
IR 106449-B-B RGA-B RGA-B RGA-233	300292188	IRRI 123/FEDEARROZ 2000//PR 37866-1B-1-4	2013	Breeding Line		4.533	4.527	0.011	4.537	0.01	88.455	0.037
IR 103757-B-B RGA-B RGA-B RGA-4	300296052	PR 37866-1B-1-4/IRRI 154//PSB RC 10 (IR 50404-57-2-2-3)	2013	Breeding Line		5.764	4.527	0.916	4.64	0.914	88.286	0.959
IR 103728-B-B-B-B-32	300234348	IR09A136/IRRI 123//PR 37275-7-14-5-1-2-2-1-2	2013	Breeding Line		5.708	4.527	0.011	4.526	0.01	89.529	0.038
IR 103328-B-B RGA-B RGA-45	300288572	PR 37866-1B-1-4/IRRI 156	2013	Breeding Line		2.925	4.527	0.022	4.532	0.021	88.758	0.074
IR 103314-B-B RGA-B RGA-239	300288516	PR 35769-B-37-3-1-2-1/IR09N522	2013	Breeding Line			4.527	0.041	4.548	0.04	87.582	0.135
IR15M1119	4287007	BR 29//IR 69428-6-1-1-3-3/JUMULA 2	2012	Breeding Line		3.922	4.526	0.096	4.523	0.092	89.808	0.378
IR15A1813	4391670	IR09F436/IR10F365	2011	Breeding Line		6.609	4.526	0.02	4.529	0.019	89.929	0.091
IR14M166	4360964	IR 91152-AC 443/IR 66//IR 91152-AC 438/BR 29	2012	Breeding Line		5.031	4.526	0.331	4.491	0.322	88.7	0.675
IR09N212	2472780	ODAEBYEO/IRRI123	2005	Breeding Line		6.683	4.526	0.661	4.662	0.651	93.356	0.887
IR 99090-B-B-39	4215841	IR BB 65/IR00A117//IR10A125	2012	Breeding Line		6.872	4.526	0.01	4.529	0.01	90.064	0.061
IR 106436-B-B RGA-B RGA-B RGA-362	300291797	OM 4498/GIZA 178//IRRI 193	2013	Breeding Line		5.888	4.526	0.009	4.521	0.009	89.851	0.032
IR 105479:82-4	4220014	IR 6 (PAKISTAN)*3/IRRI 149	2012	Breeding Line		3.435	4.526	0.043	4.539	0.041	89.022	0.144
IR 105479:64-13	4204316	IR 6 (PAKISTAN)*3/IRRI 149	2012	Breeding Line		3.435	4.526	0.029	4.547	0.028	91.434	0.113
IR 105469:81-19-13	4221375	IR 6 (PAKISTAN)*2/IRRI 149	2012	Breeding Line		3.87	4.526	0.025	4.517	0.024	87.417	0.105
IR 105463:8-47-4	4204971	IR 6 (PAKISTAN)*2/IRRI 149	2012	Breeding Line		3.87	4.526	0.017	4.522	0.017	89.052	0.078
IR 103806:64-B RGA	4194573	NA	2013	Breeding Line		7.341	4.526	0.223	4.534	0.215	89.714	0.652
IR 103806:309-B RGA	4193123	IRRI 154*2/IRRI 149	2013	Breeding Line		7.341	4.526	0.084	4.532	0.081	90.875	0.313
IR 100721-B-B-B-B-10	300041159	IR08N194/IR10F382//IR10N108	2012	Breeding Line		6.899	4.526	0.028	4.525	0.027	89.426	0.096
IR 100145-B-B-B-B-43	300038556	IR09N514/PSB RC 10 (IR 50404-57-2-2-3)	2012	Breeding Line		6.864	4.526	0.034	4.529	0.033	89.624	0.099
IR15A1590	4392489	IRRI 181/IR05F102	2013	Breeding Line		5.74	4.525	0.13	4.546	0.125	89.495	0.395
IR15A1416	4389707	IR08N194/IR 42	2012	Breeding Line		5.907	4.525	0.038	4.545	0.036	87.641	0.134
IR 99985-B-B-B-B-50	300038953	IRRI 193/MILYANG 23	2012	Breeding Line		6.381	4.525	0.016	4.522	0.015	89.205	0.093
IR 99084-B-B-13	4215071	IRBB23/IR02N211//IR08A192	2012	Breeding Line		6.19	4.525	0.039	4.542	0.038	88.87	0.154
IR 98377-B-B-B-B-3	300034389	IRRI 168/IRRI 146	2012	Breeding Line		6.813	4.525	0.884	4.528	0.881	88.81	0.953
IR 96925-B RGA-B RGA-B RGA-32	300033302	IR09F437/IR10F388	2011	Breeding Line		5.849	4.525	0.021	4.535	0.02	88.22	0.101
IR 110621-C1-C2-B-B-B-17-1	4226636	IR 85483-68 RIL-1-1-1/IR 85488-76-B-B-1-1//IR 85488-98-B-B-1-1/IR 85488-99-B-B-1-1		Breeding Line		3.694	4.525	0.027	4.513	0.025	90.031	0.121
IR 107995-B-B RGA-B RGA-92	300297066	PR 35786-B-3-3-2-1-1/IRRI 154	2013	Breeding Line		5.844	4.525	0.021	4.526	0.02	89.329	0.072
IR 105479:85-23	4217885	IR 6 (PAKISTAN)*3/IRRI 149	2012	Breeding Line		3.435	4.525	0.092	4.551	0.089	90.549	0.317
IR 103806-532-B RGA	4193158	IRRI 154*2/IRRI 149	2013	Breeding Line		7.341	4.525	0.123	4.542	0.118	90.818	0.458
IR 102884-191-1-5	4197154	IRRI 123*2/IR10F221	2012	Breeding Line		6.842	4.525	0.019	4.503	0.019	86.859	0.061
IR15A1566	4391215	IR09N531/IR 67966-44-2-3-2//IR08A176	2012	Breeding Line		5.843	4.524	0.039	4.507	0.037	92.586	0.148
IR13A427	3769432	IR 75589-41-13-17-15-22 (TGMS)/IR 73885-1-4-1-4-3-6 R	2009	Breeding Line		5.258	4.524	0.248	4.586	0.239	93.586	0.59
IR13A344	3769144	IR 70369 B/IR 73930-47-5-2-2 R	2009	Breeding Line		4.717	4.524	0.253	4.385	0.245	92.05	0.599
IR 99993-B-B RGA-B RGA-B RGA-192	300293647	IRRI 151/IRRI 154	2012	Breeding Line		6.696	4.524	0.01	4.534	0.009	88.459	0.034
IR 99985-B-B-B-B-43	300038946	IRRI 193/MILYANG 23	2012	Breeding Line		6.381	4.524	0.026	4.529	0.025	89.029	0.147
IR 99124-B RGA-B RGA-B RGA-B RGA-6	300033957	IR08A128/IR02N211//IR05F102	2011	Breeding Line		6.904	4.524	0.04	4.531	0.038	89.207	0.141
IR 99049-B-B-20	4215459	IR05N173/IR 70114-5-3-3-3//PR 114	2012	Breeding Line		6.124	4.524	0.03	4.53	0.029	87.833	0.113
IR 98430-B-B-B-B-11	300035917	IR09N190/IRRI 123	2012	Breeding Line		5.496	4.524	0.035	4.535	0.034	86.627	0.129
IR 97344-B RGA-B RGA-B RGA-23	300033390	IR09F436/IR09N538//IR10F382	2011	Breeding Line		5.717	4.524	0.047	4.527	0.045	89.473	0.161
IR 108000-B-B RGA-B RGA-131	300296877	PR 37246-2-3-2-1-1-2-1/IRRI 154	2013	Breeding Line		5.719	4.524	0.021	4.538	0.021	88.126	0.073
IR 105495:11-17	4221086	IR 6 (PAKISTAN)*3/IRRI 149	2012	Breeding Line		3.435	4.524	0.017	4.531	0.017	90.156	0.1
IR 103713-B-B RGA-B RGA-B RGA-384	300295062	IR06N234/IRRI 154//PR 37866-1B-1-4	2013	Breeding Line		4.338	4.524	0.011	4.519	0.01	89.85	0.037
IR 103328-B-B RGA-B RGA-72	300288599	PR 37866-1B-1-4/IRRI 156	2013	Breeding Line		2.925	4.524	0.021	4.536	0.02	88.181	0.072
IR 103298-B-B RGA-B RGA-306-1	300251084	PR 30245-10-414/IR08N210	2013	Breeding Line			4.524	0.339	4.563	0.329	87.416	0.651
IR 100723-53-B	4216767	IR08N194/IR10F365//PR 37285-17-31-12-1-21-1-2	2012	Breeding Line		5.64	4.524	0.057	4.525	0.055	89.525	0.278
IR15M1264	4289143	IR 91160-AC 131/BR 802-118-4-2 (BRRI DHAN 29)//IR 91160-AC 137/BR 802-118-4-2 (BRRI DHAN 29)///IR 83317-AC 124/NEGRO//IR 83317-AC 124/PHAMA	2012	Breeding Line		4.12	4.523	0.161	4.503	0.155	92.028	0.436
IR15M1060	4286728	BR 28//IR 69428-6-1-1-3-3/Mak fay deng	2012	Breeding Line		3.929	4.523	0.13	4.51	0.126	90.437	0.353
IR15A1802	4390201	IR05N412/IRRI 123	2012	Breeding Line		6.569	4.523	0.052	4.557	0.05	87.495	0.17
IR15A1684	4392022	IR03A568/IR05F102	2012	Breeding Line		6.258	4.523	0.042	4.535	0.04	90.382	0.229
IR15A1623	4392522	IRRI 181/IR05F102	2013	Breeding Line		5.74	4.523	0.112	4.514	0.107	93.962	0.411
IR15A1260	4392903	IR BB 64/IR03A477//IRRI 154	2012	Breeding Line		7.008	4.523	0.032	4.511	0.03	89.153	0.138
IR14D136	4536002	IR10F188/KHO487-4	2011	Breeding Line		3.224	4.523	0.027	4.525	0.026	87.985	0.103
IR13N158	3806777	IR09N531/IRRI 154	2010	Breeding Line		5.835	4.523	0.459	4.491	0.449	89.393	0.799
IR13A169	3768732	IR 68897 B/IR 60819-34-2 R	2009	Breeding Line		6.418	4.523	0.308	4.558	0.298	89.242	0.665
IR 99408-B-B-B-B-57	300040581	SAEGAEJINMI/2*NAMCHEONBYEO	2012	Breeding Line		1.5	4.523	0.018	4.523	0.017	89.68	0.087
IR 99054-B-B-2	4214821	IR10M101/IR 73006-12-3-3-2//PAU 3105-45-3-2	2012	Breeding Line		4.27	4.523	0.026	4.534	0.025	90.208	0.075
IR 98429-B-B-B-B-31	300035879	IR09N190/PSB RC 18 (IR 51672-62-2-1-1-2-3)	2012	Breeding Line		5.047	4.523	0.044	4.547	0.042	85.664	0.137
IR 91153-AC 441-4	300252236	IR05F102/IR 69428-6-1-1-3-3	2008	Breeding Line		4.475	4.523	0.122	4.564	0.117	86.527	0.293
IR 106441-B-B-B-B-42	300233438	OM 4498/N 22//PR 35769-B-1-1-2-3-4	2013	Breeding Line		5.19	4.523	0.011	4.524	0.01	89.335	0.037
IR 106224-B-B-B-B-17	300233718	IRRI 156/IR09F436	2013	Breeding Line		5.61	4.523	0.01	4.528	0.009	88.766	0.034
IR 100072-99-B	4216493	IR09A136/IRRI 146	2012	Breeding Line		6.553	4.523	0.327	4.543	0.318	91.409	0.704
IR 100072-33-B	4216427	IR09A136/IRRI 146	2012	Breeding Line		6.553	4.523	0.048	4.532	0.046	90.792	0.243
IRRI 159	4042574	IR 73328 A/IR 73013-95-1-3-2 R	1996	IRRI Released Variety		6.085	4.522	0.439	4.421	0.428	84.935	0.762
IR15M1310	4290117	IR 91153-AC 117/IR05F102//IR 68144-2B-2-2-3-1-166///IR 66/4/NSIC RC 158/NEGRO//BR 29	2012	Breeding Line		6.279	4.522	0.099	4.526	0.095	88.223	0.379
IR15A1441	4391695	IR09F436/IR10F365	2011	Breeding Line		6.609	4.522	0.035	4.502	0.034	92.137	0.164
IR13A148	3592469	IR04A427/IRRI 154//OM 4900	2010	Breeding Line		5.937	4.522	0.508	4.561	0.498	91.417	0.822
IR07A234	2222968	NSIC RC 138/IRRI 123	2005	Breeding Line		5.067	4.522	0.838	4.502	0.834	92.23	0.94
IR 95133:6-B-8-8-9-GBS	4039913	FEDEARROZ 50/SANHUANGZHAN NO 2//IR 45427-2B-2-2B-1-1/IR07F287///IRRI 123/IR 77298-14-1-2-10//IRRI 146/IR 4630-22-2-5-1-3/4/FEDEARROZ 50/IR07F287//IRRI 123/IR 45427-2B-2-2B-1-1///SANHUANGZHAN NO 2/IRRI 146//IR 77298-14-1-2-10/IR 4630-22-2-5-1-3/5/FEDEARROZ	2010	Breeding Line		4.321	4.522	0.24	4.501	0.232	93.271	0.552
IR 95097:3-B-16-11-4-GBS	300252040	SANHUANGZHAN NO 2/IR 4630-22-2-5-1-3//FEDEARROZ 50/IRRI 146///IRRI 123/IR 45427-2B-2-2B-1-1//IR 77298-14-1-2-10/IR07F287/4/FEDEARROZ 50/IR 77298-14-1-2-10//IRRI 123/IR 45427-2B-2-2B-1-1///SANHUANGZHAN NO 2/IR 4630-22-2-5-1-3//IRRI 146/IR07F287/5/IR 77298-	2010	Breeding Line		4.946	4.522	0.605	4.556	0.594	87.939	0.865
IR 64419-3B-12-2	300177620	IR 68/2*TCCP 266-2-49-B-B-3	1990	Breeding Line		3.273	4.522	0.118	4.516	0.114	89.555	0.294
IR 110611-B-B-B-26-1	4226457	IR 68//IR 85483-68 RIL-1-1-1/IR 85488-76-B-B-1-1		Breeding Line		5.965	4.522	0.045	4.562	0.043	89.325	0.188
IR 105479:149-4	4204765	IR 6 (PAKISTAN)*3/IRRI 149	2012	Breeding Line		3.435	4.522	0.358	4.494	0.35	87.234	0.635
IR 105469:92-11-14	4216035	IR 6 (PAKISTAN)*2/IRRI 149	2012	Breeding Line		3.87	4.522	0.112	4.493	0.108	83.636	0.35
IR 105463:53-49-4	4225441	IR 6 (PAKISTAN)*2/IRRI 149	2012	Breeding Line		3.87	4.522	0.021	4.527	0.02	89.317	0.091
IR 100723-58-B	4216772	IR08N194/IR10F365//PR 37285-17-31-12-1-21-1-2	2012	Breeding Line		5.64	4.522	0.053	4.532	0.051	91.255	0.27
IR 100720-B-B-B-B-51	300041130	IR08N194/IR08N128//IRRI 186	2012	Breeding Line		6.631	4.522	0.032	4.524	0.03	88.755	0.14
IR 100072-25-B	4216419	IR09A136/IRRI 146	2012	Breeding Line		6.553	4.522	0.05	4.523	0.048	89.486	0.248
IR 100004-58-B	4216252	IR05N412/IRRI 146	2012	Breeding Line		6.256	4.522	0.323	4.489	0.313	89.879	0.695
IR15M1291	4289466	IR 91145-AC 26/IRRI 123//OM 4498///IR 58/4/IR 69428-6-1-1-3-3/IR 69807-13-2-1//IR 58	2012	Breeding Line		5.734	4.521	0.152	4.524	0.148	90.086	0.422
IR15A1781	4392868	IR BB 64/IR03A477//IRRI 154	2012	Breeding Line		7.008	4.521	0.061	4.497	0.06	97.269	0.206
IR15A1537	4390445	IR09N496/PSB RC 18 (IR 51672-62-2-1-1-2-3)//PR 37866-1B-1-4	2012	Breeding Line		4.296	4.521	0.063	4.532	0.061	88.103	0.178
IR15A1370	4393507	IRRI 119/IR 24	2012	Breeding Line		4.461	4.521	0.021	4.517	0.02	89.631	0.097
IR15A1306	4390837	IR10M244/IR 67966-44-2-3-2//PAU 201	2012	Breeding Line		3.521	4.521	0.019	4.525	0.018	89.423	0.097
IR14M104	4230592	IR 64/IR 75395-2B-B-19-2-1-1//PUSA BASMATI 1	2011	Breeding Line		4.663	4.521	0.67	4.485	0.662	90.378	0.861
IR14A116	4228891	IRRI 174/MTU 1010	2010	Breeding Line		4.016	4.521	0.548	4.539	0.538	91.556	0.804
IR10N292	2697027	IR05N341/IR 64680-81-2-2-1-3	2007	Breeding Line		5.132	4.521	0.491	4.503	0.481	90.435	0.775
IR 97344-B RGA-B RGA-B RGA-42	300033409	IR09F436/IR09N538//IR10F382	2011	Breeding Line		5.717	4.521	0.066	4.516	0.064	89.591	0.261
IR 110611-B-B-B-20-1	4226451	IR 68//IR 85483-68 RIL-1-1-1/IR 85488-76-B-B-1-1		Breeding Line		5.965	4.521	0.033	4.531	0.031	90.034	0.13
IR15M2431	300250265	IRRI 154/IR 68144-2B-2-2-3-1-166	2013	Breeding Line		5.993	4.52	0.199	4.502	0.192	90.954	0.446
IR13A314	3769042	IR 70369 B/IR 72889-46-3-2-1 R	2009	Breeding Line		5.401	4.52	0.312	4.51	0.302	91.178	0.673
IR07N177	2220311	IR01N144/IR 72967-170-1-2-3-2	2004	Breeding Line		4.719	4.52	0.397	4.501	0.388	87.547	0.718
IR 91153-AC 664-1	300252178	IR05F102/IR 69428-6-1-1-3-3	2008	Breeding Line		4.475	4.52	0.29	4.383	0.281	94.602	0.562
IR 105469:92-17-14	4216565	IR 6 (PAKISTAN)*2/IRRI 149	2012	Breeding Line		3.87	4.52	0.075	4.503	0.072	85.898	0.268
IR 103757-B-B RGA-B RGA-B RGA-460	300296508	PR 37866-1B-1-4/IRRI 154//PSB RC 10 (IR 50404-57-2-2-3)	2013	Breeding Line		5.764	4.52	0.008	4.508	0.008	90.507	0.028
IR 102885-29-77-2-1-7	4197937	SABITRI*2/IRRI 149	2008	Breeding Line		6.143	4.52	0.038	4.516	0.036	87.803	0.159
IR 100755-B-B-B-B-14	300041448	IRRI 119/IR 42//IR09N542	2012	Breeding Line		5.906	4.52	0.029	4.54	0.028	87.371	0.117
IR 100723-84-B	4216798	IR08N194/IR10F365//PR 37285-17-31-12-1-21-1-2	2012	Breeding Line		5.64	4.52	0.058	4.516	0.056	88.733	0.28
IR 100121-B-B-B-B-72	300038265	PR 37866-1B-1-4/IRRI 154	2012	Breeding Line		4.367	4.52	0.036	4.512	0.034	92	0.16
IR15A1015	4394907	IRRI 119/IR02A127//IR10F379	2011	Breeding Line		5.705	4.519	0.366	4.502	0.358	92.812	0.656
IR10N160	2697495	IRRI 193/IR01N203	2006	Breeding Line		6.223	4.519	0.376	4.599	0.367	92.116	0.691
IR 91153-AC 326-1	300252181	IR05F102/IR 69428-6-1-1-3-3	2008	Breeding Line		4.475	4.519	0.235	4.53	0.227	86.854	0.513
IR 103328-B-B RGA-B RGA-268	300288795	PR 37866-1B-1-4/IRRI 156	2013	Breeding Line		2.925	4.519	0.021	4.541	0.02	87.384	0.072
IR 100723-B-B-B-B-61	300041349	IR08N194/IR10F365//PR 37285-17-31-12-1-21-1-2	2012	Breeding Line		5.64	4.519	0.038	4.529	0.036	89.48	0.196
IR 100085-B-B-B-B-41	300167094	IR09N542/IRRI 154	2012	Breeding Line		6.723	4.519	0.011	4.529	0.01	88.113	0.082
IR15A1724	4392576	IR06N209/IR10F365	2013	Breeding Line		6.766	4.518	0.059	4.547	0.056	88.125	0.233
IR15A1304	4395016	IRRI 119/IR02A127//IR10F379	2011	Breeding Line		5.705	4.518	0.073	4.545	0.07	85.128	0.248
IR15A1281	4390610	IR08N194/IR10F382	2012	Breeding Line		5.943	4.518	0.023	4.533	0.022	88.889	0.102
IR 108007-B-B RGA-B RGA-80	300296678	PR 37921-B-3-4-2-1-2/IRRI 154	2013	Breeding Line		6.786	4.518	0.021	4.518	0.02	89.38	0.072
IR 106436-B-B RGA-B RGA-B RGA-276	300291711	OM 4498/GIZA 178//IRRI 193	2013	Breeding Line		5.888	4.518	0.009	4.515	0.009	89.67	0.032
IR 105479:35-18	4217578	NA	2012	Breeding Line		3.435	4.518	0.218	4.496	0.211	92.375	0.623
IR 105469:72-28-22	4206903	IR 6 (PAKISTAN)*2/IRRI 149	2012	Breeding Line		3.87	4.518	0.048	4.511	0.046	87.473	0.208
IR 102885-29-77-3-3-1	4195922	SABITRI*2/IRRI 149	2008	Breeding Line		6.143	4.518	0.052	4.511	0.05	86.72	0.208
IR 100749-41-B	4216955	IRRI 168/IRRI 146//PR 37285-17-31-12-1-21-1-2	2012	Breeding Line		5.625	4.518	0.148	4.532	0.142	89.508	0.435
IR 100722-B-B-B-B-21	300041250	IR08N194/IR10F388//IR05N412	2012	Breeding Line		6.304	4.518	0.029	4.521	0.028	90.032	0.137
IR15M2504	300250410	IRRI 156/BR 7840-54-1-2-5	2013	Breeding Line		5.232	4.517	0.28	4.523	0.271	89.358	0.576
IR15M1006	4286058	IR 83317-AC 15/IR 68144-2B-2-2-3-1-166//IR 83317-AC 71/IR 68144-2B-2-2-3-1-166///IR 83317-AC 15/IR 68144-2B-2-2-3-1-166//JUMULA 2	2012	Breeding Line		3.184	4.517	0.051	4.51	0.049	91.226	0.21
IR13A530	4211871	IR08N194/IR08N128		Breeding Line		5.83	4.517	0.026	4.511	0.025	89.311	0.108
IR12A171	3426644	IR03A550/IR06M139	2009	Breeding Line		4.484	4.517	0.372	4.413	0.362	92.033	0.719
IR05N304	1401842	IR 69808-78-2-2-3/IR 68552-100-1-2-2	2002	Breeding Line		2.625	4.517	0.597	4.628	0.587	92.544	0.849
IR 98381-B-B-B-B-17	300034605	IR05N229/IRRI 146	2012	Breeding Line		6.1	4.517	0.034	4.525	0.033	88.714	0.15
IR 95128:1-B-8-3-2-GBS	4039892	FEDEARROZ 50/SANHUANGZHAN NO 2//IRRI 123/IRRI 146///IR 77298-14-1-2-10/IR 4630-22-2-5-1-3//IR 45427-2B-2-2B-1-1/IR07F287/4/FEDEARROZ 50/IR 4630-22-2-5-1-3//IRRI 146/IR07F287///IR 77298-14-1-2-10/SANHUANGZHAN NO 2//IRRI 123/IR 45427-2B-2-2B-1-1/5/FEDEARROZ	2010	Breeding Line		4.383	4.517	0.549	4.498	0.541	90.563	0.78
IR 91153-AC 441-1-1	300411233	IR05F102/IR 69428-6-1-1-3-3	2008	Breeding Line		4.475	4.517	0.251	4.569	0.244	86.967	0.463
IR 106236-B-B-199	4536112	PR 37246-2-3-2-1-1-2-1/IR10F365	2013	Breeding Line		5.576	4.517	0.097	4.523	0.093	89.313	0.369
IR 104008:3-3-B RGA-B RGA-B RGA-8-1	300173403	IRRI 154/IRRI 147//IR 66946-3R-178-1-1	2013	Breeding Line		5.41	4.517	0.008	4.516	0.008	90.002	0.045
IR 103713-B-B RGA-B RGA-B RGA-17	300294695	IR06N234/IRRI 154//PR 37866-1B-1-4	2013	Breeding Line		4.338	4.517	0.012	4.522	0.011	88.848	0.039
IR 102885-1614-2-10	4195104	SABITRI*2/IRRI 149	2008	Breeding Line		6.143	4.517	0.061	4.503	0.058	86.639	0.287
IR15D112	4535977	KALA RATA 1-24/KHO//IR08N194	2012	Breeding Line		4.304	4.516	0.172	4.523	0.167	91.979	0.577
IR15A1741	4393735	IRRI 119/IR 24	2012	Breeding Line		4.461	4.516	0.042	4.518	0.04	87.068	0.21
IR15A1643	4392512	IRRI 181/IR05F102	2013	Breeding Line		5.74	4.516	0.061	4.503	0.058	91.147	0.243
IR13A313	3769040	IR 70369 B/IR 72889-46-3-2-1 R	2009	Breeding Line		5.401	4.516	0.307	4.45	0.298	91.854	0.642
IR 99085-B-B-42	4215644	IR BB 61/IR 73006-12-3-3-2//IR09N190	2012	Breeding Line		5.314	4.516	0.038	4.514	0.036	88.989	0.154
IR 99077-B-B-4	4214969	IR10N105/IR 72903-121-2-1-2//IR05N412	2012	Breeding Line		5.974	4.516	0.027	4.535	0.026	90.121	0.102
IR 98379-B-B-B-B-8	300034474	IRRI 168/PSB RC 18 (IR 51672-62-2-1-1-2-3)	2012	Breeding Line		6.728	4.516	0.032	4.52	0.031	88.256	0.141
IR 103806-511-B RGA	4193140	IRRI 154*2/IRRI 149	2013	Breeding Line		7.341	4.516	0.139	4.516	0.133	89.483	0.472
IR 103757-B-B RGA-B RGA-B RGA-94	300296142	PR 37866-1B-1-4/IRRI 154//PSB RC 10 (IR 50404-57-2-2-3)	2013	Breeding Line		5.764	4.516	0.008	4.5	0.008	91.077	0.028
IR 100004-61-B	4216255	IR05N412/IRRI 146	2012	Breeding Line		6.256	4.516	0.141	4.507	0.136	88.317	0.421
IR15M2037	300249140	BR 7840-54-3-1/IRRI 123	2013	Breeding Line		6.306	4.515	0.424	4.533	0.415	88.629	0.662
IR15A1454	4392233	IR 28/NSIC RC 158//IR09F436	2013	Breeding Line		6.709	4.515	0.1	4.535	0.096	88.391	0.353
IR12C183	300166934	IR 77298-14-1-2-10/IR 2006-P12-12-2-2	2009	Breeding Line		5.688	4.515	0.575	4.522	0.565	87.195	0.838
IR 99077-B-B-9	4214974	IR10N105/IR 72903-121-2-1-2//IR05N412	2012	Breeding Line		5.974	4.515	0.036	4.503	0.034	91.134	0.145
IR 99060-B-B-B-B-71	300039761	IR09N495/IR04A213//MTU 1113	2012	Breeding Line		5.574	4.515	0.02	4.52	0.019	88.673	0.109
IR 98379-B-B-B-B-6	300034472	IRRI 168/PSB RC 18 (IR 51672-62-2-1-1-2-3)	2012	Breeding Line		6.728	4.515	0.029	4.514	0.027	90.833	0.126
IR 103806:145-1-2	300051697	IRRI 154*2/IRRI 149	2013	Breeding Line		7.341	4.515	0.078	4.512	0.075	90.327	0.242
IR 103713-B-B RGA-B RGA-B RGA-455	300295133	IR06N234/IRRI 154//PR 37866-1B-1-4	2013	Breeding Line		4.338	4.515	0.011	4.525	0.01	88.466	0.037
IR 102885-29-48-4-1-3	4193798	SABITRI*2/IRRI 149	2008	Breeding Line		6.143	4.515	0.151	4.495	0.146	87.065	0.414
IR 100707-B-B RGA-B RGA-B RGA-305	300293280	IR08A176/IRRI 154//IR09A136	2012	Breeding Line		6.491	4.515	0.009	4.507	0.009	90.188	0.032
IR15M1285	4289386	IR 69428-6-1-1-3-3/IR05N128//CHERIVIRUPPU///IR 68144-2B-2-2-3-1-166/4/IR 91145-AC 26/IRRI 123//OM 4498///IR 58	2012	Breeding Line		6.549	4.514	0.189	4.504	0.182	90.245	0.497
IR15A1717	4393035	IR BB 64/IR03A477//IRRI 154	2012	Breeding Line		7.008	4.514	0.057	4.521	0.054	89.431	0.251
IR15A1258	4395256	IR03A568/IR05F102	2012	Breeding Line		6.258	4.514	0.366	4.591	0.356	83.573	0.723
IR13A388	3769327	IR 73328 B/IR 73885-1-4-3-2-1-10 R	2009	Breeding Line		4.857	4.514	0.31	4.572	0.3	98.812	0.667
IR13A299	3768994	IR 70369 B/IR 72889-46-3-2-1 R	2009	Breeding Line		5.401	4.514	0.318	4.434	0.308	88.77	0.667
IR 99408-B-B-B-B-16	300040540	SAEGAEJINMI/2*NAMCHEONBYEO	2012	Breeding Line		1.5	4.514	0.027	4.52	0.026	89.716	0.119
IR 99129-45-1	4395285	IR BB 62/IR 73012-137-2-2-2//IR07F290	2012	Breeding Line		6.576	4.514	0.071	4.514	0.068	88.923	0.316
IR 99090-B-B-34	4215836	IR BB 65/IR00A117//IR10A125	2012	Breeding Line		6.872	4.514	0.028	4.523	0.027	91.58	0.113
IR 98418-B-B-5	4211919	IR08N194/IR10F365	2012	Breeding Line		6.842	4.514	0.015	4.514	0.015	89.687	0.076
IR 98398-B-B-B-B-65	300035193	IR08A176/PSB RC 18 (IR 51672-62-2-1-1-2-3)	2012	Breeding Line		6.507	4.514	0.026	4.516	0.025	88.914	0.124
IR 98379-B-B-B-B-4	300034470	IRRI 168/PSB RC 18 (IR 51672-62-2-1-1-2-3)	2012	Breeding Line		6.728	4.514	0.03	4.515	0.029	88.988	0.119
IR 91153-AC 545-1	300252303	IR05F102/IR 69428-6-1-1-3-3	2008	Breeding Line		4.475	4.514	0.236	4.501	0.228	89.193	0.516
IR 4630-22-2-5-1-3	300177699	PELITA I-1/POKKALI (ACC 8948)//IR 2061-464-2/IR 1820-52-2	1974	Breeding Line		4.531	4.514	0.22	4.463	0.213	93.488	0.477
IR 103309-B-B RGA-B RGA-420	300287670	PR 37139-3-1-3-1-2-1/IRRI 193	2013	Breeding Line		6.147	4.514	0.021	4.516	0.02	89.321	0.07
IR 100755-B-B-B-B-16	300041450	IRRI 119/IR 42//IR09N542	2012	Breeding Line		5.906	4.514	0.037	4.524	0.035	85.555	0.152
IR15A1123	4395297	IR BB 62/IR 73012-137-2-2-2//IR07F290	2012	Breeding Line		6.576	4.513	0.166	4.473	0.16	90.31	0.491
IR 98466-B-B RGA-B RGA-B RGA-39	300033466	IRRI 148/IR09F437	2012	Breeding Line		6.689	4.513	0.049	4.523	0.047	87.132	0.164
IR 96925-B RGA-B RGA-B RGA-28	300033298	IR09F437/IR10F388	2011	Breeding Line		5.849	4.513	0.025	4.525	0.024	85.822	0.118
IR 93330:38-B-19-16-16-1RGA-2RGA-1-B	4432149	FEDEARROZ 50/IR 77298-14-1-2-10//IRRI 123/IR07F287///SANHUANGZHAN NO 2/IRRI 146//IR 45427-2B-2-2B-1-1/IR 4630-22-2-5-1-3	2009	Breeding Line		6.533	4.513	0.26	4.54	0.251	89.243	0.603
IR 103328-B-B RGA-B RGA-55	300288582	PR 37866-1B-1-4/IRRI 156	2013	Breeding Line		2.925	4.513	0.021	4.519	0.021	88.718	0.072
IR 103277-B-B-B-B-B-9	300233822	IR10A134/PR 37171-1-1-1-2-1-1-1	2013	Breeding Line		5.62	4.513	0.005	4.516	0.005	89.202	0.017
IR 100749-87-B	4217001	IRRI 168/IRRI 146//PR 37285-17-31-12-1-21-1-2	2012	Breeding Line		5.625	4.513	0.057	4.519	0.054	90.509	0.277
IR 100072-44-B	4216438	IR09A136/IRRI 146	2012	Breeding Line		6.553	4.513	0.047	4.519	0.045	90.389	0.241
IR 100008-96-B	4216390	IR05N412/IRRI 123	2012	Breeding Line		6.569	4.513	0.222	4.491	0.214	86.786	0.602
IR15M1245	4288324	IR 83317-AC 124/PHAMA//SAMBHA MAHSURI///IR 83317-AC 170/LUA DAN TOC//SWARNA	2012	Breeding Line		4.277	4.512	0.021	4.517	0.02	89.054	0.097
IR15M1162	4287213	BR 29//IR 69428-6-1-1-3-3/JUMULA 2	2012	Breeding Line		3.922	4.512	0.055	4.512	0.053	89.158	0.256
IR15M1092	4286947	BR 29//IR 69428-6-1-1-3-3/JUMULA 2	2012	Breeding Line		3.922	4.512	0.092	4.505	0.089	90.773	0.304
IR13N218	3807671	IR05N128/PUSA BASMATI 1//IR06M138	2010	Breeding Line		3.709	4.512	0.136	4.425	0.131	92.363	0.425
IR 97367-80-1	4395221	IRRI 119/IR02A127//IR10F379	2011	Breeding Line		5.705	4.512	0.177	4.551	0.171	93.819	0.502
IR 97343-B RGA-B RGA-B RGA-9-1	300173767	IR09F436/IR08N194//IR10F382	2011	Breeding Line		5.932	4.512	0.014	4.518	0.013	87.681	0.096
IR 105463:53-46-4	4225315	IR 6 (PAKISTAN)*2/IRRI 149	2012	Breeding Line		3.87	4.512	0.071	4.517	0.068	90.371	0.254
IR15A1431	4392299	IR 28/NSIC RC 158//IR09F436	2013	Breeding Line		6.709	4.511	0.102	4.529	0.098	92.917	0.357
IR15A1356	4391254	IR09N531/IR 67966-44-2-3-2//IR08A176	2012	Breeding Line		5.843	4.511	0.05	4.506	0.048	92.38	0.208
IR15A1145	4390463	IRRI 168/NSIC RC 158//PR 37285-17-31-12-1-21-1-2	2012	Breeding Line		5.625	4.511	0.046	4.505	0.045	89.209	0.163
[truncated: 13,288 more rows]

## Sheet: Table S2- ECP 1KRiCA
Tabel S2: Genotypic data for 66 ECP and 10 IRRI varieties from the breeding program on 703 SNP from the 1k-RiCA platform. The data are in hapmap format.
rs#	alleles	chrom	pos	strand	assembly#	center	protLSID	assayLSID	panelLSID	QCcode	300279864	2972293	1401800	3173051	3427347	3423716	2972796	3658769	300764184	3592657	4226523	4016512	3272808	2697338	300294018	2642849	3022947	4220423	3425601	3806774	4193103	3593039	300764175	300266835	1384968	300266848	3592078	300266846	300266839	4228927	2697797	3523215	2697451	3806855	4609623	300038744	300266831	4229178	2337754
chr01:194844	G/A	1	194844	+	NA	NA	NA	NA	NA	NA	G	A	A	A	A	G	A	G	G	A	G	G	G	A	A	A	A	A	A	A	G	G	G	A	A	G	G	G	G	G	A	G	A	A	G	G	G	G	A
chr01:375814	G/T	1	375814	+	NA	NA	NA	NA	NA	NA	G	T	T	T	T	G	T	G	G	T	G	G	G	T	T	T	T	T	T	T	G	G	G	T	T	G	G	G	G	G	T	G	T	T	G	G	G	G	T
chr01:717702	G/A	1	717702	+	NA	NA	NA	NA	NA	NA	A	G	G	A	A	A	G	G	A	G	G	G	G	A	G	G	G	R	G	G	A	A	G	A	G	G	G	G	G	G	A	G	A	G	G	G	A	G	G
chr01:932866	G/A	1	932866	+	NA	NA	NA	NA	NA	NA	A	G	G	A	A	A	G	G	A	G	G	G	G	A	G	G	G	G	G	G	A	A	A	A	G	G	G	G	G	G	A	G	A	G	G	G	A	G	G
chr01:1044946	A/G	1	1044946	+	NA	NA	NA	NA	NA	NA	G	A	A	G	G	G	A	A	G	A	A	A	A	G	A	A	A	A	A	A	G	G	G	G	A	A	A	A	A	A	G	A	G	A	A	A	G	A	A
chr01:1175585	G/A	1	1175585	+	NA	NA	NA	NA	NA	NA	A	G	G	A	A	A	G	G	A	G	G	G	G	A	G	G	G	R	G	G	A	A	A	G	G	G	G	G	G	G	G	G	A	G	G	G	A	G	G
chr01:1410467	C/T	1	1410467	+	NA	NA	NA	NA	NA	NA	T	C	C	C	T	T	C	C	T	C	C	C	C	C	C	T	C	Y	C	C	C	T	T	T	C	C	C	C	C	C	C	T	C	C	C	C	T	C	C
chr01:1532281	A/C	1	1532281	+	NA	NA	NA	NA	NA	NA	C	A	A	A	A	C	A	A	C	A	A	A	A	A	A	C	A	M	A	A	A	C	C	C	A	A	A	A	A	A	A	C	A	A	A	A	C	A	A
chr01:2100471	C/T	1	2100471	+	NA	NA	NA	NA	NA	NA	T	C	C	C	C	T	C	C	T	C	C	C	C	C	C	C	C	C	C	C	C	C	C	C	C	C	C	C	C	C	C	C	C	C	C	C	T	C	C
chr01:2277961	C/T	1	2277961	+	NA	NA	NA	NA	NA	NA	C	C	C	C	C	C	C	C	C	C	C	C	T	C	C	C	C	C	C	C	C	C	C	C	C	C	C	C	C	C	T	C	C	C	C	C	C	C	C
chr01:2532252	T/C	1	2532252	+	NA	NA	NA	NA	NA	NA	C	T	T	T	C	C	T	N	C	T	T	N	C	T	T	T	T	T	T	C	T	T	C	T	T	T	T	T	T	T	C	T	T	T	T	T	T	T	T
chr01:2726468	C/T	1	2726468	+	NA	NA	NA	NA	NA	NA	C	C	T	C	C	C	C	C	C	T	T	C	T	T	C	T	Y	T	C	C	C	T	C	C	T	T	T	T	T	C	T	C	C	T	C	T	C	T	T
chr01:3236648	A/C	1	3236648	+	NA	NA	NA	NA	NA	NA	A	C	A	C	N	A	C	C	N	A	A	N	C	N	N	A	N	A	C	A	C	A	N	C	N	A	A	A	A	C	C	A	C	A	C	A	C	A	A
chr01:3529691	G/A	1	3529691	+	NA	NA	NA	NA	NA	NA	A	G	G	G	G	G	G	G	G	G	G	N	A	G	N	G	G	A	G	G	G	G	A	A	G	G	G	A	G	A	A	G	G	G	G	G	G	G	G
chr01:4167976	G/A	1	4167976	+	NA	NA	NA	NA	NA	NA	G	A	G	A	G	R	A	A	G	G	G	A	G	G	A	G	A	A	A	G	A	G	G	A	G	G	G	G	A	A	G	G	A	G	A	G	A	G	G
chr01:4307004	T/C	1	4307004	+	NA	NA	NA	NA	NA	NA	T	C	T	C	C	C	C	T	C	T	T	T	C	T	C	T	C	T	T	C	T	T	T	T	T	T	C	T	C	T	C	T	N	T	T	T	Y	T	T
chr01:5064126	C/T	1	5064126	+	NA	NA	NA	NA	NA	NA	T	C	C	C	T	T	C	C	T	C	C	C	C	C	C	T	C	C	C	C	C	T	T	C	C	C	C	T	C	C	C	Y	T	T	C	C	T	C	C
chr01:5510350	G/T	1	5510350	+	NA	NA	NA	NA	NA	NA	T	G	G	G	T	T	G	G	T	G	G	G	G	G	G	T	G	G	N	G	G	T	T	G	G	G	G	T	G	G	G	K	T	T	N	G	T	G	G
chr01:6130240	T/G	1	6130240	+	NA	NA	NA	NA	NA	NA	G	T	T	T	G	G	T	T	G	T	T	N	G	T	T	G	T	G	N	G	T	G	T	G	T	T	T	G	T	G	G	K	G	G	T	T	G	T	T
chr01:6543217	C/T	1	6543217	+	NA	NA	NA	NA	NA	NA	T	C	C	C	T	T	C	C	T	C	C	C	C	C	C	T	C	C	C	T	C	T	C	C	C	C	C	T	C	T	C	Y	T	T	C	C	T	C	C
chr01:7563923	G/A	1	7563923	+	NA	NA	NA	NA	NA	NA	G	G	G	G	A	G	G	A	G	R	G	A	A	A	G	G	G	A	R	A	A	G	G	G	A	A	G	G	A	A	A	R	G	G	A	A	G	A	G
chr01:8245748	A/G	1	8245748	+	NA	NA	NA	NA	NA	NA	A	A	G	A	A	A	A	A	A	A	N	A	A	A	A	A	A	A	A	A	A	A	A	G	A	A	A	A	A	G	A	A	A	A	A	G	A	G	G
chr01:8760562	G/A	1	8760562	+	NA	NA	NA	NA	NA	NA	G	A	G	G	A	G	A	A	G	G	G	A	A	G	A	G	A	G	A	G	A	A	G	A	G	A	G	A	A	A	G	R	G	G	A	A	G	A	G
chr01:9164508	A/G	1	9164508	+	NA	NA	NA	NA	NA	NA	G	A	G	A	A	G	A	A	G	G	A	A	A	G	A	G	A	A	R	G	A	G	A	G	G	G	A	G	G	G	G	R	A	A	A	A	G	A	G
chr01:10100605	G/A	1	10100605	+	NA	NA	NA	NA	NA	NA	A	G	G	G	A	G	N	G	G	A	G	G	G	G	N	G	G	G	A	G	G	G	G	G	G	G	G	G	A	A	G	R	N	G	G	A	A	A	G
chr01:10202227	G/A	1	10202227	+	NA	NA	NA	NA	NA	NA	A	G	A	G	A	A	G	G	G	A	A	G	G	A	G	R	G	G	A	A	G	G	G	A	A	G	G	G	A	A	A	R	G	G	G	A	A	A	A
chr01:10645259	T/C	1	10645259	+	NA	NA	NA	NA	NA	NA	C	T	T	T	C	C	T	T	T	C	T	T	C	T	T	T	T	T	T	C	T	T	T	T	T	C	C	T	C	C	T	Y	T	T	T	C	C	C	T
chr01:10846090	A/G	1	10846090	+	NA	NA	NA	NA	NA	NA	G	A	G	A	G	A	A	A	A	A	G	A	G	G	A	A	A	G	A	A	A	G	G	A	G	A	A	G	G	G	G	A	A	A	A	G	A	G	G
chr01:11250486	G/A	1	11250486	+	NA	NA	NA	NA	NA	NA	A	N	G	G	N	G	G	G	G	A	G	G	G	G	G	A	G	A	G	G	G	A	G	A	G	A	G	A	A	A	G	G	G	G	G	A	G	A	G
chr01:12216652	A/G	1	12216652	+	NA	NA	NA	NA	NA	NA	G	A	N	A	G	G	A	A	G	A	G	A	N	N	A	A	A	G	A	A	A	A	G	G	N	N	A	A	A	A	N	A	N	G	A	A	G	A	N
chr01:12335190	T/C	1	12335190	+	NA	NA	NA	NA	NA	NA	T	T	C	T	T	T	T	N	T	T	T	N	C	C	T	C	N	T	T	T	T	T	T	T	C	C	T	T	C	C	C	T	C	T	T	C	T	C	C
chr01:12941687	C/A	1	12941687	+	NA	NA	NA	NA	NA	NA	A	C	C	C	A	C	C	C	C	A	A	C	C	C	C	A	C	A	C	C	C	C	C	A	C	C	A	C	A	A	C	C	C	A	C	C	C	C	C
chr01:13777831	T/C	1	13777831	+	NA	NA	NA	NA	NA	NA	T	T	C	T	T	C	T	T	C	T	T	T	T	C	T	T	T	T	T	T	T	C	C	T	C	T	T	C	T	T	C	T	C	T	T	T	C	T	C
chr01:14375630	G/A	1	14375630	+	NA	NA	NA	NA	NA	NA	G	G	A	G	G	A	G	G	A	G	G	G	G	A	G	G	G	A	G	G	G	A	A	G	A	G	G	A	G	G	A	G	A	G	G	G	A	G	A
chr01:14508449	C/T	1	14508449	+	NA	NA	NA	NA	NA	NA	C	N	C	T	C	C	T	T	C	C	C	N	T	C	N	C	T	C	N	T	T	C	C	C	C	T	C	C	C	C	C	T	C	C	N	T	C	T	C
chr01:14937939	A/G	1	14937939	+	NA	NA	NA	NA	NA	NA	A	A	G	A	A	G	A	A	G	A	G	A	A	G	A	A	A	G	A	A	A	G	G	A	G	A	A	G	A	A	G	A	G	A	A	N	G	N	G
chr01:15092392	G/A	1	15092392	+	NA	NA	NA	NA	NA	NA	G	A	G	A	G	G	A	N	G	G	G	R	G	G	A	G	A	G	R	A	A	G	G	G	G	A	G	G	G	G	G	A	G	G	A	A	G	A	G
chr01:15393352	A/T	1	15393352	+	NA	NA	NA	NA	NA	NA	T	A	A	A	T	A	A	A	A	T	T	A	T	A	A	A	A	A	A	A	A	A	A	T	A	A	T	A	T	T	A	A	A	T	A	T	A	T	A
chr01:15883941	C/T	1	15883941	+	NA	NA	NA	NA	NA	NA	C	N	C	C	T	C	N	C	C	T	T	N	C	C	N	C	C	C	C	C	C	C	C	T	C	C	C	C	T	T	C	C	C	T	C	C	C	C	C
chr01:16113201	G/T	1	16113201	+	NA	NA	NA	NA	NA	NA	G	G	G	G	T	G	G	N	G	T	T	G	G	G	G	G	G	G	G	G	G	G	G	T	G	G	G	G	T	T	G	G	G	T	G	G	G	G	G
chr01:16284866	A/G	1	16284866	+	NA	NA	NA	NA	NA	NA	G	G	A	G	A	A	G	G	A	A	A	G	G	A	G	A	G	A	G	G	G	A	A	A	A	G	G	A	A	A	A	G	A	A	G	G	A	G	A
chr01:16596849	C/A	1	16596849	+	NA	NA	NA	NA	NA	NA	C	C	A	C	C	A	C	C	A	C	C	C	C	A	C	A	C	A	N	C	C	A	A	C	A	C	C	A	C	C	A	C	A	C	C	C	A	C	A
chr01:17426109	G/A	1	17426109	+	NA	NA	NA	NA	NA	NA	G	G	A	G	G	A	G	G	A	G	G	G	G	A	G	A	G	A	G	G	G	A	A	G	A	G	G	A	G	G	A	G	A	G	G	G	A	G	A
chr01:17743869	T/C	1	17743869	+	NA	NA	NA	NA	NA	NA	C	N	T	C	T	T	N	C	T	T	T	N	C	T	N	T	N	T	Y	C	C	T	T	T	T	C	C	T	T	T	T	C	T	T	C	C	T	C	T
chr01:18332445	T/G	1	18332445	+	NA	NA	NA	NA	NA	NA	T	T	G	T	T	G	T	T	G	T	T	T	T	G	T	G	T	G	T	T	T	G	G	T	G	T	T	G	T	T	G	T	G	T	T	T	G	T	G
chr01:18501890	A/G	1	18501890	+	NA	NA	NA	NA	NA	NA	G	G	A	G	A	A	G	G	A	A	A	G	G	A	G	A	G	A	N	G	G	A	A	A	A	G	G	A	A	A	A	G	A	A	G	G	A	G	A
chr01:19308987	G/A	1	19308987	+	NA	NA	NA	NA	NA	NA	G	G	A	G	A	A	G	G	A	A	A	G	G	A	G	A	G	A	G	G	G	A	A	A	A	G	G	A	A	A	A	G	A	A	G	G	A	G	A
chr01:20262103	C/T	1	20262103	+	NA	NA	NA	NA	NA	NA	C	C	T	C	C	T	C	C	T	C	T	C	C	C	C	T	C	T	C	C	C	T	T	C	T	C	C	N	C	C	C	C	T	C	C	C	T	C	T
chr01:20418175	T/C	1	20418175	+	NA	NA	NA	NA	NA	NA	T	T	T	C	T	C	T	C	T	T	C	C	T	T	T	T	T	T	C	C	C	T	T	T	T	C	T	C	T	T	T	C	T	T	C	C	T	C	T
chr01:20562598	A/T	1	20562598	+	NA	NA	NA	NA	NA	NA	T	T	T	A	A	A	T	A	T	A	A	N	T	T	T	T	T	T	A	A	A	T	T	A	T	A	A	A	A	A	T	N	T	T	A	A	T	W	T
chr01:21011077	A/G	1	21011077	+	NA	NA	NA	NA	NA	NA	G	G	G	A	A	A	G	A	G	A	A	A	A	G	G	G	G	G	A	A	A	G	G	A	G	A	A	A	A	A	G	A	G	G	A	G	G	G	G
chr01:22328417	G/A	1	22328417	+	NA	NA	NA	NA	NA	NA	G	G	A	G	G	A	G	G	N	G	G	G	G	A	G	G	A	G	G	G	G	A	A	G	A	G	A	G	G	G	A	G	N	A	G	A	N	A	A
chr01:22554065	C/T	1	22554065	+	NA	NA	NA	NA	NA	NA	C	T	T	C	C	T	C	C	T	C	C	C	C	T	C	C	T	T	C	C	C	T	C	C	T	C	T	T	T	T	T	C	T	T	C	T	T	T	T
chr01:22829240	A/C	1	22829240	+	NA	NA	NA	NA	NA	NA	A	C	C	C	A	C	A	A	C	A	N	A	A	C	A	A	C	A	A	A	A	C	A	A	C	A	C	C	C	C	C	A	C	C	A	C	C	C	C
chr01:23091103	C/A	1	23091103	+	NA	NA	NA	NA	NA	NA	A	C	C	C	A	C	C	C	C	C	C	C	A	C	C	A	C	C	A	A	C	C	C	A	C	A	C	C	C	C	C	C	A	A	C	C	A	C	C
chr01:23240729	G/A	1	23240729	+	NA	NA	NA	NA	NA	NA	G	A	A	A	G	G	A	A	A	A	G	A	G	A	A	G	A	A	G	G	A	A	G	G	A	G	A	A	A	A	A	A	G	G	A	A	G	A	A
chr01:23656773	C/A	1	23656773	+	NA	NA	NA	NA	NA	NA	A	C	C	C	A	C	C	C	A	C	A	C	A	C	C	C	C	A	A	A	C	C	C	A	C	A	C	C	C	C	C	C	A	A	C	C	A	C	C
chr01:24050118	A/G	1	24050118	+	NA	NA	NA	NA	NA	NA	G	N	G	A	A	A	A	A	A	A	A	A	A	A	A	G	G	A	R	A	A	G	G	A	G	A	G	A	A	A	G	A	G	G	A	A	G	A	G
chr01:24722142	T/C	1	24722142	+	NA	NA	NA	NA	NA	NA	T	C	T	C	C	T	C	C	T	C	T	C	C	T	C	T	T	C	N	T	C	T	T	C	T	N	C	T	T	C	T	C	T	T	C	C	T	C	T
chr01:26187514	T/C	1	26187514	+	NA	NA	NA	NA	NA	NA	C	T	C	T	T	C	T	T	C	T	T	T	T	C	T	C	C	T	T	T	T	T	T	T	C	T	T	T	T	T	C	T	C	C	T	T	C	T	C
chr01:27330724	G/A	1	27330724	+	NA	NA	NA	NA	NA	NA	A	A	A	A	G	A	A	G	A	A	G	G	G	A	A	A	A	G	G	G	G	G	A	A	A	G	G	A	G	G	G	G	A	A	G	G	G	G	A
chr01:28142020	A/T	1	28142020	+	NA	NA	NA	NA	NA	NA	A	A	A	A	T	A	A	A	A	A	A	A	T	A	A	T	A	T	T	A	A	T	A	A	A	A	T	T	T	A	T	A	A	A	A	T	A	A	A
chr01:28826738	C/A	1	28826738	+	NA	NA	NA	NA	NA	NA	A	C	A	C	C	A	C	C	A	A	C	C	C	C	C	C	A	C	C	A	C	C	C	C	A	C	C	C	C	C	C	C	A	A	C	C	A	C	A
chr01:30341513	T/C	1	30341513	+	NA	NA	NA	NA	NA	NA	C	C	C	C	T	C	C	T	C	C	C	T	T	C	C	T	C	T	T	C	T	T	C	C	C	T	T	N	T	T	T	T	C	C	T	T	C	T	C
chr01:30569798	A/G	1	30569798	+	NA	NA	NA	NA	NA	NA	G	N	G	G	A	G	G	A	G	G	A	A	A	G	G	A	G	A	A	G	A	A	A	G	G	A	A	A	A	A	A	A	G	G	A	A	G	A	G
chr01:31396842	T/G	1	31396842	+	NA	NA	NA	NA	NA	NA	G	G	G	G	T	G	G	T	G	G	G	T	T	G	G	T	G	T	T	G	T	T	G	G	G	T	T	T	T	T	T	T	G	G	T	T	G	T	G
chr01:32041358	G/A	1	32041358	+	NA	NA	NA	NA	NA	NA	A	A	A	G	G	A	A	G	A	A	A	G	G	A	A	G	A	G	G	A	G	G	A	A	A	G	G	G	G	G	G	G	A	A	A	G	A	G	A
chr01:32359998	T/G	1	32359998	+	NA	NA	NA	NA	NA	NA	T	T	T	T	T	T	T	T	T	T	T	T	T	T	T	G	T	T	T	T	T	T	G	T	T	T	T	G	T	T	T	T	T	T	K	T	T	T	T
chr01:33164035	A/G	1	33164035	+	NA	NA	NA	NA	NA	NA	A	A	A	G	G	A	A	A	A	A	N	A	G	A	A	N	A	G	R	A	A	G	N	A	A	A	G	G	G	G	G	G	A	G	A	G	A	G	A
chr01:33472174	C/T	1	33472174	+	NA	NA	NA	NA	NA	NA	C	C	C	C	C	C	C	C	C	C	T	C	C	C	C	T	C	C	C	C	C	C	T	C	C	C	C	C	C	C	C	C	C	C	C	C	C	C	C
chr01:33695501	A/T	1	33695501	+	NA	NA	NA	NA	NA	NA	A	A	A	T	T	A	A	A	A	A	A	A	T	A	A	A	A	T	W	A	A	T	A	A	A	A	T	T	T	T	T	T	A	T	A	T	A	T	A
chr01:33901317	T/G	1	33901317	+	NA	NA	NA	NA	NA	NA	T	T	T	G	G	T	T	T	T	T	T	T	G	T	T	T	T	G	G	T	T	G	T	T	T	T	G	G	G	G	G	G	T	G	T	G	T	G	T
chr01:34201543	A/G	1	34201543	+	NA	NA	NA	NA	NA	NA	A	A	A	G	G	A	A	A	A	A	A	A	G	A	A	A	A	G	N	A	A	G	N	A	A	A	G	G	G	G	G	G	A	G	A	G	A	G	A
chr01:34363755	C/A	1	34363755	+	NA	NA	NA	NA	NA	NA	C	C	C	A	A	C	C	C	C	C	C	C	A	C	N	C	C	A	A	C	C	A	C	C	C	C	A	A	A	A	A	A	C	A	C	A	C	A	C
chr01:34508997	T/C	1	34508997	+	NA	NA	NA	NA	NA	NA	T	T	T	C	C	T	T	T	T	C	C	T	C	T	T	C	C	C	C	T	T	C	C	T	T	T	C	C	C	C	C	C	T	C	T	C	T	C	T
chr01:35259107	A/T	1	35259107	+	NA	NA	NA	NA	NA	NA	A	A	T	A	A	A	A	A	A	T	T	A	A	T	A	A	T	A	A	A	A	A	T	A	T	A	A	A	A	A	A	A	A	A	A	A	A	A	T
chr01:36150523	A/T	1	36150523	+	NA	NA	NA	NA	NA	NA	A	A	T	A	A	A	A	A	A	T	T	A	A	A	A	A	T	A	A	A	A	A	A	A	T	A	A	T	T	A	A	A	A	A	A	A	A	A	T
chr01:36419842	G/C	1	36419842	+	NA	NA	NA	NA	NA	NA	G	N	C	G	N	G	G	G	G	C	C	N	G	G	N	G	N	G	G	G	G	G	G	G	C	G	G	C	C	G	C	G	G	G	G	G	G	G	C
chr01:37274755	T/C	1	37274755	+	NA	NA	NA	NA	NA	NA	T	T	C	T	T	T	T	T	T	C	T	T	T	T	T	T	C	T	T	T	T	T	T	T	C	T	T	C	C	T	C	T	T	T	T	T	T	T	C
chr01:37680628	G/A	1	37680628	+	NA	NA	NA	NA	NA	NA	G	G	A	G	G	G	G	G	G	N	G	G	G	G	G	G	N	G	G	G	G	G	G	G	A	G	G	A	G	G	A	G	G	G	G	G	G	G	A
chr01:38632196	A/T	1	38632196	+	NA	NA	NA	NA	NA	NA	A	A	A	A	A	A	A	A	A	T	T	A	A	A	A	A	W	A	A	A	A	A	A	A	A	A	A	A	A	A	A	A	A	A	A	A	A	A	A
chr01:39548506	C/T	1	39548506	+	NA	NA	NA	NA	NA	NA	C	C	C	C	C	C	C	C	C	Y	T	C	C	C	C	C	C	C	C	C	C	C	C	C	T	C	C	T	C	T	C	C	C	C	C	C	C	C	C
chr01:39955529	A/C	1	39955529	+	NA	NA	NA	NA	NA	NA	A	A	A	A	A	A	A	A	A	M	C	A	A	C	A	A	A	A	A	C	A	C	A	A	A	A	A	A	A	A	C	C	A	A	A	A	A	A	A
chr01:40699488	A/G	1	40699488	+	NA	NA	NA	NA	NA	NA	A	A	G	A	A	A	A	A	A	R	G	N	A	A	N	A	A	A	A	A	A	G	G	A	A	A	A	A	A	A	A	A	A	A	A	A	A	A	G
chr01:41020155	T/C	1	41020155	+	NA	NA	NA	NA	NA	NA	T	T	C	T	T	C	T	T	T	Y	C	T	T	T	T	T	T	T	T	C	T	T	T	T	T	T	T	T	T	T	T	T	T	C	T	T	T	T	C
chr01:41911439	T/A	1	41911439	+	NA	NA	NA	NA	NA	NA	T	T	A	T	T	A	T	T	T	W	A	T	T	T	T	T	T	T	T	T	T	T	A	T	T	T	T	T	T	T	T	T	T	T	T	T	T	T	A
chr01:42425574	A/G	1	42425574	+	NA	NA	NA	NA	NA	NA	A	N	A	A	A	G	A	A	A	R	G	A	G	A	A	A	A	A	A	A	A	A	A	A	A	A	A	A	G	G	A	A	A	A	A	A	A	A	A
chr01:42877440	C/T	1	42877440	+	NA	NA	NA	NA	NA	NA	C	C	C	C	C	T	C	C	C	C	C	C	C	C	C	C	C	C	C	C	C	C	T	T	C	C	T	C	T	T	C	T	C	C	C	C	C	C	C
chr01:43074709	T/G	1	43074709	+	NA	NA	NA	NA	NA	NA	T	G	T	T	T	T	G	G	T	T	G	G	G	T	G	T	N	N	G	T	T	T	T	T	T	T	G	T	T	G	T	T	T	T	G	T	N	T	T
chr02:103273	A/T	2	103273	+	NA	NA	NA	NA	NA	NA	A	A	A	A	A	A	A	T	T	W	A	T	T	T	A	T	A	T	T	A	A	T	T	A	A	A	A	T	A	T	T	A	A	A	T	A	T	A	A
chr02:316859	C/T	2	316859	+	NA	NA	NA	NA	NA	NA	C	C	C	C	C	C	C	T	T	C	C	T	T	C	C	C	C	T	T	C	T	T	C	C	C	C	C	T	C	T	T	T	C	C	T	C	T	C	C
chr02:629512	G/A	2	629512	+	NA	NA	NA	NA	NA	NA	G	G	G	G	G	G	G	A	A	R	G	A	N	A	G	G	G	A	A	G	A	A	A	G	G	G	G	A	G	A	A	A	G	G	A	G	A	G	G
chr02:890901	C/T	2	890901	+	NA	NA	NA	NA	NA	NA	T	C	T	C	T	T	C	T	T	C	C	T	C	T	C	C	C	C	T	C	C	T	T	C	T	C	T	C	C	T	T	C	T	T	N	C	C	C	T
chr02:1082416	G/A	2	1082416	+	NA	NA	NA	NA	NA	NA	A	G	A	G	A	A	G	A	A	G	G	A	G	G	G	A	G	G	N	A	G	G	G	G	A	G	A	A	A	A	G	A	A	A	A	A	G	A	A
chr02:1380527	A/G	2	1380527	+	NA	NA	NA	NA	NA	NA	G	A	G	A	G	G	A	G	G	A	A	G	A	A	A	G	A	A	G	G	A	A	A	A	G	A	G	A	G	A	A	A	G	G	G	G	A	G	G
chr02:1487009	C/T	2	1487009	+	NA	NA	NA	NA	NA	NA	C	C	T	C	C	C	C	C	C	C	C	C	C	C	C	T	C	T	C	T	T	T	C	C	T	T	C	C	T	C	C	C	T	C	C	C	T	C	T
chr02:1660713	C/T	2	1660713	+	NA	NA	NA	NA	NA	NA	C	N	C	T	C	C	T	C	C	Y	C	C	C	T	T	T	N	C	C	T	C	C	T	T	C	C	C	C	T	C	C	C	C	C	C	C	C	C	C
chr02:2008370	T/C	2	2008370	+	NA	NA	NA	NA	NA	NA	C	T	T	T	T	T	T	C	C	T	C	C	T	T	T	C	T	C	C	T	C	C	T	T	T	C	C	T	T	T	C	T	T	T	C	C	C	C	T
chr02:2334960	T/C	2	2334960	+	NA	NA	NA	NA	NA	NA	T	T	C	T	C	C	T	T	C	T	T	T	T	C	T	T	T	T	T	C	T	T	C	T	C	T	T	C	T	C	T	C	C	C	T	T	T	T	C
chr02:3136771	A/T	2	3136771	+	NA	NA	NA	NA	NA	NA	A	A	T	A	T	T	A	T	A	A	A	T	A	T	A	A	N	A	T	T	A	A	T	A	T	A	A	T	A	T	A	T	T	T	T	T	A	T	T
chr02:3477202	A/C	2	3477202	+	NA	NA	NA	NA	NA	NA	C	N	A	C	A	A	C	N	C	C	C	A	N	A	C	C	C	C	A	A	C	C	A	C	A	N	C	A	C	A	C	A	A	A	A	A	C	A	A
chr02:3830712	G/A	2	3830712	+	NA	NA	NA	NA	NA	NA	G	G	G	G	G	G	G	G	G	G	G	G	G	G	G	G	G	G	G	A	G	G	A	G	G	G	A	A	G	G	A	A	G	G	G	G	G	G	G
chr02:4047646	A/G	2	4047646	+	NA	NA	NA	NA	NA	NA	A	A	A	A	A	G	A	G	G	A	A	G	A	A	A	A	A	A	G	A	A	A	G	A	A	A	A	A	A	A	G	A	A	G	G	G	A	A	A
chr02:4930742	T/C	2	4930742	+	NA	NA	NA	NA	NA	NA	T	T	C	C	T	T	T	T	C	T	C	T	C	C	T	T	T	C	T	C	T	C	C	T	C	C	C	C	T	C	C	C	C	T	T	T	T	C	C
chr02:5231169	G/T	2	5231169	+	NA	NA	NA	NA	NA	NA	G	G	T	G	G	G	G	G	T	G	G	G	T	T	G	T	G	G	G	G	G	G	T	G	T	T	T	T	G	G	G	T	T	G	G	G	G	T	T
chr02:5836334	G/A	2	5836334	+	NA	NA	NA	NA	NA	NA	G	G	A	G	A	A	G	A	A	R	G	A	A	G	G	A	N	G	G	G	G	G	A	A	G	A	A	A	A	G	G	A	A	A	A	A	G	A	A
chr02:6186335	T/C	2	6186335	+	NA	NA	NA	NA	NA	NA	C	C	T	C	T	T	C	T	C	T	T	T	C	C	C	T	T	T	C	T	C	T	C	T	C	T	T	T	T	T	T	T	C	T	T	T	C	T	T
chr02:6373446	G/C	2	6373446	+	NA	NA	NA	NA	NA	NA	G	G	G	G	G	G	G	G	G	S	C	G	G	G	G	G	G	G	G	G	G	G	G	C	G	G	G	G	G	G	G	G	G	G	G	G	G	G	G
chr02:7342223	T/G	2	7342223	+	NA	NA	NA	NA	NA	NA	T	T	T	T	G	G	T	T	G	K	G	T	T	T	T	T	T	G	T	T	T	T	T	G	T	G	T	G	G	G	T	T	T	G	T	G	T	T	T
chr02:8814718	G/A	2	8814718	+	NA	NA	NA	NA	NA	NA	A	G	A	G	G	A	G	G	G	R	G	G	G	G	G	G	N	G	G	G	A	A	G	G	A	G	G	G	A	G	G	A	A	A	G	A	A	G	A
chr02:9570228	G/A	2	9570228	+	NA	NA	NA	NA	NA	NA	A	A	A	A	G	G	G	G	A	A	G	G	A	A	G	G	A	G	G	A	A	A	A	A	A	G	A	G	G	G	A	A	A	G	G	G	A	G	A
chr02:9801099	G/T	2	9801099	+	NA	NA	NA	NA	NA	NA	T	T	T	T	G	G	G	G	T	T	G	N	T	T	N	G	N	G	G	T	T	T	T	T	T	G	T	G	G	G	T	G	T	T	G	G	T	G	T
chr02:9975660	A/G	2	9975660	+	NA	NA	NA	NA	NA	NA	G	G	G	G	A	A	A	A	G	G	G	A	G	G	A	A	G	A	A	G	G	G	G	G	G	A	G	G	G	A	G	G	G	A	A	A	G	A	G
chr02:10555263	T/C	2	10555263	+	NA	NA	NA	NA	NA	NA	T	T	T	T	T	T	C	C	C	T	C	C	C	T	C	T	T	C	T	T	T	T	T	T	T	C	T	C	C	C	T	C	T	T	C	T	T	C	T
chr02:10874369	G/T	2	10874369	+	NA	NA	NA	NA	NA	NA	T	T	G	T	G	G	G	G	T	G	G	G	G	G	G	G	G	G	N	G	T	T	G	T	G	G	T	T	T	G	G	T	T	T	G	G	T	G	G
chr02:11701123	A/G	2	11701123	+	NA	NA	NA	NA	NA	NA	A	A	A	A	A	A	G	G	A	A	G	G	G	A	G	A	A	G	A	A	A	A	A	A	A	G	A	G	G	G	A	G	A	A	G	A	A	G	A
chr02:16464872	C/T	2	16464872	+	NA	NA	NA	NA	NA	NA	T	T	T	T	C	C	C	C	T	T	C	C	C	C	C	C	T	C	C	T	T	T	C	T	T	C	T	T	T	C	C	C	T	T	C	C	T	C	T
chr02:16919033	A/G	2	16919033	+	NA	NA	NA	NA	NA	NA	A	A	A	A	G	G	A	A	A	A	G	A	G	G	A	A	A	A	G	A	A	A	G	A	A	A	A	A	A	G	A	A	A	A	A	G	A	A	A
chr02:17160895	T/C	2	17160895	+	NA	NA	NA	NA	NA	NA	C	T	C	T	T	T	T	T	C	C	T	T	T	T	T	T	T	T	Y	T	C	C	T	T	C	T	T	T	T	T	T	T	C	T	T	T	C	T	C
chr02:18811812	G/T	2	18811812	+	NA	NA	NA	NA	NA	NA	T	G	T	G	G	G	G	G	T	T	G	G	G	G	G	G	G	G	G	G	T	T	G	G	T	G	G	G	G	T	G	G	T	G	G	G	T	G	T
chr02:19642635	T/C	2	19642635	+	NA	NA	NA	NA	NA	NA	C	T	T	T	C	C	T	T	C	T	T	T	T	C	T	T	T	T	C	C	T	C	C	T	T	T	T	T	T	C	T	T	C	T	T	C	C	T	T
chr02:19981768	G/A	2	19981768	+	NA	NA	NA	NA	NA	NA	A	G	G	G	A	A	G	N	A	G	G	N	G	A	G	G	N	G	A	G	G	A	A	G	G	G	G	G	G	A	A	N	A	G	G	A	A	G	G
chr02:20145859	C/T	2	20145859	+	NA	NA	NA	NA	NA	NA	T	C	C	C	T	T	C	C	T	C	T	C	C	T	C	C	C	C	T	C	C	C	T	T	C	C	C	C	C	C	T	C	T	C	C	T	T	C	C
chr02:20824958	A/G	2	20824958	+	NA	NA	NA	NA	NA	NA	G	G	A	G	A	A	A	A	G	A	A	N	A	A	A	A	G	G	G	N	A	G	G	A	A	A	A	G	G	A	G	A	G	A	A	A	G	A	A
chr02:21060669	C/T	2	21060669	+	NA	NA	NA	NA	NA	NA	C	N	C	T	C	C	T	N	C	C	C	N	C	T	N	T	T	C	C	T	T	C	C	C	C	T	C	C	C	T	T	T	C	C	T	C	C	T	C
chr02:21832777	A/G	2	21832777	+	NA	NA	NA	NA	NA	NA	G	A	G	A	G	G	A	A	A	A	A	A	A	A	A	A	A	A	A	A	A	A	A	A	G	A	G	A	A	A	A	A	A	G	A	G	A	A	G
chr02:22340836	C/T	2	22340836	+	NA	NA	NA	NA	NA	NA	T	C	T	C	T	T	C	C	T	T	T	C	T	T	C	T	C	C	C	T	C	C	C	C	T	T	C	T	T	T	C	C	C	C	C	T	C	C	T
chr02:23073414	G/T	2	23073414	+	NA	NA	NA	NA	NA	NA	G	G	G	G	G	G	T	T	G	G	G	T	G	G	T	G	G	T	T	G	T	T	T	G	G	G	G	G	G	G	G	K	T	T	T	G	T	T	G
chr02:23538743	G/A	2	23538743	+	NA	NA	NA	NA	NA	NA	G	A	G	A	A	A	G	G	R	A	G	G	G	G	G	A	G	G	G	G	G	G	G	G	A	G	G	G	G	G	A	R	G	G	G	G	G	G	G
chr02:23852677	G/A	2	23852677	+	NA	NA	NA	NA	NA	NA	A	A	G	A	A	A	G	G	A	A	A	G	G	A	G	A	A	G	N	G	G	G	G	A	G	A	A	A	A	A	G	G	G	A	G	G	G	G	G
chr02:24168273	A/G	2	24168273	+	NA	NA	NA	NA	NA	NA	G	G	A	G	G	G	A	A	G	A	G	A	A	G	A	A	G	A	G	A	A	A	A	G	A	G	G	G	G	G	G	A	A	G	A	A	A	A	A
chr02:24264653	A/C	2	24264653	+	NA	NA	NA	NA	NA	NA	A	A	A	A	C	C	C	C	M	N	A	C	A	A	C	N	A	C	A	A	C	C	C	A	A	A	A	A	A	A	A	M	C	A	C	C	A	C	A
chr02:24772301	C/A	2	24772301	+	NA	NA	NA	NA	NA	NA	C	C	C	C	A	M	A	A	M	C	A	A	C	C	A	C	C	A	C	C	A	A	C	C	C	C	C	C	C	C	C	M	C	C	A	A	C	A	C
chr02:25193353	T/C	2	25193353	+	NA	NA	NA	NA	NA	NA	C	C	C	C	T	T	T	T	Y	T	C	T	C	C	T	T	C	T	T	C	T	T	T	C	C	C	T	C	C	C	T	Y	C	T	T	T	C	T	C
chr02:26406867	G/A	2	26406867	+	NA	NA	NA	NA	NA	NA	G	G	A	G	G	G	G	G	G	R	G	G	G	G	G	G	G	A	A	G	A	A	G	G	G	G	A	G	G	G	A	G	G	A	G	G	G	G	A
chr02:27548893	A/C	2	27548893	+	NA	NA	NA	NA	NA	NA	A	A	A	A	C	C	A	A	M	A	A	A	C	A	A	A	A	A	A	C	A	A	A	A	A	A	A	A	C	A	A	M	A	C	A	A	A	A	A
chr02:28049479	G/A	2	28049479	+	NA	NA	NA	NA	NA	NA	G	A	A	A	G	G	G	G	G	A	G	G	G	G	G	G	N	A	A	G	A	A	G	A	G	G	A	G	G	G	A	G	G	G	G	G	A	G	A
chr02:28778297	A/G	2	28778297	+	NA	NA	NA	NA	NA	NA	G	A	A	A	A	A	A	A	R	A	G	A	A	G	A	G	A	G	G	A	A	A	G	A	A	G	A	G	A	G	A	A	G	A	A	A	G	A	A
chr02:29568762	C/T	2	29568762	+	NA	NA	NA	NA	NA	NA	T	C	C	C	C	C	C	C	Y	C	T	C	C	T	C	T	C	T	T	C	C	C	T	C	C	C	C	T	C	T	C	C	T	C	C	C	T	C	C
chr02:30345735	C/A	2	30345735	+	NA	NA	NA	NA	NA	NA	C	C	C	C	A	A	C	C	M	C	A	C	C	C	C	C	C	C	C	C	C	C	A	C	A	A	C	A	A	C	C	M	C	A	C	C	C	C	C
chr02:30530432	G/A	2	30530432	+	NA	NA	NA	NA	NA	NA	G	G	G	G	A	A	G	G	A	G	A	G	G	G	G	G	G	A	G	A	G	G	A	G	A	A	G	A	A	A	A	R	A	A	G	G	A	G	G
chr02:31135814	C/T	2	31135814	+	NA	NA	NA	NA	NA	NA	C	C	C	C	C	C	C	C	Y	C	C	C	C	C	C	C	C	T	C	C	C	C	C	C	C	C	C	C	C	T	C	C	C	C	C	C	C	C	C
chr02:31403314	A/T	2	31403314	+	NA	NA	NA	NA	NA	NA	A	A	A	A	A	A	A	A	W	A	A	A	A	A	A	A	A	T	A	A	A	A	A	A	A	A	A	A	A	T	A	A	A	A	A	A	A	A	A
chr02:31678155	T/G	2	31678155	+	NA	NA	NA	NA	NA	NA	T	T	T	T	T	T	T	T	T	T	T	T	T	T	T	T	T	G	T	T	T	T	T	T	T	T	T	N	T	G	T	T	T	T	T	T	T	T	T
chr02:31914486	A/G	2	31914486	+	NA	NA	NA	NA	NA	NA	G	A	A	A	A	A	A	A	A	A	A	A	A	G	A	G	A	G	A	A	A	G	A	A	A	A	A	A	A	G	G	A	G	A	A	A	G	A	A
chr02:32101050	G/A	2	32101050	+	NA	NA	NA	NA	NA	NA	G	G	A	G	A	A	G	G	R	R	A	G	A	A	G	G	G	G	G	A	G	G	G	A	A	G	G	A	A	G	G	R	G	A	G	A	G	G	A
chr02:32303539	A/T	2	32303539	+	NA	NA	NA	NA	NA	NA	A	A	A	A	A	A	A	A	A	A	A	A	A	A	A	A	A	T	A	A	A	A	A	A	A	A	A	A	A	T	A	A	A	A	A	A	A	A	A
chr02:33035683	G/A	2	33035683	+	NA	NA	NA	NA	NA	NA	A	G	A	G	G	G	G	G	G	A	G	G	G	A	G	G	G	G	A	A	G	A	A	G	A	G	G	G	G	G	A	R	G	G	G	G	G	G	A
chr02:34072964	T/C	2	34072964	+	NA	NA	NA	NA	NA	NA	C	N	T	T	T	C	T	T	Y	C	C	T	T	C	T	T	T	C	C	T	T	T	C	T	C	C	C	C	C	T	C	T	C	C	T	C	T	C	T
chr02:34425408	G/A	2	34425408	+	NA	NA	NA	NA	NA	NA	A	G	A	G	G	G	G	G	A	A	G	G	G	G	G	G	G	A	G	G	G	G	A	G	A	A	G	A	A	G	A	G	A	G	G	G	G	A	A
chr02:34707946	T/G	2	34707946	+	NA	NA	NA	NA	NA	NA	T	T	T	T	T	T	T	T	G	T	G	T	T	T	T	T	T	T	G	G	T	T	G	G	T	T	G	T	G	T	T	T	T	G	T	G	G	G	T
chr02:34868096	G/A	2	34868096	+	NA	NA	NA	NA	NA	NA	G	G	G	G	A	G	G	G	A	G	G	G	A	G	G	G	G	G	G	G	G	G	A	G	G	G	G	G	G	G	G	G	G	A	G	A	A	A	G
chr02:35216781	A/C	2	35216781	+	NA	NA	NA	NA	NA	NA	A	C	A	C	A	A	C	C	A	A	A	C	A	A	C	C	C	A	C	A	C	C	A	A	A	A	A	A	C	C	A	C	A	A	C	A	A	A	A
chr02:35401891	A/C	2	35401891	+	NA	NA	NA	NA	NA	NA	A	A	A	A	C	C	A	A	M	A	C	A	C	C	A	A	A	A	N	A	A	A	C	C	A	C	A	A	C	A	C	A	A	C	A	C	C	C	A
chr02:35568365	A/G	2	35568365	+	NA	NA	NA	NA	NA	NA	A	A	A	A	G	A	A	A	R	A	A	A	A	A	A	A	A	A	A	A	A	A	G	A	A	A	A	A	A	A	G	A	A	G	A	G	G	G	A
chr03:484812	C/T	3	484812	+	NA	NA	NA	NA	NA	NA	T	T	T	T	C	C	T	C	C	T	T	C	T	T	T	T	T	C	T	C	C	C	C	T	T	T	T	C	C	T	T	T	C	T	C	C	C	C	T
chr03:851785	C/T	3	851785	+	NA	NA	NA	NA	NA	NA	T	T	T	T	C	C	C	C	C	T	T	C	T	T	C	T	T	C	T	C	C	T	C	T	T	T	T	C	C	T	T	T	C	T	C	C	C	C	T
chr03:1270943	G/A	3	1270943	+	NA	NA	NA	NA	NA	NA	A	A	A	A	G	G	G	G	G	A	A	G	A	A	G	A	A	G	A	G	G	G	G	A	A	A	A	A	G	A	A	A	G	A	G	G	A	G	A
chr03:1481412	T/C	3	1481412	+	NA	NA	NA	NA	NA	NA	C	C	C	C	T	T	T	T	T	C	C	T	C	C	T	C	C	T	C	T	T	T	T	C	C	C	C	C	T	T	C	C	T	C	T	T	C	T	C
chr03:1761412	G/A	3	1761412	+	NA	NA	NA	NA	NA	NA	G	G	G	G	A	A	G	G	A	G	G	G	G	G	G	G	G	G	G	A	A	G	A	G	G	A	G	G	G	A	G	G	A	G	G	A	G	G	G
chr03:2151496	A/G	3	2151496	+	NA	NA	NA	NA	NA	NA	A	A	A	A	A	A	A	A	A	A	A	A	A	A	A	A	A	A	A	G	G	A	G	A	A	G	A	A	A	G	A	A	G	A	A	G	A	A	A
chr03:2885423	C/T	3	2885423	+	NA	NA	NA	NA	NA	NA	C	C	C	C	C	T	C	C	C	C	T	C	C	C	C	C	C	T	C	T	T	C	T	C	C	T	C	T	T	C	C	C	T	C	C	T	T	C	C
chr03:3382980	T/G	3	3382980	+	NA	NA	NA	NA	NA	NA	T	T	T	T	T	G	T	T	T	T	T	T	T	T	T	T	T	T	T	G	G	T	G	T	T	G	T	G	T	T	T	T	G	T	T	G	G	T	T
chr03:3657643	C/G	3	3657643	+	NA	NA	NA	NA	NA	NA	C	C	C	C	C	C	C	C	C	C	C	C	C	C	C	C	C	C	C	C	C	C	N	C	C	N	C	G	G	G	C	C	C	C	N	C	G	C	C
chr03:5109298	T/C	3	5109298	+	NA	NA	NA	NA	NA	NA	C	T	C	T	T	C	T	T	T	T	C	T	C	C	T	C	C	T	C	C	T	C	C	T	T	T	C	C	C	T	C	T	C	C	T	T	C	T	C
chr03:5880211	C/T	3	5880211	+	NA	NA	NA	NA	NA	NA	T	C	T	C	C	C	C	C	C	C	T	C	T	T	C	T	T	T	C	T	C	T	T	C	T	C	T	T	T	C	T	C	T	T	C	C	T	C	T
chr03:6283461	T/C	3	6283461	+	NA	NA	NA	NA	NA	NA	T	C	T	C	C	T	C	T	C	C	T	T	T	T	C	T	T	T	C	T	T	T	T	C	T	C	T	T	T	T	T	T	T	T	T	T	T	T	T
chr03:7200676	T/A	3	7200676	+	NA	NA	NA	NA	NA	NA	T	T	T	T	T	A	T	A	T	T	T	A	T	T	T	T	W	T	T	T	A	T	T	T	T	T	T	T	T	A	T	A	T	T	A	A	T	A	T
chr03:7605347	A/G	3	7605347	+	NA	NA	NA	NA	NA	NA	G	A	G	A	A	G	A	G	A	G	G	G	G	G	A	G	G	A	A	A	G	A	G	A	A	A	A	G	G	G	G	G	G	A	G	G	G	G	G
chr03:8532555	G/A	3	8532555	+	NA	NA	NA	NA	NA	NA	G	G	A	G	G	G	G	A	A	A	A	A	G	G	G	A	A	G	N	A	A	G	A	G	G	G	G	A	A	A	G	A	A	G	A	A	A	A	A
chr03:8711509	A/G	3	8711509	+	NA	NA	NA	NA	NA	NA	A	A	G	A	A	A	A	G	G	G	G	G	A	A	A	G	A	A	A	G	G	A	A	A	A	A	A	G	G	G	A	G	G	A	G	G	G	G	G
chr03:9375374	G/A	3	9375374	+	NA	NA	NA	NA	NA	NA	G	G	A	G	G	G	G	G	A	A	A	G	G	G	G	A	G	G	G	A	G	G	A	G	G	A	G	A	A	R	G	G	A	G	G	A	A	A	A
chr03:9636224	T/C	3	9636224	+	NA	NA	NA	NA	NA	NA	T	T	C	T	T	T	T	T	T	C	C	T	T	T	T	C	T	T	T	T	T	T	C	T	T	T	T	C	C	Y	T	T	C	T	T	C	C	C	C
chr03:9751213	C/T	3	9751213	+	NA	NA	NA	NA	NA	NA	C	C	T	C	C	C	C	C	C	T	T	C	C	C	C	T	C	C	C	C	C	C	T	C	C	N	C	T	T	Y	C	C	T	C	C	T	T	T	T
chr03:10184356	G/A	3	10184356	+	NA	NA	NA	NA	NA	NA	G	G	A	G	G	G	G	G	A	A	A	G	G	G	G	A	G	G	G	A	G	G	A	G	A	A	G	A	A	G	G	G	A	G	G	G	A	G	A
chr03:10798982	C/T	3	10798982	+	NA	NA	NA	NA	NA	NA	C	C	T	C	C	T	C	T	T	T	N	T	C	C	C	C	C	Y	N	T	T	C	T	T	T	C	C	T	T	T	C	T	C	C	T	T	T	T	T
chr03:11031220	A/G	3	11031220	+	NA	NA	NA	NA	NA	NA	A	A	G	A	A	G	A	G	G	G	G	G	A	G	A	A	A	G	A	N	G	A	G	G	G	N	A	G	G	G	A	G	A	A	G	G	G	G	G
chr03:11644944	T/C	3	11644944	+	NA	NA	NA	NA	NA	NA	T	T	C	T	T	C	T	C	C	C	C	N	T	C	T	T	T	C	N	C	C	T	C	C	C	N	T	C	C	T	T	C	T	T	C	C	C	C	C
chr03:11851886	C/A	3	11851886	+	NA	NA	NA	NA	NA	NA	C	C	A	C	C	A	C	A	A	A	A	A	C	C	C	A	C	A	C	A	A	C	A	A	A	C	C	C	C	A	C	A	C	C	A	C	C	A	A
chr03:12564300	T/C	3	12564300	+	NA	NA	NA	NA	NA	NA	T	T	T	T	T	T	T	T	T	C	C	T	T	T	T	C	C	C	T	T	T	T	C	C	C	T	T	T	C	C	T	T	T	T	T	T	T	T	T
chr03:13224089	T/C	3	13224089	+	NA	NA	NA	NA	NA	NA	C	T	T	T	T	T	T	T	T	C	C	T	T	T	T	T	C	C	T	C	T	T	C	C	C	C	C	T	C	T	T	T	T	T	T	T	T	T	T
chr03:13932387	C/A	3	13932387	+	NA	NA	NA	NA	NA	NA	A	C	C	C	C	C	C	C	C	A	A	C	C	C	C	C	N	A	C	A	C	C	A	A	A	A	A	C	C	C	C	C	C	C	C	C	C	C	C
chr03:14169727	G/T	3	14169727	+	NA	NA	NA	NA	NA	NA	G	G	G	G	G	G	G	G	K	T	T	G	G	G	G	G	G	G	G	G	G	G	G	T	T	G	G	G	G	G	G	G	G	G	G	G	G	G	G
chr03:14554651	G/C	3	14554651	+	NA	NA	NA	NA	NA	NA	G	G	G	G	C	G	G	G	S	G	G	G	C	G	G	G	G	C	G	C	G	G	C	G	G	G	G	G	C	G	C	G	G	G	G	C	G	G	G
chr03:15619163	T/G	3	15619163	+	NA	NA	NA	NA	NA	NA	T	T	T	T	T	T	T	T	T	T	T	N	T	T	T	T	T	G	T	T	T	T	G	T	T	G	T	T	G	T	T	T	T	T	T	T	T	T	T
chr03:16733441	T/G	3	16733441	+	NA	NA	NA	NA	NA	NA	T	T	T	T	T	T	T	T	T	T	T	T	T	T	T	T	T	T	T	T	T	T	G	T	T	G	T	T	T	T	T	T	T	T	T	T	T	T	T
chr03:17307455	T/G	3	17307455	+	NA	NA	NA	NA	NA	NA	T	T	T	T	T	T	G	G	T	G	T	G	T	T	G	T	G	T	G	G	G	T	G	T	T	G	T	T	T	G	T	G	T	T	G	G	T	T	T
chr03:17827706	G/A	3	17827706	+	NA	NA	NA	NA	NA	NA	G	G	G	G	G	G	A	A	G	A	G	A	G	G	A	A	A	G	A	A	A	G	A	A	G	A	G	G	G	A	A	A	G	G	A	A	G	G	G
chr03:18273682	T/C	3	18273682	+	NA	NA	NA	NA	NA	NA	T	T	T	T	T	T	C	C	T	C	T	C	T	T	C	C	C	T	C	C	C	T	C	C	T	C	T	T	T	C	C	C	T	T	C	C	T	T	T
chr03:18629240	A/G	3	18629240	+	NA	NA	NA	NA	NA	NA	A	A	A	A	A	A	G	G	A	G	A	G	A	A	G	G	G	A	G	G	G	A	G	G	A	G	A	A	A	G	G	G	A	A	G	G	A	A	A
chr03:19929911	T/C	3	19929911	+	NA	NA	NA	NA	NA	NA	T	T	T	T	T	T	C	C	T	C	T	C	T	T	C	C	C	T	C	C	C	T	C	C	T	C	T	T	T	C	C	C	T	T	C	C	T	T	T
chr03:21003404	T/C	3	21003404	+	NA	NA	NA	NA	NA	NA	T	N	T	T	T	T	C	C	T	C	T	N	T	T	C	C	C	T	C	C	C	T	N	C	T	C	T	T	T	C	C	C	T	T	N	C	T	T	T
chr03:22050510	C/T	3	22050510	+	NA	NA	NA	NA	NA	NA	C	C	C	C	C	C	T	T	C	Y	C	T	C	C	T	T	T	C	T	T	T	C	T	C	C	T	C	C	C	T	T	T	C	C	T	C	C	C	C
chr03:22633713	A/G	3	22633713	+	NA	NA	NA	NA	NA	NA	A	A	A	A	A	A	G	G	G	R	A	G	A	A	G	G	G	A	G	G	G	A	G	A	A	G	A	A	A	G	G	G	A	A	G	A	A	A	A
chr03:23037368	T/G	3	23037368	+	NA	NA	NA	NA	NA	NA	T	T	T	T	T	G	G	G	T	K	T	G	T	T	G	G	G	T	G	G	G	T	G	T	T	G	T	T	T	G	G	G	T	T	G	T	T	T	T
chr03:23354868	T/C	3	23354868	+	NA	NA	NA	NA	NA	NA	T	T	T	T	T	C	C	C	T	Y	T	C	T	T	C	C	C	T	N	C	C	T	C	T	T	C	T	T	T	C	C	C	T	T	C	T	T	T	T
chr03:23851835	G/T	3	23851835	+	NA	NA	NA	NA	NA	NA	T	T	T	T	G	G	G	G	T	T	T	G	G	G	G	T	T	T	G	G	G	T	G	T	T	G	T	T	T	G	T	G	T	T	G	G	T	G	T
chr03:24413888	A/G	3	24413888	+	NA	NA	NA	NA	NA	NA	A	A	A	A	A	G	A	G	A	A	A	G	G	A	A	A	R	A	G	A	G	A	G	A	A	G	A	A	G	G	A	G	A	A	G	A	A	A	A
chr03:24682521	T/C	3	24682521	+	NA	NA	NA	NA	NA	NA	T	T	T	T	T	T	T	T	T	T	T	T	T	T	T	T	T	T	T	T	T	T	T	T	T	C	T	T	C	T	T	T	T	T	T	T	T	T	T
chr03:25157655	G/A	3	25157655	+	NA	NA	NA	NA	NA	NA	G	G	G	G	A	A	G	G	A	G	G	G	G	A	G	G	G	G	G	G	G	N	A	G	A	G	G	A	A	G	G	G	G	G	G	A	G	G	G
chr03:25259336	G/A	3	25259336	+	NA	NA	NA	NA	NA	NA	G	N	G	G	G	A	G	A	A	G	A	N	G	G	N	A	N	G	N	G	G	G	G	G	A	G	G	A	G	A	G	A	G	G	A	G	G	A	G
chr03:25530777	G/A	3	25530777	+	NA	NA	NA	NA	NA	NA	G	G	G	G	G	A	G	A	A	G	A	A	G	G	G	A	G	G	A	G	G	G	G	G	A	G	G	A	A	A	G	A	G	G	A	G	G	A	G
chr03:25833182	T/G	3	25833182	+	NA	NA	NA	NA	NA	NA	T	T	T	T	T	G	T	G	K	T	G	G	T	T	T	G	T	T	G	T	T	T	G	T	G	T	T	G	G	G	T	G	T	T	G	T	T	G	T
chr03:26456796	T/G	3	26456796	+	NA	NA	NA	NA	NA	NA	T	T	T	T	T	G	T	T	K	T	G	T	T	T	T	G	T	G	N	T	T	T	G	T	G	T	G	G	G	T	T	T	T	T	T	T	G	T	T
chr03:27275567	G/T	3	27275567	+	NA	NA	NA	NA	NA	NA	G	G	G	G	G	G	G	G	G	G	T	N	T	G	G	G	G	T	N	G	G	G	T	G	G	T	T	G	G	G	G	G	G	T	G	G	N	G	G
chr03:27494934	T/C	3	27494934	+	NA	NA	NA	NA	NA	NA	T	T	T	T	T	T	T	T	T	T	C	N	C	T	T	T	T	C	T	T	T	T	C	T	T	C	C	T	T	T	T	T	T	C	T	T	C	T	T
chr03:27813704	A/G	3	27813704	+	NA	NA	NA	NA	NA	NA	A	A	A	A	A	A	A	A	A	A	G	A	A	A	A	A	A	G	A	A	A	A	A	A	A	G	G	A	A	A	G	A	A	G	A	A	G	A	A
chr03:28851199	C/A	3	28851199	+	NA	NA	NA	NA	NA	NA	C	C	C	C	C	C	C	C	C	C	A	C	C	C	C	C	C	C	C	C	C	C	A	C	C	A	A	A	A	C	A	C	C	C	C	C	A	C	C
chr03:29152266	A/C	3	29152266	+	NA	NA	NA	NA	NA	NA	A	A	A	A	A	A	A	A	A	C	C	A	A	A	A	A	A	C	A	A	A	A	A	A	A	C	A	C	C	A	C	A	A	A	A	A	C	A	A
chr03:29430694	A/T	3	29430694	+	NA	NA	NA	NA	NA	NA	A	A	A	A	A	A	A	A	A	T	T	A	A	A	A	A	A	N	A	N	A	A	N	A	A	N	A	N	T	A	T	A	A	A	A	A	A	A	A
chr03:30247826	T/G	3	30247826	+	NA	NA	NA	NA	NA	NA	T	T	G	T	T	T	T	T	T	T	G	T	T	T	T	T	T	G	T	T	T	T	G	G	G	G	T	G	G	G	T	K	T	T	T	T	T	T	G
chr03:30604896	C/T	3	30604896	+	NA	NA	NA	NA	NA	NA	C	C	T	C	C	C	C	C	C	T	T	C	C	T	C	T	C	C	T	C	C	C	C	T	T	C	T	C	T	T	T	C	C	C	C	C	T	C	T
chr03:31025197	T/C	3	31025197	+	NA	NA	NA	NA	NA	NA	T	N	T	T	T	T	T	T	T	C	C	N	T	C	N	C	T	T	C	T	T	T	T	C	C	T	C	T	T	T	C	T	T	T	T	T	T	T	T
chr03:31190989	A/G	3	31190989	+	NA	NA	NA	NA	NA	NA	A	A	A	A	A	A	A	A	A	A	G	A	A	A	A	A	A	A	A	A	A	A	A	G	G	A	A	A	G	G	A	A	A	A	A	A	A	A	A
chr03:31427789	G/T	3	31427789	+	NA	NA	NA	NA	NA	NA	G	G	G	G	G	G	G	G	G	T	T	G	G	T	G	T	G	G	T	G	G	G	G	T	T	T	T	G	G	G	T	G	T	G	G	G	G	G	G
chr03:31614921	T/A	3	31614921	+	NA	NA	NA	NA	NA	NA	T	T	T	T	T	T	T	T	T	T	A	T	T	A	T	T	T	T	T	T	T	T	T	A	A	T	T	T	A	A	T	T	A	T	T	T	T	T	T
chr03:32063693	T/C	3	32063693	+	NA	NA	NA	NA	NA	NA	T	T	T	T	T	T	T	T	T	C	C	T	T	T	T	T	T	T	T	T	T	T	T	T	T	C	C	T	C	C	C	T	T	T	T	T	T	C	T
chr03:32430702	A/C	3	32430702	+	NA	NA	NA	NA	NA	NA	A	A	A	A	A	A	A	A	A	A	A	A	A	C	A	A	A	A	A	A	A	A	A	C	C	A	A	A	C	C	C	A	A	A	A	A	A	A	A
chr03:32577650	G/A	3	32577650	+	NA	NA	NA	NA	NA	NA	G	G	G	G	G	G	G	G	G	G	G	G	G	G	G	G	G	G	G	G	G	G	A	G	A	G	A	G	G	G	A	G	G	G	G	G	G	G	G
chr03:32832500	A/T	3	32832500	+	NA	NA	NA	NA	NA	NA	A	A	A	A	A	A	A	A	A	A	T	A	A	A	A	T	A	A	A	A	A	A	A	T	A	A	T	A	T	T	T	A	A	A	A	A	A	A	A
chr03:33080942	T/C	3	33080942	+	NA	NA	NA	NA	NA	NA	T	T	T	T	T	T	T	T	T	T	C	T	T	T	T	C	T	T	T	T	T	T	C	C	T	T	C	C	C	C	T	T	T	T	T	T	T	T	T
chr03:33319900	C/T	3	33319900	+	NA	NA	NA	NA	NA	NA	C	N	C	C	N	C	N	C	T	C	C	N	C	C	N	T	N	C	T	C	C	C	N	C	N	C	T	C	C	C	T	C	C	C	C	C	C	C	C
chr03:33713486	C/A	3	33713486	+	NA	NA	NA	NA	NA	NA	C	C	C	C	C	C	C	C	C	C	C	C	C	C	C	C	C	C	C	C	C	C	C	C	A	C	C	C	C	C	A	C	C	C	C	C	C	C	C
chr03:34275405	A/G	3	34275405	+	NA	NA	NA	NA	NA	NA	A	A	A	A	A	A	A	A	A	A	G	A	A	A	A	A	G	A	A	A	A	A	G	A	A	A	A	A	A	A	G	A	A	A	A	A	A	A	A
chr03:34476308	T/C	3	34476308	+	NA	NA	NA	NA	NA	NA	T	T	T	T	T	T	T	T	T	T	T	T	T	T	T	C	C	T	T	T	T	T	C	T	T	C	C	T	T	T	N	T	T	T	T	T	T	T	T
chr03:34678981	G/T	3	34678981	+	NA	NA	NA	NA	NA	NA	G	G	G	G	G	G	G	G	G	G	G	G	G	G	G	T	T	G	G	G	G	G	T	G	G	T	T	G	G	G	T	G	G	G	G	G	G	G	G
chr03:35093761	A/G	3	35093761	+	NA	NA	NA	NA	NA	NA	A	A	A	A	G	A	A	A	A	A	G	N	G	A	N	A	N	A	A	A	A	A	G	G	A	N	A	A	G	G	G	A	A	A	A	A	A	A	A
chr03:35636092	G/A	3	35636092	+	NA	NA	NA	NA	NA	NA	G	G	G	A	A	G	G	G	G	G	A	G	A	G	G	G	A	G	G	G	G	G	A	A	G	A	A	A	A	A	A	G	A	G	G	G	G	G	G
chr03:35824355	A/C	3	35824355	+	NA	NA	NA	NA	NA	NA	A	A	A	C	C	A	A	A	A	A	C	A	C	A	A	A	A	A	A	A	A	A	C	C	A	A	A	C	C	C	A	A	C	A	A	A	A	A	A
chr04:603494	G/A	4	603494	+	NA	NA	NA	NA	NA	NA	A	G	A	G	A	G	G	G	G	G	A	G	G	G	N	G	N	A	G	A	G	G	G	G	G	A	A	G	A	G	G	G	A	G	G	G	G	G	A
chr04:1022225	G/A	4	1022225	+	NA	NA	NA	NA	NA	NA	G	G	A	G	A	G	G	G	R	G	G	G	G	G	G	G	A	A	G	A	A	A	G	G	G	A	A	G	A	G	G	G	A	G	A	G	G	G	A
chr04:1136986	T/C	4	1136986	+	NA	NA	NA	NA	NA	NA	C	T	T	T	C	T	T	C	Y	T	C	C	C	T	T	T	C	C	T	C	T	T	C	C	T	T	C	T	C	T	T	Y	C	T	T	T	T	C	T
chr04:1719865	T/C	4	1719865	+	NA	NA	NA	NA	NA	NA	C	T	T	T	C	T	T	T	Y	C	C	T	T	T	T	T	C	C	T	C	T	T	C	C	T	C	C	T	C	T	T	T	T	T	T	T	T	T	T
chr04:3411505	C/A	4	3411505	+	NA	NA	NA	NA	NA	NA	N	C	A	C	N	C	C	C	C	M	A	C	C	A	C	A	C	A	C	A	C	C	C	C	C	A	A	C	C	C	C	C	C	C	C	C	C	C	A
chr04:4456304	C/T	4	4456304	+	NA	NA	NA	NA	NA	NA	T	C	C	C	T	C	C	C	C	Y	T	C	C	T	C	T	C	T	C	T	C	C	C	T	C	T	T	C	T	C	C	C	C	C	C	C	C	C	C
chr04:5625104	T/C	4	5625104	+	NA	NA	NA	NA	NA	NA	C	T	C	T	C	T	T	T	Y	Y	C	T	T	C	T	T	C	C	T	C	C	T	C	T	T	C	C	T	C	C	T	T	C	T	C	T	T	T	C
chr04:6027557	C/T	4	6027557	+	NA	NA	NA	NA	NA	NA	C	N	C	C	T	C	N	T	C	C	T	T	C	C	N	C	C	T	C	C	T	C	C	C	C	T	C	C	T	C	C	C	T	C	T	C	C	C	C
chr04:7170237	C/T	4	7170237	+	NA	NA	NA	NA	NA	NA	C	C	C	C	C	C	C	C	C	Y	C	C	C	T	C	C	T	C	C	T	T	C	C	C	C	C	C	C	C	C	C	C	T	C	T	C	C	C	C
chr04:7304413	G/T	4	7304413	+	NA	NA	NA	NA	NA	NA	G	N	G	G	G	G	G	G	G	K	G	G	G	T	G	G	T	G	G	T	T	G	G	G	G	G	G	G	G	G	G	G	T	G	T	G	G	G	G
chr04:7871436	T/C	4	7871436	+	NA	NA	NA	NA	NA	NA	T	T	T	T	C	T	T	C	T	Y	C	C	T	C	T	T	C	C	T	C	C	T	T	T	T	C	T	T	C	T	T	T	C	T	C	T	T	T	T
chr04:8217877	G/A	4	8217877	+	NA	NA	NA	NA	NA	NA	G	G	G	G	A	G	G	A	G	R	A	A	G	A	G	G	A	A	G	A	A	G	G	G	G	A	G	G	A	G	G	G	A	G	A	G	G	G	G
chr04:10468507	A/G	4	10468507	+	NA	NA	NA	NA	NA	NA	A	A	A	A	A	A	A	A	A	R	A	A	A	G	A	A	G	A	A	G	G	A	A	A	A	A	A	A	A	A	A	A	G	A	G	A	A	A	A
chr04:10991011	T/C	4	10991011	+	NA	NA	NA	NA	NA	NA	T	T	T	T	T	T	T	T	T	Y	T	T	T	C	T	T	C	T	T	C	C	T	T	T	T	T	T	T	T	T	T	T	C	T	C	T	T	T	T
chr04:11879947	A/G	4	11879947	+	NA	NA	NA	NA	NA	NA	A	A	A	A	G	A	A	G	A	R	G	G	A	G	A	A	G	G	A	G	G	A	A	A	A	G	A	A	G	A	A	A	G	A	G	A	A	A	A
chr04:11986644	T/C	4	11986644	+	NA	NA	NA	NA	NA	NA	T	N	T	T	T	T	T	T	T	Y	T	T	T	C	N	T	C	T	T	C	C	T	T	T	T	T	T	T	T	T	T	T	C	T	C	T	T	T	T
chr04:12244931	C/A	4	12244931	+	NA	NA	NA	NA	NA	NA	C	C	C	C	A	C	C	A	C	M	A	A	C	A	C	C	A	A	C	A	A	C	C	C	C	A	C	C	A	C	C	C	A	C	A	C	C	C	C
chr04:12594753	G/A	4	12594753	+	NA	NA	NA	NA	NA	NA	G	G	G	G	A	G	G	A	G	R	A	A	G	A	G	G	A	A	G	A	A	G	G	G	G	A	G	G	A	G	G	G	A	G	A	G	G	G	G
chr04:12684621	C/T	4	12684621	+	NA	NA	NA	NA	NA	NA	C	C	C	C	T	C	C	T	C	Y	T	T	C	N	C	C	N	T	C	T	T	C	C	C	C	T	C	C	T	C	C	C	T	C	T	C	C	C	C
chr04:13551673	G/A	4	13551673	+	NA	NA	NA	NA	NA	NA	G	G	G	G	G	G	G	G	G	G	A	G	G	G	G	A	G	A	R	A	A	G	G	G	G	A	A	G	A	G	G	G	A	G	A	G	G	G	G
chr04:13665093	C/T	4	13665093	+	NA	NA	NA	NA	NA	NA	C	C	C	C	T	C	C	T	C	Y	T	T	C	T	C	T	T	T	T	T	T	C	C	C	C	T	T	C	T	C	C	C	T	C	T	C	C	C	C
chr04:14229856	T/C	4	14229856	+	NA	NA	NA	NA	NA	NA	T	T	T	T	C	T	T	C	Y	Y	C	C	T	C	T	T	C	C	N	C	T	T	T	T	T	C	C	T	T	T	T	T	T	T	T	T	T	T	T
chr04:14814591	G/A	4	14814591	+	NA	NA	NA	NA	NA	NA	G	G	G	G	A	G	G	G	R	R	A	G	G	A	G	G	A	A	A	A	G	G	G	G	G	A	A	G	G	G	G	G	G	G	G	G	G	G	G
chr04:15944977	G/T	4	15944977	+	NA	NA	NA	NA	NA	NA	G	G	G	G	T	G	G	G	G	K	T	G	G	T	G	G	T	T	T	T	G	G	G	G	G	T	T	G	G	G	G	G	G	G	G	G	G	G	G
chr04:16715200	A/C	4	16715200	+	NA	NA	NA	NA	NA	NA	C	A	A	A	C	A	C	C	A	M	C	C	A	C	C	C	C	A	C	C	C	C	A	A	A	C	C	A	C	A	A	A	C	A	C	A	C	A	A
chr04:17465113	T/G	4	17465113	+	NA	NA	NA	NA	NA	NA	T	T	T	T	T	T	G	G	T	T	T	G	T	T	G	T	T	T	G	G	T	T	T	T	T	G	T	T	T	T	T	T	T	T	G	T	T	T	T
chr04:18706317	A/G	4	18706317	+	NA	NA	NA	NA	NA	NA	A	A	A	A	A	A	G	G	A	R	G	G	A	G	G	G	G	A	G	G	A	A	A	A	A	G	G	A	A	A	A	A	G	A	G	A	A	A	A
chr04:19123643	G/A	4	19123643	+	NA	NA	NA	NA	NA	NA	A	G	G	G	A	G	G	G	A	R	G	G	A	G	G	G	G	A	G	G	A	A	A	G	G	A	G	G	G	G	A	G	G	A	G	A	G	A	G
chr04:20507218	A/G	4	20507218	+	NA	NA	NA	NA	NA	NA	A	A	A	A	G	A	A	A	G	G	A	A	G	A	A	A	A	G	R	G	A	G	G	A	A	A	A	G	A	A	A	A	A	A	A	G	G	A	A
chr04:21864875	A/G	4	21864875	+	NA	NA	NA	NA	NA	NA	A	A	G	A	A	R	A	A	G	A	G	A	G	A	A	A	A	A	A	A	A	G	G	A	A	A	A	G	A	A	A	G	A	A	A	A	A	A	G
chr04:22808095	G/A	4	22808095	+	NA	NA	NA	NA	NA	NA	G	G	A	G	G	G	G	G	A	G	A	G	G	G	G	G	G	A	G	G	G	G	G	G	G	G	G	G	G	G	A	G	G	G	G	G	G	G	A
chr04:23248365	T/C	4	23248365	+	NA	NA	NA	NA	NA	NA	T	T	T	T	C	T	T	T	C	C	T	T	C	T	T	T	T	T	T	N	T	T	C	T	T	T	T	T	T	T	C	T	T	T	T	T	T	T	T
chr04:23526762	T/C	4	23526762	+	NA	NA	NA	NA	NA	NA	T	T	T	T	C	T	T	T	C	C	T	T	C	C	T	T	T	T	T	C	T	T	C	T	T	T	T	T	T	T	C	T	T	T	T	T	T	T	T
chr04:23846299	T/G	4	23846299	+	NA	NA	NA	NA	NA	NA	T	T	T	T	G	T	T	T	G	G	T	T	G	G	T	T	T	T	T	G	T	T	G	T	T	T	T	T	T	T	G	T	T	T	T	T	T	T	T
chr04:25245272	A/G	4	25245272	+	NA	NA	NA	NA	NA	NA	A	A	A	A	A	A	A	A	G	A	G	A	G	A	A	A	N	A	A	A	A	A	A	A	G	A	A	A	G	A	A	A	A	A	A	A	A	A	A
chr04:25437295	A/C	4	25437295	+	NA	NA	NA	NA	NA	NA	A	A	A	A	A	A	A	A	C	A	C	A	C	A	N	A	C	A	A	A	A	A	C	A	C	A	A	A	C	A	C	A	A	A	A	A	A	A	A
chr04:26545849	G/A	4	26545849	+	NA	NA	NA	NA	NA	NA	G	G	G	G	G	G	G	G	A	A	A	G	A	G	G	G	N	A	N	G	G	G	A	N	A	G	G	G	A	A	A	G	G	G	G	G	A	G	G
chr04:27540988	A/C	4	27540988	+	NA	NA	NA	NA	NA	NA	A	A	A	A	C	A	A	A	C	C	A	N	A	A	A	A	A	C	M	A	A	A	C	A	A	A	A	A	C	A	A	A	A	A	A	A	C	A	A
chr04:28004788	T/C	4	28004788	+	NA	NA	NA	NA	NA	NA	N	N	T	T	C	T	T	T	C	C	T	N	T	T	T	T	T	C	T	T	T	C	C	T	T	T	T	T	C	C	T	T	T	T	T	T	C	T	T
chr04:28901886	T/C	4	28901886	+	NA	NA	NA	NA	NA	NA	T	T	T	T	C	T	T	T	C	C	T	T	T	T	T	T	T	T	T	T	T	C	T	T	T	C	T	T	C	C	T	T	T	T	T	T	T	T	T
chr04:29533215	C/T	4	29533215	+	NA	NA	NA	NA	NA	NA	T	C	T	C	C	C	C	C	C	C	T	C	T	C	C	T	T	T	C	T	T	C	C	T	T	C	T	C	C	T	T	C	C	T	C	T	T	T	T
chr04:29715617	G/A	4	29715617	+	NA	NA	NA	NA	NA	NA	G	A	G	A	G	G	A	A	G	G	G	A	G	A	A	G	G	G	A	G	G	G	G	G	G	G	G	A	G	G	G	A	A	G	A	G	G	G	G
chr04:29881066	A/C	4	29881066	+	NA	NA	NA	NA	NA	NA	A	C	A	C	A	C	C	C	C	A	A	C	C	A	C	A	A	A	C	A	A	C	C	A	A	A	A	A	C	A	A	A	C	A	C	A	A	A	A
chr04:30174083	C/T	4	30174083	+	NA	NA	NA	NA	NA	NA	C	T	C	T	C	C	T	T	T	C	C	T	T	C	T	C	C	C	T	C	C	T	T	C	C	C	C	C	C	C	C	C	T	C	T	C	C	C	C
chr04:30438901	A/G	4	30438901	+	NA	NA	NA	NA	NA	NA	G	A	G	A	G	R	A	A	A	G	G	A	A	G	A	G	A	G	A	G	G	A	A	A	G	A	G	G	A	G	G	A	A	G	A	G	G	G	G
chr04:31509863	G/A	4	31509863	+	NA	NA	NA	NA	NA	NA	G	A	G	A	G	G	A	A	G	G	G	A	G	G	A	A	A	A	R	G	G	G	A	G	G	G	A	G	G	A	G	G	G	G	A	G	G	G	G
chr04:32038496	G/A	4	32038496	+	NA	NA	NA	NA	NA	NA	G	G	A	G	A	A	G	G	A	A	G	G	A	A	G	G	G	G	G	A	G	G	G	A	A	A	G	G	G	G	A	G	A	G	G	A	G	A	A
chr04:32189893	C/T	4	32189893	+	NA	NA	NA	NA	NA	NA	T	C	C	C	C	C	C	C	C	C	T	C	C	C	C	C	C	T	C	C	T	T	C	C	C	C	T	C	C	T	C	C	C	T	C	C	C	C	C
chr04:34643455	A/G	4	34643455	+	NA	NA	NA	NA	NA	NA	A	A	G	A	A	A	A	A	G	A	A	A	G	A	A	A	A	A	A	G	G	G	A	G	A	A	A	G	G	A	A	G	G	A	A	A	G	G	G
chr04:34925111	G/T	4	34925111	+	NA	NA	NA	NA	NA	NA	T	N	T	T	G	G	G	N	G	T	G	N	T	G	N	T	G	T	T	T	G	G	T	T	G	G	T	G	G	N	G	G	G	G	G	G	G	T	T
chr04:35174812	T/C	4	35174812	+	NA	NA	NA	NA	NA	NA	C	T	T	C	T	T	T	T	T	C	T	T	C	T	T	C	N	N	C	C	T	C	Y	N	C	T	C	C	T	T	T	Y	T	T	T	T	T	C	T
chr04:35395197	T/C	4	35395197	+	NA	NA	NA	NA	NA	NA	T	T	T	T	C	C	T	C	T	C	C	N	T	C	T	T	C	T	T	T	T	T	T	C	T	T	T	T	C	C	T	C	T	C	C	C	T	T	T
chr05:44806	G/C	5	44806	+	NA	NA	NA	NA	NA	NA	G	G	C	G	G	G	G	G	C	S	C	G	C	C	G	C	G	G	G	C	G	C	C	G	G	G	G	G	G	G	C	G	C	G	G	C	G	C	C
chr05:437499	T/A	5	437499	+	NA	NA	NA	NA	NA	NA	A	T	T	T	A	T	A	A	T	T	T	A	T	T	A	T	T	A	A	T	A	T	T	T	A	T	T	T	T	T	T	A	T	A	A	T	T	T	T
chr05:440644	G/A	5	440644	+	NA	NA	NA	NA	NA	NA	A	G	G	G	A	G	A	A	G	G	G	A	G	G	A	G	G	A	A	G	A	G	G	G	A	G	G	G	G	G	G	A	G	A	A	G	G	G	G
chr05:661832	G/A	5	661832	+	NA	NA	NA	NA	NA	NA	A	G	A	G	G	G	G	G	A	R	G	G	G	G	G	A	G	A	A	G	G	A	G	G	G	G	G	G	G	G	G	A	A	A	G	A	G	A	A
chr05:922530	G/A	5	922530	+	NA	NA	NA	NA	NA	NA	A	G	G	G	A	A	A	A	A	A	G	A	A	A	A	G	G	A	A	G	A	G	A	G	G	A	G	G	G	G	G	A	G	A	A	A	G	G	G
chr05:1487229	T/C	5	1487229	+	NA	NA	NA	NA	NA	NA	C	N	C	T	C	C	T	T	T	C	N	T	T	C	T	C	T	N	T	T	T	T	C	T	C	T	N	N	T	T	T	C	C	C	T	T	T	T	C
chr05:2291156	C/T	5	2291156	+	NA	NA	NA	NA	NA	NA	C	T	T	C	C	C	C	C	C	Y	T	C	C	C	C	C	C	T	C	T	C	C	C	T	T	T	T	T	C	C	C	C	C	C	C	C	C	C	T
chr05:2889262	C/T	5	2889262	+	NA	NA	NA	NA	NA	NA	C	C	C	T	T	T	C	C	T	Y	C	C	C	C	C	C	T	C	C	C	C	T	T	C	C	C	T	C	C	C	C	C	T	T	C	T	T	C	C
chr05:3092113	C/T	5	3092113	+	NA	NA	NA	NA	NA	NA	N	T	T	T	T	C	C	C	C	Y	T	C	C	C	C	C	C	C	C	C	C	T	T	T	T	T	T	T	T	T	T	N	T	T	C	C	C	C	T
chr05:3470087	C/A	5	3470087	+	NA	NA	NA	NA	NA	NA	C	C	C	N	A	C	A	A	C	C	C	N	C	C	A	C	C	A	A	C	A	A	A	C	C	C	A	C	A	A	C	C	N	A	N	C	A	A	C
chr05:3817643	T/C	5	3817643	+	NA	NA	NA	NA	NA	NA	T	T	T	T	C	T	T	T	C	T	T	T	T	T	T	T	T	T	T	T	T	T	T	T	T	T	T	C	C	C	T	T	T	T	T	T	C	T	T
chr05:4205413	A/C	5	4205413	+	NA	NA	NA	NA	NA	NA	C	C	C	A	C	A	A	A	C	M	A	A	A	A	A	C	C	C	A	A	A	C	A	A	C	A	A	C	C	C	C	C	C	A	A	A	C	A	C
chr05:4589783	G/T	5	4589783	+	NA	NA	NA	NA	NA	NA	G	N	G	G	T	T	G	G	G	T	G	N	T	T	G	G	N	T	G	T	G	G	G	G	G	G	K	G	G	G	G	G	G	T	G	G	G	G	G
chr05:4819475	T/G	5	4819475	+	NA	NA	NA	NA	NA	NA	G	T	T	T	T	T	T	T	T	T	T	N	T	T	T	G	T	G	T	T	T	G	T	T	T	T	T	T	T	T	G	G	G	T	T	T	T	T	T
chr05:4953754	A/G	5	4953754	+	NA	NA	NA	NA	NA	NA	G	A	A	A	A	A	A	A	A	A	A	A	A	A	A	G	A	G	A	A	A	G	A	A	A	A	A	A	A	A	G	G	G	A	A	A	A	A	A
chr05:6129755	G/A	5	6129755	+	NA	NA	NA	NA	NA	NA	A	G	G	A	G	G	G	G	A	A	G	G	G	G	G	A	G	A	G	G	A	A	A	G	G	G	R	A	A	A	A	A	A	G	G	G	G	G	G
chr05:6544781	C/A	5	6544781	+	NA	NA	NA	NA	NA	NA	C	A	C	C	C	C	A	A	C	C	A	A	A	C	A	C	A	A	C	C	C	C	C	A	C	A	M	C	C	C	C	C	A	C	A	C	A	A	C
chr05:6607675	T/C	5	6607675	+	NA	NA	NA	NA	NA	NA	C	T	C	T	C	C	T	T	C	C	T	T	T	C	T	C	T	N	C	C	C	T	T	T	C	T	Y	T	C	C	C	C	T	C	T	C	T	T	C
chr05:6833061	C/T	5	6833061	+	NA	NA	NA	NA	NA	NA	C	T	C	T	T	T	C	C	C	T	C	C	C	T	C	C	T	T	T	C	C	T	T	C	C	T	T	T	C	C	C	C	C	T	C	T	C	C	C
chr05:7328783	G/A	5	7328783	+	NA	NA	NA	NA	NA	NA	G	A	G	A	A	A	G	G	G	A	G	G	G	A	G	G	A	A	A	G	G	A	A	G	G	A	A	A	G	G	G	G	A	A	G	A	G	G	G
chr05:7706179	G/A	5	7706179	+	NA	NA	NA	NA	NA	NA	G	G	G	G	A	A	A	A	G	A	G	A	A	G	A	G	G	G	G	G	G	G	G	G	G	A	R	G	G	A	G	G	G	A	A	A	G	A	G
chr05:8080666	G/A	5	8080666	+	NA	NA	NA	NA	NA	NA	G	G	G	G	G	G	G	G	G	G	G	G	G	G	G	A	G	G	G	G	G	G	G	G	A	A	G	A	G	G	A	A	G	G	G	A	G	G	G
chr05:8384781	G/A	5	8384781	+	NA	NA	NA	NA	NA	NA	G	N	G	G	G	G	A	A	G	G	G	A	A	G	A	A	R	G	G	G	N	G	G	G	A	A	G	A	G	G	A	A	G	G	A	A	G	A	G
chr05:8585466	C/T	5	8585466	+	NA	NA	NA	NA	NA	NA	T	T	T	C	T	T	C	C	T	T	T	C	C	T	C	C	T	C	T	T	T	C	C	T	C	C	Y	C	T	T	C	C	C	T	C	C	T	C	T
chr05:9712988	C/T	5	9712988	+	NA	NA	NA	NA	NA	NA	T	T	T	C	T	T	C	C	C	T	T	C	C	C	C	C	T	C	C	T	T	C	C	T	C	C	Y	C	T	T	C	C	C	T	C	C	T	C	T
chr05:10539124	G/A	5	10539124	+	NA	NA	NA	NA	NA	NA	A	A	A	G	A	A	G	G	G	A	A	G	G	G	G	G	A	G	R	A	A	G	G	A	G	G	R	G	A	A	G	G	G	A	G	G	A	G	A
chr05:10886331	T/C	5	10886331	+	NA	NA	NA	NA	NA	NA	T	T	T	C	T	T	T	T	T	T	T	T	T	T	T	C	T	C	T	T	T	C	C	T	C	C	Y	C	T	T	C	C	C	T	T	C	T	T	T
chr05:11679660	T/C	5	11679660	+	NA	NA	NA	NA	NA	NA	T	T	T	C	T	T	T	T	T	T	T	T	T	T	T	C	T	C	T	T	T	C	C	T	C	T	Y	N	T	T	C	C	C	T	N	T	T	T	T
chr05:13325546	T/C	5	13325546	+	NA	NA	NA	NA	NA	NA	T	T	T	C	T	T	T	T	T	T	T	T	T	T	T	C	T	C	T	T	T	C	C	T	C	C	Y	C	T	T	C	C	C	T	T	C	T	T	T
chr05:13768744	T/C	5	13768744	+	NA	NA	NA	NA	NA	NA	T	T	T	T	T	T	T	T	C	T	T	T	T	C	T	C	T	T	C	T	T	T	T	T	C	C	T	C	T	T	C	C	T	T	T	C	T	T	T
chr05:14412355	G/A	5	14412355	+	NA	NA	NA	NA	NA	NA	A	A	A	A	A	A	G	G	G	A	A	G	G	G	G	G	N	A	G	A	A	A	A	A	G	G	A	G	A	A	G	G	A	A	G	G	A	G	A
chr05:16055903	C/A	5	16055903	+	NA	NA	NA	NA	NA	NA	C	C	C	A	C	C	C	C	C	C	A	C	C	C	C	C	C	A	C	C	C	A	C	A	C	C	M	A	A	A	C	A	A	C	C	A	A	C	C
chr05:16262586	C/A	5	16262586	+	NA	NA	NA	NA	NA	NA	C	C	C	A	C	C	C	C	A	A	A	C	C	A	C	A	C	A	A	C	C	A	C	A	A	A	M	A	C	A	A	A	A	C	C	C	A	C	C
chr05:16500527	A/G	5	16500527	+	NA	NA	NA	NA	NA	NA	A	A	A	G	A	A	A	A	G	G	G	A	A	G	A	A	A	G	G	A	A	G	A	G	A	G	A	G	A	G	A	A	G	A	A	A	G	A	A
chr05:16752221	C/A	5	16752221	+	NA	NA	NA	NA	NA	NA	C	C	C	A	C	C	C	C	C	C	A	C	C	C	C	A	C	C	C	C	C	A	C	A	A	C	C	A	C	A	A	C	A	C	C	C	A	C	C
chr05:16955234	T/G	5	16955234	+	NA	NA	NA	NA	NA	NA	T	T	T	G	T	T	T	T	G	G	G	T	T	G	T	G	T	G	G	T	T	G	T	G	G	G	T	G	G	T	G	G	G	T	T	G	T	T	T
chr05:17017106	C/T	5	17017106	+	NA	NA	NA	NA	NA	NA	C	C	C	T	C	C	C	C	T	T	T	C	C	T	C	T	C	T	T	C	C	T	C	T	T	T	Y	T	C	C	T	C	T	C	C	T	C	C	C
chr05:18108765	A/T	5	18108765	+	NA	NA	NA	NA	NA	NA	A	T	A	A	A	A	T	A	T	A	T	N	T	A	T	A	T	A	T	A	A	A	T	A	A	T	T	T	T	T	A	T	A	A	A	T	A	A	A
chr05:18816269	T/C	5	18816269	+	NA	NA	NA	NA	NA	NA	T	C	T	C	T	T	C	T	C	T	C	T	T	C	C	C	C	C	C	T	T	T	T	C	C	T	T	C	C	C	C	C	T	T	T	C	T	T	T
chr05:19098650	T/C	5	19098650	+	NA	NA	NA	NA	NA	NA	T	C	T	T	T	T	C	T	C	T	C	T	T	T	C	T	C	T	C	T	T	T	T	C	T	C	T	C	C	C	T	C	T	T	T	C	C	T	T
chr05:19155333	G/A	5	19155333	+	NA	NA	NA	NA	NA	NA	G	A	G	G	G	G	A	G	A	G	A	G	G	G	A	G	A	G	A	G	G	G	G	A	G	A	G	A	A	A	G	A	G	G	G	A	A	G	G
chr05:19723342	G/A	5	19723342	+	NA	NA	NA	NA	NA	NA	A	A	G	G	G	G	A	G	G	A	A	G	G	G	A	G	A	A	A	G	G	G	G	G	G	A	G	A	A	A	G	G	G	G	G	A	A	G	G
chr05:19974373	G/A	5	19974373	+	NA	NA	NA	NA	NA	NA	G	G	A	A	G	G	G	A	A	G	G	A	G	A	G	A	G	G	N	A	A	A	A	G	G	G	A	G	G	A	A	G	A	G	A	G	A	A	A
chr05:20331215	C/A	5	20331215	+	NA	NA	NA	NA	NA	NA	C	C	A	A	C	C	C	A	A	C	C	A	C	A	C	A	A	C	C	A	A	A	A	C	C	C	A	C	C	A	A	C	A	C	A	C	C	A	A
chr05:20551103	C/T	5	20551103	+	NA	NA	NA	NA	NA	NA	C	C	C	C	T	T	C	C	C	C	T	N	T	C	C	C	C	T	N	C	C	C	C	T	N	T	C	T	T	C	C	C	C	T	C	T	T	C	C
chr05:21494622	T/C	5	21494622	+	NA	NA	NA	NA	NA	NA	T	T	T	C	C	C	T	C	T	T	C	C	C	T	T	T	T	C	T	T	C	T	C	C	C	T	C	T	C	T	T	T	C	C	C	C	T	C	T
chr05:22075948	T/G	5	22075948	+	NA	NA	NA	NA	NA	NA	T	T	G	T	T	G	T	T	G	T	G	T	T	T	T	T	G	T	T	G	T	G	T	G	T	T	T	T	T	T	T	T	T	T	T	T	T	T	G
chr05:22295097	A/C	5	22295097	+	NA	NA	NA	NA	NA	NA	A	A	C	C	N	C	A	A	C	A	N	A	A	A	A	A	M	C	N	C	A	C	A	C	A	A	A	N	C	A	A	A	A	C	A	C	A	A	N
chr05:22711811	G/A	5	22711811	+	NA	NA	NA	NA	NA	NA	G	G	A	G	G	G	G	G	G	G	G	G	G	G	G	G	G	G	G	A	G	A	G	G	G	G	G	G	G	G	G	G	G	G	G	G	G	G	A
chr05:23143060	A/C	5	23143060	+	NA	NA	NA	NA	NA	NA	A	A	C	A	C	A	A	A	A	A	A	A	A	C	A	C	C	A	C	C	A	C	A	A	C	C	A	A	A	A	C	A	A	C	A	C	A	A	C
chr05:23661597	A/C	5	23661597	+	NA	NA	NA	NA	NA	NA	A	A	C	A	C	C	A	A	C	C	C	A	A	A	A	A	A	C	C	C	A	A	A	C	A	A	A	A	A	A	A	A	A	C	A	C	A	A	C
chr05:23824618	C/T	5	23824618	+	NA	NA	NA	NA	NA	NA	C	C	T	C	T	T	C	C	T	C	C	C	C	T	C	T	C	C	T	T	C	C	C	C	T	C	T	C	C	C	T	C	C	T	C	T	C	C	T
chr05:24090514	A/C	5	24090514	+	NA	NA	NA	NA	NA	NA	C	C	A	A	A	A	C	C	A	A	A	C	A	C	C	C	A	C	A	A	C	C	A	A	C	C	A	C	C	C	C	C	A	A	C	A	C	C	A
chr05:27086886	A/G	5	27086886	+	NA	NA	NA	NA	NA	NA	G	A	G	A	G	A	A	A	A	A	G	A	G	G	A	G	A	A	A	A	A	A	G	A	G	G	A	G	A	G	G	G	A	A	A	A	A	A	G
chr05:27289052	A/C	5	27289052	+	NA	NA	NA	NA	NA	NA	C	A	C	A	C	C	A	A	A	C	C	A	A	C	A	C	A	A	A	A	A	A	A	A	C	C	A	C	C	C	C	C	C	C	A	C	C	A	C
chr05:27531788	G/A	5	27531788	+	NA	NA	NA	NA	NA	NA	G	A	G	A	A	G	A	G	A	G	G	G	A	G	A	A	G	G	G	A	A	A	G	A	G	A	G	A	G	G	A	A	A	G	G	G	G	G	G
chr05:27627633	G/A	5	27627633	+	NA	NA	NA	NA	NA	NA	G	A	G	A	A	G	A	G	A	G	G	G	A	G	A	A	G	G	G	A	A	A	G	A	G	A	G	A	G	G	A	A	A	G	G	G	G	G	G
chr05:27899049	G/T	5	27899049	+	NA	NA	NA	NA	NA	NA	G	G	G	G	T	G	G	G	G	G	G	G	G	G	G	T	G	G	G	G	G	G	G	G	G	T	G	T	G	G	T	G	G	G	G	G	G	G	G
chr05:28101376	G/A	5	28101376	+	NA	NA	NA	NA	NA	NA	G	G	G	G	A	G	G	G	G	G	G	G	G	G	G	A	G	G	G	G	G	G	G	G	G	A	A	A	A	G	A	G	G	G	G	G	G	G	G
chr05:28344771	A/G	5	28344771	+	NA	NA	NA	NA	NA	NA	G	A	G	A	A	A	A	G	A	A	G	G	A	G	A	G	G	A	A	G	A	A	G	A	G	G	A	G	G	A	G	A	G	A	G	A	A	G	G
chr05:28642522	G/A	5	28642522	+	NA	NA	NA	NA	NA	NA	G	A	G	A	A	A	A	G	G	G	G	G	A	G	A	G	G	A	R	G	G	G	G	A	G	G	G	G	A	A	G	A	G	A	G	A	G	G	G
chr05:28772543	C/G	5	28772543	+	NA	NA	NA	NA	NA	NA	G	C	G	C	C	C	C	C	G	G	G	C	C	G	C	C	G	C	C	G	G	G	C	C	G	C	G	C	C	C	C	C	C	C	C	C	C	C	G
chr05:29100308	A/G	5	29100308	+	NA	NA	NA	NA	NA	NA	A	A	A	A	G	G	A	A	A	A	A	A	G	A	A	G	A	G	G	A	A	G	A	A	A	G	A	G	G	G	G	G	A	G	A	G	A	A	A
chr06:244274	A/G	6	244274	+	NA	NA	NA	NA	NA	NA	A	A	A	A	A	A	A	A	A	A	A	A	G	G	A	A	A	A	A	A	A	A	A	A	A	A	A	A	A	G	G	G	A	A	A	A	A	A	A
chr06:646915	A/G	6	646915	+	NA	NA	NA	NA	NA	NA	G	G	A	G	G	G	A	A	G	A	A	A	A	A	A	A	G	A	A	G	G	G	G	A	A	A	A	A	G	G	G	A	G	G	A	A	A	A	A
chr06:677288	A/G	6	677288	+	NA	NA	NA	NA	NA	NA	A	A	A	A	A	A	A	A	A	A	G	A	G	G	A	A	A	G	A	A	A	A	A	A	G	G	A	G	A	A	G	G	A	A	A	A	A	A	A
chr06:1272777	A/G	6	1272777	+	NA	NA	NA	NA	NA	NA	A	A	A	A	A	G	A	A	A	A	G	A	G	G	A	G	A	G	A	A	A	A	N	A	G	N	G	N	A	A	N	G	A	A	A	A	A	A	A
chr06:1378891	A/G	6	1378891	+	NA	NA	NA	NA	NA	NA	A	A	A	A	A	G	G	G	A	A	A	G	A	A	G	G	R	R	G	A	A	A	G	A	G	G	G	G	A	A	G	A	A	A	G	G	A	G	A
chr06:1521855	A/C	6	1521855	+	NA	NA	NA	NA	NA	NA	C	C	C	C	A	A	A	A	A	C	A	A	A	A	A	A	C	A	A	C	C	C	A	C	A	A	A	A	C	C	A	A	C	C	A	A	A	A	C
chr06:1765761	G/T	6	1765761	+	NA	NA	NA	NA	NA	NA	G	G	G	G	G	G	G	G	G	G	T	G	G	G	G	G	G	K	G	G	G	G	G	T	G	G	G	T	G	G	G	G	G	G	G	G	G	G	G
chr06:1768006	C/A	6	1768006	+	NA	NA	NA	NA	NA	NA	C	C	C	C	C	A	A	A	C	C	A	A	C	C	A	A	M	A	N	C	C	C	A	A	A	A	A	A	A	A	C	C	C	C	A	A	C	A	C
chr06:1768998	C/T	6	1768998	+	NA	NA	NA	NA	NA	NA	C	C	C	C	C	T	T	T	C	C	C	T	C	C	T	T	C	Y	T	C	C	C	T	C	T	T	T	C	C	C	C	C	C	C	T	T	C	T	C
chr06:2025629	G/A	6	2025629	+	NA	NA	NA	NA	NA	NA	G	G	G	G	G	A	A	A	G	G	G	A	G	A	A	A	G	G	A	G	G	G	N	A	A	A	A	A	A	A	A	A	G	G	A	A	G	A	G
chr06:2535102	C/T	6	2535102	+	NA	NA	NA	NA	NA	NA	T	T	T	T	T	C	C	C	T	C	C	C	T	C	C	T	T	T	C	T	T	T	C	C	C	C	C	C	C	C	C	C	T	T	C	C	T	C	T
chr06:2783620	A/G	6	2783620	+	NA	NA	NA	NA	NA	NA	G	G	G	G	G	A	A	A	G	A	A	A	G	A	A	G	G	G	A	A	G	G	A	A	A	A	A	A	A	A	A	A	G	G	A	A	G	A	G
chr06:2808467	G/A	6	2808467	+	NA	NA	NA	NA	NA	NA	A	A	A	A	A	G	G	G	A	A	G	G	A	G	G	A	A	A	G	G	A	A	G	G	G	G	G	G	G	G	G	G	A	A	G	G	A	G	A
chr06:3140863	G/A	6	3140863	+	NA	NA	NA	NA	NA	NA	G	N	A	G	G	A	A	A	A	G	A	N	G	G	N	G	G	A	N	A	G	G	A	A	A	A	G	A	A	G	G	G	G	G	N	A	G	A	A
chr06:3244503	T/C	6	3244503	+	NA	NA	NA	NA	NA	NA	T	T	C	T	T	C	C	C	N	T	C	C	T	T	C	T	T	C	C	C	T	T	N	C	C	C	T	C	N	T	T	T	T	T	C	C	T	C	C
chr06:3431721	G/A	6	3431721	+	NA	NA	NA	NA	NA	NA	A	A	G	A	G	G	G	G	G	G	G	G	G	A	G	G	A	G	G	G	A	A	G	G	G	N	A	G	G	A	G	A	A	A	G	G	G	G	G
chr06:3598843	A/G	6	3598843	+	NA	NA	NA	NA	NA	NA	G	G	A	G	A	A	A	A	G	A	A	A	A	G	A	A	G	A	A	A	G	G	G	A	A	G	G	A	G	G	A	G	G	G	A	A	A	A	A
chr06:3721346	T/C	6	3721346	+	NA	NA	NA	NA	NA	NA	T	T	T	T	C	T	T	T	C	C	T	T	T	T	T	C	T	T	T	T	T	T	C	T	T	C	T	T	C	T	T	T	T	T	T	T	C	T	T
chr06:3951547	G/A	6	3951547	+	NA	NA	NA	NA	NA	NA	A	A	G	A	G	G	G	G	G	G	G	G	G	A	G	A	A	G	G	G	A	A	G	G	G	G	G	G	G	A	G	A	A	A	G	G	G	G	G
chr06:4076903	C/T	6	4076903	+	NA	NA	NA	NA	NA	NA	T	T	C	T	C	C	C	C	C	C	C	C	C	T	C	T	T	C	C	C	T	T	C	C	C	C	C	C	C	T	C	T	T	T	C	C	C	C	C
chr06:4641044	T/C	6	4641044	+	NA	NA	NA	NA	NA	NA	C	C	T	C	C	T	T	T	T	C	T	T	T	T	T	T	C	T	T	T	C	C	T	T	T	T	T	T	T	C	T	T	C	C	C	T	T	T	T
chr06:5195334	G/C	6	5195334	+	NA	NA	NA	NA	NA	NA	C	C	G	C	G	G	G	G	C	G	G	G	G	G	G	G	C	G	G	G	C	C	G	G	G	G	G	G	G	G	G	S	C	C	C	G	G	G	G
chr06:5707236	A/G	6	5707236	+	NA	NA	NA	NA	NA	NA	A	A	G	A	A	A	A	N	A	G	G	N	G	G	A	G	A	A	A	A	A	A	G	G	G	A	G	G	G	G	G	R	A	N	A	A	A	A	G
chr06:6508525	A/G	6	6508525	+	NA	NA	NA	NA	NA	NA	A	A	G	A	A	A	N	A	A	G	G	N	G	G	N	G	G	A	A	A	A	A	G	A	G	A	G	G	G	G	G	A	A	A	N	A	A	A	G
chr06:7629011	G/T	6	7629011	+	NA	NA	NA	NA	NA	NA	G	N	T	G	G	G	N	G	G	K	T	K	T	T	N	G	T	T	N	T	G	G	T	G	G	G	T	T	T	T	G	G	G	G	G	G	T	G	T
chr06:8153078	G/A	6	8153078	+	NA	NA	NA	NA	NA	NA	G	A	G	A	G	G	G	G	G	G	A	G	A	G	G	G	G	A	G	A	G	A	A	A	G	G	A	A	A	G	G	G	G	G	G	G	A	G	G
chr06:8405025	G/A	6	8405025	+	NA	NA	NA	NA	NA	NA	G	A	G	A	G	G	N	G	G	G	A	N	G	A	N	G	G	A	R	A	G	A	A	A	G	G	A	A	A	G	G	G	G	G	G	G	A	G	G
chr06:9222038	G/A	6	9222038	+	NA	NA	NA	NA	NA	NA	A	G	A	G	G	A	G	G	G	A	G	G	G	G	G	A	A	G	G	G	A	G	G	G	A	G	G	G	G	G	A	A	A	A	A	G	G	G	A
chr06:10006906	G/A	6	10006906	+	NA	NA	NA	NA	NA	NA	A	G	A	G	G	A	G	G	G	A	G	G	A	A	G	G	A	G	G	G	A	G	G	G	A	G	A	A	A	G	A	A	A	A	A	G	G	G	A
chr06:11131403	A/G	6	11131403	+	NA	NA	NA	NA	NA	NA	A	A	A	A	A	G	A	A	A	G	A	N	G	G	A	A	N	N	A	A	A	A	A	A	G	G	G	G	G	A	G	G	A	G	A	A	A	A	A
chr06:11692013	A/G	6	11692013	+	NA	NA	NA	NA	NA	NA	A	A	A	A	A	A	A	A	A	G	A	A	G	G	A	A	G	A	A	A	A	A	A	A	A	A	G	G	G	A	G	A	A	G	A	A	A	A	A
chr06:12989252	A/G	6	12989252	+	NA	NA	NA	NA	NA	NA	A	A	A	A	A	A	A	A	A	G	A	A	G	G	A	A	G	A	A	A	A	A	A	A	A	G	G	G	G	A	G	A	A	G	A	G	A	A	A
chr06:13702743	G/A	6	13702743	+	NA	NA	NA	NA	NA	NA	A	G	G	G	G	G	G	G	G	A	G	G	A	A	G	G	A	G	G	G	G	G	G	G	G	A	A	A	A	G	A	G	G	G	G	A	G	G	G
chr06:14006726	A/T	6	14006726	+	NA	NA	NA	NA	NA	NA	T	A	A	A	A	A	A	A	A	T	A	A	T	T	A	A	T	A	A	A	A	A	A	A	A	A	A	T	T	A	T	A	A	A	A	T	A	A	A
chr06:14504992	A/G	6	14504992	+	NA	NA	NA	NA	NA	NA	G	N	N	A	A	A	A	N	A	G	A	A	G	G	A	A	G	A	A	A	N	A	A	A	A	A	A	G	G	A	G	A	A	A	N	G	A	A	A
chr06:16304717	G/T	6	16304717	+	NA	NA	NA	NA	NA	NA	T	G	G	G	G	G	G	G	G	T	G	G	T	T	G	G	N	G	G	G	G	G	G	G	G	G	G	T	T	G	T	G	G	G	G	T	G	G	G
chr06:16614854	G/C	6	16614854	+	NA	NA	NA	NA	NA	NA	C	G	G	G	G	G	G	G	G	C	G	G	C	C	G	G	S	G	G	G	G	G	G	G	G	G	G	C	C	G	C	G	G	G	G	C	G	G	G
chr06:16806254	T/C	6	16806254	+	NA	NA	NA	NA	NA	NA	C	T	T	T	T	T	T	T	T	C	T	N	C	C	N	T	C	T	T	T	T	T	T	T	T	T	T	C	C	T	C	T	T	T	T	C	T	T	T
chr06:17076390	A/G	6	17076390	+	NA	NA	NA	NA	NA	NA	G	N	A	A	A	A	N	A	A	G	N	N	G	G	N	A	G	A	A	A	A	A	A	A	A	A	G	G	G	A	G	A	A	N	A	G	A	A	A
chr06:19462276	C/G	6	19462276	+	NA	NA	NA	NA	NA	NA	G	C	C	C	C	C	C	C	C	G	C	C	G	G	C	C	G	C	C	C	C	C	C	C	C	C	G	G	G	C	G	C	C	C	C	G	C	C	C
chr06:19989362	C/T	6	19989362	+	NA	NA	NA	NA	NA	NA	T	C	C	C	C	C	C	C	C	T	C	C	T	C	C	C	T	T	C	C	C	C	C	C	C	T	C	C	T	C	T	T	C	C	C	T	C	C	C
chr06:21246829	T/C	6	21246829	+	NA	NA	NA	NA	NA	NA	C	T	C	T	T	T	T	T	T	C	T	T	C	T	T	T	C	Y	T	C	T	T	T	T	T	C	T	T	C	C	T	T	T	T	T	T	T	T	C
chr06:21491695	A/G	6	21491695	+	NA	NA	NA	NA	NA	NA	A	A	A	A	A	A	A	A	A	A	A	A	G	A	A	A	A	R	A	G	A	A	A	A	A	A	A	A	A	A	A	A	A	A	A	A	A	A	A
chr06:21818860	A/C	6	21818860	+	NA	NA	NA	NA	NA	NA	C	A	C	A	A	A	A	A	A	C	A	A	C	A	A	A	C	M	A	C	A	A	A	A	A	C	A	A	C	A	A	C	A	A	A	A	A	A	C
chr06:24003856	T/C	6	24003856	+	NA	NA	NA	NA	NA	NA	T	C	C	C	T	T	C	T	T	C	T	T	T	T	C	T	Y	Y	T	T	T	T	T	T	C	T	C	T	T	T	T	T	C	T	T	T	C	T	C
chr06:24219798	T/C	6	24219798	+	NA	NA	NA	NA	NA	NA	T	C	C	C	C	T	T	T	T	C	T	N	C	T	N	C	N	C	N	T	N	T	T	C	N	T	T	T	C	T	T	T	C	T	T	T	C	T	C
chr06:24502000	T/A	6	24502000	+	NA	NA	NA	NA	NA	NA	T	A	A	A	A	T	T	T	A	A	T	T	A	T	T	A	A	W	T	T	T	T	T	A	A	T	A	T	A	T	T	A	A	T	T	T	A	T	A
chr06:25277863	T/C	6	25277863	+	NA	NA	NA	NA	NA	NA	T	C	T	C	C	C	T	T	T	T	C	T	T	C	T	T	T	T	T	T	T	T	T	C	T	T	C	C	T	T	T	T	T	T	T	T	T	T	T
chr06:26139965	A/G	6	26139965	+	NA	NA	NA	NA	NA	NA	A	A	N	A	A	A	A	A	R	A	A	A	G	A	A	N	R	A	A	A	A	A	A	A	N	A	A	A	N	A	A	N	N	A	A	A	G	A	N
chr06:26513610	A/G	6	26513610	+	NA	NA	NA	NA	NA	NA	A	A	G	A	G	A	A	A	R	G	G	A	G	G	A	G	G	G	R	G	A	A	G	A	G	A	G	G	G	R	A	G	G	A	A	A	G	A	G
chr06:26938344	A/G	6	26938344	+	NA	NA	NA	NA	NA	NA	A	N	A	A	N	A	N	A	A	A	A	N	A	G	N	A	N	G	A	A	A	A	A	A	A	A	G	G	A	R	A	A	A	A	A	A	A	A	A
chr06:27275515	G/A	6	27275515	+	NA	NA	NA	NA	NA	NA	G	G	G	G	G	G	G	G	R	G	A	G	A	A	G	G	G	A	G	G	G	G	A	G	G	G	A	A	A	R	G	A	G	G	G	G	G	G	G
chr06:27364485	G/A	6	27364485	+	NA	NA	NA	NA	NA	NA	G	G	G	G	G	G	G	G	G	G	A	G	G	A	G	G	G	G	G	G	G	G	G	G	G	G	A	N	A	R	G	G	G	G	G	G	G	G	G
chr06:28201282	A/C	6	28201282	+	NA	NA	NA	NA	NA	NA	C	A	C	A	A	A	A	A	C	M	C	A	C	C	A	C	C	C	A	C	A	A	C	C	C	C	C	C	C	C	C	A	C	A	A	A	C	A	C
chr06:28723997	T/A	6	28723997	+	NA	NA	NA	NA	NA	NA	A	T	T	T	T	T	T	T	T	A	T	T	T	A	T	T	A	A	A	A	A	T	A	T	T	T	T	T	T	T	T	A	T	T	T	T	T	T	T
chr06:29208264	A/C	6	29208264	+	NA	NA	NA	NA	NA	NA	C	C	A	C	A	A	A	A	C	M	C	A	A	C	A	C	A	C	C	C	C	A	A	A	C	C	C	A	A	A	A	C	A	A	A	A	C	A	A
chr06:30809492	G/A	6	30809492	+	NA	NA	NA	NA	NA	NA	G	G	G	G	A	A	A	G	G	G	A	G	G	G	A	G	G	R	N	G	A	A	G	G	G	A	A	G	G	A	A	G	A	A	G	A	A	A	G
chr07:514293	C/T	7	514293	+	NA	NA	NA	NA	NA	NA	C	C	T	C	T	C	C	C	C	T	C	C	T	C	C	C	N	C	T	T	C	C	C	C	C	C	C	C	C	C	C	C	T	C	C	C	C	C	T
chr07:770090	A/C	7	770090	+	NA	NA	NA	NA	NA	NA	A	A	C	A	A	A	A	A	A	C	A	N	C	A	A	A	C	A	C	C	A	A	A	A	A	A	A	C	C	A	A	C	C	C	A	A	A	A	C
chr07:1058718	A/G	7	1058718	+	NA	NA	NA	NA	NA	NA	A	G	G	G	A	A	A	A	A	G	A	A	G	A	A	A	R	A	G	G	A	A	A	G	A	A	G	G	G	A	A	G	G	G	A	A	A	A	G
chr07:1195861	G/A	7	1195861	+	NA	NA	NA	NA	NA	NA	G	A	A	A	G	G	G	G	G	G	G	G	A	G	G	G	R	G	A	A	G	G	G	A	G	G	A	A	A	G	G	A	A	A	G	G	G	G	A
chr07:1432567	A/G	7	1432567	+	NA	NA	NA	NA	NA	NA	A	G	G	G	A	A	A	A	A	A	A	A	G	A	A	A	G	G	G	G	A	A	A	G	A	A	G	G	G	G	A	G	G	G	A	A	A	A	G
chr07:1558687	C/T	7	1558687	+	NA	NA	NA	NA	NA	NA	T	C	C	C	T	T	T	T	T	C	T	T	C	C	T	T	N	C	C	T	T	T	C	C	T	T	C	T	C	C	T	T	C	C	T	C	T	C	C
chr07:1865306	G/A	7	1865306	+	NA	NA	NA	NA	NA	NA	A	N	G	G	A	A	G	A	A	A	A	A	G	G	G	A	G	G	G	A	A	A	G	G	A	A	G	G	G	G	A	G	G	G	A	G	A	G	G
chr07:2128881	C/T	7	2128881	+	NA	NA	NA	NA	NA	NA	T	C	C	C	T	T	C	T	T	T	T	T	C	C	C	T	N	C	C	C	T	T	C	C	T	T	C	C	C	C	T	C	C	C	T	C	C	C	C
chr07:2331583	G/T	7	2331583	+	NA	NA	NA	NA	NA	NA	T	G	G	G	T	T	G	T	T	T	T	T	G	G	G	T	G	G	G	G	T	T	G	G	T	T	G	G	G	G	T	G	G	G	T	G	G	G	G
chr07:3616857	C/T	7	3616857	+	NA	NA	NA	NA	NA	NA	T	C	T	C	T	T	C	C	T	T	T	C	T	C	C	T	T	C	C	C	C	T	C	C	C	C	T	T	T	T	T	C	T	T	C	C	C	C	T
chr07:5729056	A/G	7	5729056	+	NA	NA	NA	NA	NA	NA	A	A	G	A	A	A	A	A	A	G	A	A	A	A	A	N	N	A	N	A	A	A	A	A	A	G	A	N	G	A	A	G	A	N	A	A	G	A	N
chr07:6029723	A/G	7	6029723	+	NA	NA	NA	NA	NA	NA	A	A	G	A	A	A	A	A	G	G	A	A	G	A	A	A	N	G	G	A	A	G	G	A	A	G	A	G	G	A	A	G	A	G	A	A	G	A	G
chr07:7317122	C/A	7	7317122	+	NA	NA	NA	NA	NA	NA	C	C	C	C	C	C	C	C	C	C	C	C	A	C	C	A	C	A	N	C	C	C	A	C	C	A	A	A	A	C	C	N	C	A	C	C	A	C	C
chr07:8140854	T/C	7	8140854	+	NA	NA	NA	NA	NA	NA	T	T	T	T	T	T	T	T	T	T	T	T	C	T	T	C	T	T	C	T	T	T	T	T	T	C	C	C	T	T	T	C	T	C	T	T	C	T	T
chr07:8320872	G/A	7	8320872	+	NA	NA	NA	NA	NA	NA	G	G	G	G	G	G	G	G	G	G	G	G	A	G	G	A	G	A	A	G	G	G	A	G	G	A	A	A	A	G	G	A	G	A	G	G	A	G	G
chr07:8487862	A/G	7	8487862	+	NA	NA	NA	NA	NA	NA	A	A	A	A	A	A	A	A	A	A	A	A	G	A	A	A	A	G	G	A	A	A	G	A	A	G	G	G	A	A	A	G	A	G	A	A	G	A	A
chr07:11290725	C/T	7	11290725	+	NA	NA	NA	NA	NA	NA	C	C	C	C	T	C	C	C	C	C	C	C	C	C	C	C	C	N	C	C	N	C	T	C	C	C	C	T	T	C	C	T	C	C	C	C	T	C	C
chr07:15340454	A/G	7	15340454	+	NA	NA	NA	NA	NA	NA	A	A	A	A	G	A	A	A	A	A	A	A	A	A	A	A	A	G	A	A	G	A	G	A	A	A	A	G	G	A	A	G	A	A	G	A	A	A	A
chr07:16313631	C/T	7	16313631	+	NA	NA	NA	NA	NA	NA	C	C	C	C	N	C	C	C	C	C	C	C	C	C	C	C	C	N	C	C	N	C	T	C	C	C	C	T	T	C	C	T	C	C	T	C	C	C	C
chr07:17654305	A/G	7	17654305	+	NA	NA	NA	NA	NA	NA	A	A	A	A	G	A	A	A	A	A	A	A	G	A	A	A	A	N	A	A	G	A	G	A	A	N	A	A	G	A	A	A	A	G	R	A	A	A	A
chr07:17877865	A/G	7	17877865	+	NA	NA	NA	NA	NA	NA	A	A	A	A	G	A	A	A	A	A	A	A	G	A	A	A	A	A	A	A	A	A	A	A	A	A	A	A	G	A	A	A	A	G	A	A	A	A	A
chr07:18208798	A/T	7	18208798	+	NA	NA	NA	NA	NA	NA	A	A	A	A	T	A	A	A	A	A	A	A	T	A	A	A	A	T	A	A	T	A	T	A	A	A	A	A	T	A	A	W	A	A	T	A	A	A	A
chr07:18503646	C/T	7	18503646	+	NA	NA	NA	NA	NA	NA	C	C	C	C	C	C	C	C	C	C	C	C	T	C	C	C	C	T	C	C	C	C	C	C	C	C	C	C	T	C	C	Y	C	C	C	C	C	C	C
chr07:18895399	T/C	7	18895399	+	NA	NA	NA	NA	NA	NA	T	T	C	T	T	T	T	T	T	T	T	T	T	T	T	T	T	C	C	C	C	T	C	T	C	T	T	T	C	T	T	Y	C	T	C	T	C	T	C
chr07:20514892	T/G	7	20514892	+	NA	NA	NA	NA	NA	NA	T	N	G	G	T	T	T	N	T	T	T	K	G	T	T	T	T	T	G	T	T	T	N	T	G	N	T	T	T	G	T	K	G	T	T	T	G	T	G
chr07:20809098	G/A	7	20809098	+	NA	NA	NA	NA	NA	NA	G	G	A	A	G	R	N	A	G	G	A	A	G	G	N	G	A	G	G	A	G	G	A	G	G	G	A	G	G	A	G	R	G	G	G	G	G	G	A
chr07:21135004	T/C	7	21135004	+	NA	NA	NA	NA	NA	NA	T	N	C	T	T	Y	T	T	T	T	T	N	T	T	T	T	T	N	T	C	T	T	C	T	T	T	T	T	T	T	T	Y	T	T	T	T	T	T	C
chr07:21539524	T/C	7	21539524	+	NA	NA	NA	NA	NA	NA	T	T	C	T	T	Y	T	T	T	T	C	T	T	T	T	T	T	T	T	T	T	T	C	T	T	C	C	T	T	T	T	Y	T	T	T	T	T	T	C
chr07:22277144	A/G	7	22277144	+	NA	NA	NA	NA	NA	NA	A	A	G	G	A	A	A	G	A	A	A	G	A	A	A	A	G	G	A	A	A	A	G	A	A	A	G	A	A	G	A	G	A	A	G	A	A	A	G
chr07:22593213	A/G	7	22593213	+	NA	NA	NA	NA	NA	NA	G	G	G	A	A	R	G	A	A	G	G	A	G	A	G	G	A	A	G	A	A	A	A	G	G	G	A	G	G	A	G	A	G	A	A	A	G	G	G
chr07:23087994	A/G	7	23087994	+	NA	NA	NA	NA	NA	NA	G	N	G	A	A	R	G	A	A	A	G	N	G	A	N	G	A	G	G	A	A	A	G	G	G	G	A	G	G	A	G	A	A	A	A	A	A	G	G
chr07:23535052	T/G	7	23535052	+	NA	NA	NA	NA	NA	NA	T	T	T	T	T	K	T	T	T	T	T	T	G	T	T	T	T	T	G	T	T	T	G	T	G	T	T	T	T	T	T	G	G	T	T	T	G	T	T
chr07:23785728	G/T	7	23785728	+	NA	NA	NA	NA	NA	NA	G	T	G	G	G	G	T	G	G	G	G	G	T	G	T	G	G	G	N	G	G	G	T	G	G	T	G	T	G	G	G	T	T	G	G	G	T	G	G
chr07:24313817	C/A	7	24313817	+	NA	NA	NA	NA	NA	NA	C	C	C	C	C	M	C	C	C	C	C	C	A	A	C	C	C	C	A	C	C	C	C	C	A	A	C	C	C	C	C	A	A	C	C	C	A	C	C
chr07:24507157	G/T	7	24507157	+	NA	NA	NA	NA	NA	NA	G	G	G	T	T	K	G	G	T	T	T	G	G	G	G	T	G	T	G	T	T	T	G	T	G	G	T	G	G	G	T	G	G	T	G	T	G	T	G
chr07:24636588	C/T	7	24636588	+	NA	NA	NA	NA	NA	NA	C	C	T	C	C	Y	C	T	C	C	C	T	T	T	C	C	T	C	T	C	C	C	T	C	T	T	C	C	C	C	C	T	T	C	T	C	T	C	T
chr07:25339609	C/T	7	25339609	+	NA	NA	NA	NA	NA	NA	C	C	T	C	T	T	C	C	T	T	C	C	T	T	C	C	N	C	T	T	T	T	C	C	T	C	C	C	C	C	C	C	T	T	C	C	T	C	T
chr07:25935801	C/T	7	25935801	+	NA	NA	NA	NA	NA	NA	C	T	C	C	T	T	T	T	T	T	C	T	T	C	T	C	C	Y	T	T	C	C	C	T	T	C	C	C	C	C	C	T	T	C	T	C	T	C	C
chr07:27883987	T/C	7	27883987	+	NA	NA	NA	NA	NA	NA	T	T	T	T	T	T	T	T	T	T	T	T	C	T	T	T	T	T	C	C	T	T	T	T	T	T	C	T	C	T	C	T	T	T	T	T	T	T	T
chr07:28187994	A/T	7	28187994	+	NA	NA	NA	NA	NA	NA	A	A	A	A	A	A	A	T	T	A	T	T	A	A	A	A	A	A	A	T	A	A	A	A	A	A	A	A	A	T	T	T	A	A	T	A	A	A	A
chr07:28409912	T/C	7	28409912	+	NA	NA	NA	NA	NA	NA	T	N	T	T	C	C	T	T	T	T	C	N	C	T	T	T	T	C	N	T	T	T	T	T	T	T	T	T	T	T	C	T	T	T	T	T	C	T	T
chr07:29062014	G/A	7	29062014	+	NA	NA	NA	NA	NA	NA	A	A	G	A	G	G	A	G	G	N	A	G	A	G	A	A	A	G	G	G	A	G	A	A	A	G	A	A	A	G	G	G	A	A	G	G	A	G	G
chr08:213580	G/A	8	213580	+	NA	NA	NA	NA	NA	NA	G	N	A	G	G	G	A	A	G	G	G	N	G	A	N	G	A	G	A	A	A	G	N	A	A	G	G	A	A	A	G	G	G	G	N	G	G	G	N
chr08:528441	G/A	8	528441	+	NA	NA	NA	NA	NA	NA	G	G	G	G	G	G	G	G	G	G	A	G	G	A	G	A	A	G	R	A	G	A	G	G	A	G	A	G	G	A	G	G	A	G	G	G	A	G	G
chr08:658032	C/A	8	658032	+	NA	NA	NA	NA	NA	NA	C	C	C	C	C	C	C	C	C	C	C	C	C	A	C	A	C	C	C	C	C	C	C	C	A	C	A	C	C	C	C	C	C	C	C	C	C	C	C
chr08:811201	G/A	8	811201	+	NA	NA	NA	NA	NA	NA	A	A	A	G	G	G	G	G	G	G	A	G	G	G	G	G	A	A	G	G	G	G	G	A	G	G	G	G	A	A	G	G	G	G	G	G	G	G	A
chr08:1088007	G/A	8	1088007	+	NA	NA	NA	NA	NA	NA	A	A	A	A	G	G	G	G	G	G	A	N	G	G	G	G	A	A	G	G	G	G	G	A	G	G	G	G	A	A	G	G	G	G	G	G	G	G	A
chr08:1198055	T/C	8	1198055	+	NA	NA	NA	NA	NA	NA	C	C	C	C	T	T	T	T	T	T	C	T	T	T	T	T	C	C	T	T	T	T	T	C	T	T	T	T	C	C	T	T	T	T	T	T	T	T	C
chr08:2208785	G/C	8	2208785	+	NA	NA	NA	NA	NA	NA	C	C	C	C	G	G	G	G	N	G	C	G	G	C	G	G	N	C	G	G	G	G	G	C	G	G	C	C	C	C	G	G	C	G	G	G	G	G	C
chr08:2673447	A/G	8	2673447	+	NA	NA	NA	NA	NA	NA	G	G	G	G	A	A	A	A	A	A	G	A	A	G	A	G	A	G	A	A	A	A	A	G	A	A	G	A	A	A	A	A	G	A	A	A	A	A	G
chr08:3212821	T/C	8	3212821	+	NA	NA	NA	NA	NA	NA	T	T	T	T	T	T	C	C	T	C	T	C	T	T	C	N	T	C	N	T	C	T	T	T	C	T	T	T	T	T	T	C	T	T	C	T	T	T	T
chr08:3682006	T/C	8	3682006	+	NA	NA	NA	NA	NA	NA	T	T	T	T	T	T	T	T	C	T	T	T	C	T	T	T	T	C	N	T	T	T	C	T	T	T	T	T	T	T	C	T	T	T	T	T	C	C	T
chr08:3866523	A/G	8	3866523	+	NA	NA	NA	NA	NA	NA	A	A	A	A	A	A	A	A	N	A	A	A	G	A	A	A	A	G	A	A	A	A	N	A	A	A	A	A	A	A	N	A	A	A	A	A	G	N	A
chr08:4190544	C/T	8	4190544	+	NA	NA	NA	NA	NA	NA	T	T	T	T	C	C	C	C	T	C	T	C	C	T	C	C	C	T	C	C	C	C	T	T	C	C	T	C	C	C	C	C	T	C	C	C	T	T	T
chr08:4511882	C/T	8	4511882	+	NA	NA	NA	NA	NA	NA	C	C	C	C	C	T	T	T	C	T	C	T	C	C	T	T	C	C	T	T	T	T	T	C	C	T	C	T	T	T	C	T	C	C	T	C	C	T	C
chr08:4853081	C/T	8	4853081	+	NA	NA	NA	NA	NA	NA	T	T	T	T	C	C	N	C	T	C	T	N	C	T	N	C	C	T	Y	C	C	T	C	T	C	T	C	Y	C	T	C	C	T	C	C	C	T	C	T
chr08:5082883	G/A	8	5082883	+	NA	NA	NA	NA	NA	NA	G	G	G	G	G	A	A	A	G	A	G	A	G	G	A	A	G	G	A	A	A	G	G	G	G	G	A	A	A	G	G	A	G	G	A	G	G	G	G
chr08:5394572	C/T	8	5394572	+	NA	NA	NA	NA	NA	NA	T	C	T	C	C	C	T	N	C	T	C	N	C	T	N	C	T	C	N	C	T	C	C	C	T	C	C	T	T	C	C	T	T	C	T	C	C	T	N
chr08:5634800	T/C	8	5634800	+	NA	NA	NA	NA	NA	NA	T	C	T	C	T	T	T	T	C	T	C	N	T	T	T	C	T	C	Y	T	T	C	C	C	T	C	T	T	T	T	T	T	T	T	T	T	C	T	T
chr08:6269190	T/A	8	6269190	+	NA	NA	NA	NA	NA	NA	N	T	A	T	T	N	T	T	A	T	T	T	A	A	T	A	T	A	T	N	T	A	A	T	A	T	N	T	T	N	A	W	A	T	T	T	T	T	A
chr08:7549599	T/G	8	7549599	+	NA	NA	NA	NA	NA	NA	G	T	T	T	G	T	T	T	G	T	T	T	G	T	T	T	T	G	T	T	T	T	G	T	T	T	T	T	T	T	G	T	T	G	T	G	T	T	T
chr08:7854002	G/T	8	7854002	+	NA	NA	NA	NA	NA	NA	G	G	T	G	T	G	G	G	G	G	T	G	T	T	G	T	G	G	G	G	G	G	G	G	T	G	G	G	G	G	T	K	T	T	G	T	T	T	T
chr08:8386031	C/T	8	8386031	+	NA	NA	NA	NA	NA	NA	T	C	T	C	C	C	C	C	T	C	C	C	C	T	C	T	C	T	C	C	C	C	C	C	N	C	C	C	C	C	C	Y	T	C	C	C	T	C	T
chr08:8580913	G/A	8	8580913	+	NA	NA	NA	NA	NA	NA	G	G	A	G	A	G	G	G	G	A	A	G	A	A	G	A	G	G	G	G	G	G	A	G	A	G	G	G	G	A	A	R	A	A	G	A	A	A	A
chr08:9400516	T/C	8	9400516	+	NA	NA	NA	NA	NA	NA	T	C	T	T	T	T	C	C	T	C	T	C	T	T	C	T	C	T	C	T	C	T	C	T	T	C	T	C	C	C	C	C	T	T	C	T	T	C	T
chr08:10105233	T/C	8	10105233	+	NA	NA	NA	NA	NA	NA	T	T	C	C	C	C	T	T	T	T	C	T	C	C	T	C	T	T	N	C	T	C	T	C	C	T	C	T	T	C	T	T	C	C	T	C	C	T	C
chr08:10188041	T/C	8	10188041	+	NA	NA	NA	NA	NA	NA	T	T	C	C	C	C	N	N	T	T	C	N	C	C	N	C	T	T	N	C	T	C	T	C	C	T	C	T	T	C	T	T	C	C	T	C	C	T	C
chr08:10358484	A/G	8	10358484	+	NA	NA	NA	NA	NA	NA	A	G	A	A	N	G	G	G	A	A	A	G	A	N	G	A	G	N	G	G	G	G	N	G	A	G	G	G	G	G	A	R	A	A	G	A	A	A	A
chr08:11248949	G/A	8	11248949	+	NA	NA	NA	NA	NA	NA	G	A	G	G	G	G	A	A	G	G	G	A	G	G	A	G	A	G	R	G	A	G	G	G	G	A	G	A	A	G	G	R	G	G	A	G	G	G	G
chr08:11370680	A/G	8	11370680	+	NA	NA	NA	NA	NA	NA	A	G	A	A	A	G	G	G	A	A	A	N	A	A	G	A	G	A	G	G	G	G	A	G	A	G	G	G	G	G	A	R	A	A	G	A	A	A	A
chr08:11565636	C/T	8	11565636	+	NA	NA	NA	NA	NA	NA	T	C	T	C	T	C	C	C	T	C	T	C	T	T	C	T	C	T	C	C	C	C	C	C	T	C	C	C	C	C	C	C	T	T	C	T	T	C	T
chr08:11888511	A/G	8	11888511	+	NA	NA	NA	NA	NA	NA	A	G	A	A	A	A	G	G	A	A	A	G	A	A	G	A	G	A	G	A	G	A	A	A	A	G	A	G	G	A	A	R	A	A	G	A	A	A	A
chr08:12145970	T/G	8	12145970	+	NA	NA	NA	NA	NA	NA	T	G	T	T	T	T	G	G	T	T	T	G	T	T	G	T	G	T	G	T	G	T	T	T	T	G	T	G	G	T	T	K	T	T	G	T	T	T	T
chr08:12421145	A/G	8	12421145	+	NA	NA	NA	NA	NA	NA	A	G	A	A	A	G	G	G	A	A	A	G	A	A	G	A	G	A	G	G	G	G	A	A	A	G	G	G	G	G	A	R	A	A	G	A	A	A	N
chr08:13017690	A/G	8	13017690	+	NA	NA	NA	NA	NA	NA	A	G	A	A	A	A	G	G	A	A	A	N	A	A	N	A	G	A	G	A	G	A	A	A	A	G	A	G	G	A	A	R	A	A	G	A	A	A	A
chr08:13741571	T/C	8	13741571	+	NA	NA	NA	NA	NA	NA	C	T	C	T	C	T	T	T	C	T	C	T	C	C	T	C	T	C	T	T	T	T	T	T	C	T	T	T	T	T	T	T	C	C	T	C	C	T	C
chr08:14184612	C/T	8	14184612	+	NA	NA	NA	NA	NA	NA	T	C	T	C	T	N	C	C	T	C	T	C	T	T	C	N	C	N	C	N	C	N	C	C	T	C	N	C	C	N	C	C	T	T	C	T	T	C	T
chr08:14676962	G/A	8	14676962	+	NA	NA	NA	NA	NA	NA	A	G	A	G	A	G	G	G	A	G	A	G	A	A	G	A	G	A	G	G	G	G	G	G	A	G	G	G	G	G	G	G	A	A	G	A	A	G	A
chr08:14799421	A/G	8	14799421	+	NA	NA	NA	NA	NA	NA	A	G	A	A	A	A	G	G	A	A	A	G	A	A	G	A	G	A	G	A	G	A	A	A	A	G	A	G	G	A	A	R	A	A	G	A	A	A	A
chr08:14986111	G/A	8	14986111	+	NA	NA	NA	NA	NA	NA	G	A	G	G	G	A	A	A	G	G	G	A	G	G	A	G	A	G	A	A	A	A	G	G	G	A	A	A	A	A	G	R	G	G	A	G	G	G	G
chr08:15439243	C/T	8	15439243	+	NA	NA	NA	NA	NA	NA	C	T	C	C	C	C	T	T	C	C	C	T	C	C	T	C	T	C	T	C	T	C	C	C	C	T	C	T	T	C	C	Y	C	C	T	C	C	C	C
chr08:15666434	G/A	8	15666434	+	NA	NA	NA	NA	NA	NA	G	A	G	G	G	A	A	A	G	G	G	A	G	G	A	G	A	G	A	A	A	A	G	A	G	A	A	A	A	A	G	A	G	G	A	G	G	G	G
chr08:16618829	C/A	8	16618829	+	NA	NA	NA	NA	NA	NA	C	A	C	C	C	C	A	A	C	C	C	N	C	C	A	C	N	C	A	C	A	C	C	A	C	A	C	A	A	A	C	A	C	C	A	C	C	C	C
chr08:17319167	A/C	8	17319167	+	NA	NA	NA	NA	NA	NA	A	C	A	C	A	A	C	C	A	A	A	C	A	A	C	N	C	A	C	C	C	C	A	A	A	C	C	C	C	C	C	C	A	A	C	A	A	A	A
chr08:17618902	T/C	8	17618902	+	NA	NA	NA	NA	NA	NA	T	C	T	C	T	C	C	C	T	T	T	C	T	T	C	T	C	T	N	C	C	C	T	T	T	C	C	C	C	C	C	C	T	T	C	T	T	T	T
chr08:18108496	A/G	8	18108496	+	NA	NA	NA	NA	NA	NA	A	G	A	G	A	G	G	G	A	A	A	G	A	A	G	A	G	A	G	G	G	G	A	G	A	G	G	G	G	G	G	G	A	A	G	A	A	A	A
chr08:18221884	C/T	8	18221884	+	NA	NA	NA	NA	NA	NA	C	T	C	T	C	T	T	T	C	C	C	T	C	C	T	C	T	C	T	T	T	T	C	T	C	T	T	T	T	T	T	T	C	C	T	C	C	C	C
chr08:18552226	G/A	8	18552226	+	NA	NA	NA	NA	NA	NA	A	G	A	G	N	G	G	G	A	N	G	G	A	N	G	A	G	A	G	G	G	G	A	G	A	G	G	G	G	G	G	G	A	A	G	A	A	A	N
chr08:18585825	A/G	8	18585825	+	NA	NA	NA	NA	NA	NA	A	G	A	A	A	G	G	G	A	A	G	G	A	A	G	A	G	A	G	G	G	G	A	G	A	G	G	G	G	G	A	G	A	A	G	A	A	A	A
chr08:19351882	G/A	8	19351882	+	NA	NA	NA	NA	NA	NA	G	A	G	G	G	A	A	A	G	G	G	A	G	G	A	G	A	G	N	A	A	G	G	A	G	A	G	A	A	A	G	A	G	G	A	G	G	G	G
chr08:19833397	A/C	8	19833397	+	NA	NA	NA	NA	NA	NA	A	A	A	A	A	A	A	A	A	A	A	A	A	A	A	A	A	A	A	C	A	A	C	A	A	A	A	A	A	A	A	A	A	A	A	A	A	A	A
chr08:21011651	C/T	8	21011651	+	NA	NA	NA	NA	NA	NA	T	T	C	C	C	C	T	T	C	C	T	N	C	C	T	C	T	C	T	T	T	T	T	T	C	T	C	C	C	C	C	C	C	C	T	C	T	C	C
chr08:21667240	T/C	8	21667240	+	NA	NA	NA	NA	NA	NA	C	C	T	T	T	T	C	C	T	T	C	C	T	T	C	T	C	C	C	C	C	T	T	C	T	C	T	T	T	T	T	T	T	T	C	T	C	T	T
chr08:22252502	A/C	8	22252502	+	NA	NA	NA	NA	NA	NA	C	C	A	A	A	A	C	C	A	A	C	C	A	A	C	A	C	C	C	C	C	A	A	C	A	C	A	C	C	C	A	A	A	A	C	A	A	A	A
chr08:22776414	A/G	8	22776414	+	NA	NA	NA	NA	NA	NA	G	G	A	A	A	A	G	G	A	A	G	G	A	A	G	A	G	G	N	G	G	A	A	G	A	A	A	G	G	G	A	A	A	A	G	A	A	A	A
chr08:23713744	T/A	8	23713744	+	NA	NA	NA	NA	NA	NA	T	T	T	T	T	T	T	T	A	T	W	T	A	T	T	T	T	T	T	A	T	T	T	A	T	T	T	A	T	T	T	T	T	T	T	T	A	T	T
chr08:24125399	A/G	8	24125399	+	NA	NA	NA	NA	NA	NA	G	N	G	A	A	A	A	A	A	A	A	N	A	G	A	A	A	R	N	A	A	A	A	A	G	A	A	G	A	A	G	G	G	A	G	A	G	A	G
chr08:24205833	G/A	8	24205833	+	NA	NA	NA	NA	NA	NA	A	G	A	G	G	G	G	G	A	G	A	G	A	A	G	G	G	R	G	A	G	G	G	A	A	G	G	A	G	G	A	A	A	G	A	G	A	G	A
chr08:24753844	T/C	8	24753844	+	NA	NA	NA	NA	NA	NA	C	T	C	T	T	T	T	T	T	T	T	T	C	C	T	T	T	Y	T	C	T	T	T	C	C	T	T	T	T	T	C	C	C	T	C	T	T	T	C
chr08:24903648	T/C	8	24903648	+	NA	NA	NA	NA	NA	NA	C	T	C	T	T	T	T	T	T	T	T	T	C	C	T	T	T	T	T	T	T	T	T	C	C	C	T	T	T	T	C	C	C	T	T	T	T	T	C
chr08:25157676	T/G	8	25157676	+	NA	NA	NA	NA	NA	NA	N	T	T	T	T	T	T	T	T	T	T	T	G	N	T	T	T	T	T	N	T	T	T	T	T	T	T	T	T	T	G	G	G	T	T	T	T	T	T
chr08:25467581	T/A	8	25467581	+	NA	NA	NA	NA	NA	NA	T	T	T	T	A	A	T	T	T	A	T	T	A	T	T	T	T	T	T	A	T	T	T	T	T	T	T	A	T	T	A	A	T	T	T	A	T	A	T
chr08:25757847	T/G	8	25757847	+	NA	NA	NA	NA	NA	NA	G	T	G	T	N	N	T	T	G	T	T	T	T	T	T	T	T	T	T	G	T	G	T	T	T	T	G	N	T	T	T	G	G	G	T	N	G	N	G
chr08:26448560	T/G	8	26448560	+	NA	NA	NA	NA	NA	NA	T	T	T	T	T	T	T	T	T	T	T	T	G	T	T	T	T	T	T	T	T	T	T	T	G	T	T	G	T	T	T	T	T	T	T	T	T	G	T
chr08:26709228	A/G	8	26709228	+	NA	NA	NA	NA	NA	NA	A	G	A	A	A	A	A	A	A	G	A	A	A	A	A	A	G	A	A	A	A	A	A	A	A	A	A	A	G	G	A	A	A	A	A	A	A	A	A
chr08:26898822	C/T	8	26898822	+	NA	NA	NA	NA	NA	NA	C	C	C	C	C	C	C	C	C	C	C	C	T	C	C	C	C	T	C	C	C	C	C	C	C	T	C	T	C	C	C	C	C	C	C	C	C	T	C
chr08:27039158	A/C	8	27039158	+	NA	NA	NA	NA	NA	NA	A	C	A	A	A	C	A	A	A	A	C	A	C	A	A	A	C	C	A	A	A	A	A	C	A	C	A	A	A	A	A	A	A	A	A	C	A	C	A
chr08:27282645	G/T	8	27282645	+	NA	NA	NA	NA	NA	NA	G	T	G	G	G	T	G	G	G	G	T	G	T	G	G	G	T	T	G	G	G	G	G	T	T	T	G	T	G	G	G	G	G	G	G	T	G	T	G
chr08:27563586	C/T	8	27563586	+	NA	NA	NA	NA	NA	NA	C	T	T	T	C	T	C	C	Y	C	T	C	C	C	C	N	T	C	Y	T	C	C	C	T	C	C	T	T	T	T	T	C	T	C	C	C	T	C	T
chr09:148594	T/C	9	148594	+	NA	NA	NA	NA	NA	NA	T	C	T	T	T	T	T	T	T	T	C	N	T	T	N	T	C	C	C	C	T	T	T	C	C	T	T	C	C	T	T	T	T	C	T	T	C	C	T
chr09:496013	A/C	9	496013	+	NA	NA	NA	NA	NA	NA	A	A	N	A	A	A	A	N	A	A	C	N	A	A	A	N	C	N	C	A	C	A	N	A	N	A	A	C	C	A	A	C	N	C	C	A	C	A	N
chr09:591085	A/G	9	591085	+	NA	NA	NA	NA	NA	NA	A	A	G	A	A	A	A	A	A	A	N	A	A	A	A	G	G	A	G	A	G	A	A	A	N	N	A	N	G	A	A	G	A	A	G	A	N	A	G
chr09:1098249	T/C	9	1098249	+	NA	NA	NA	NA	NA	NA	T	T	C	T	T	T	T	T	T	T	T	T	T	T	T	C	C	T	C	T	C	T	T	T	T	T	T	T	C	T	T	C	T	T	C	T	T	T	C
chr09:1467951	G/A	9	1467951	+	NA	NA	NA	NA	NA	NA	G	A	G	G	G	G	A	A	G	A	A	A	A	G	A	G	G	A	G	A	G	A	G	A	A	A	G	A	G	G	G	G	G	G	G	G	A	A	G
chr09:2298381	C/T	9	2298381	+	NA	NA	NA	NA	NA	NA	C	T	C	C	C	C	T	T	C	T	T	T	T	C	T	C	C	T	C	T	C	N	C	T	T	T	C	T	C	C	C	C	C	C	C	C	T	T	C
chr09:2930321	C/T	9	2930321	+	NA	NA	NA	NA	NA	NA	C	N	C	C	C	C	T	T	C	T	T	N	T	C	T	N	N	T	C	T	C	T	C	T	T	N	C	T	C	C	C	C	C	C	C	C	T	T	C
chr09:3603443	C/T	9	3603443	+	NA	NA	NA	NA	NA	NA	C	T	C	C	C	C	T	T	C	T	T	T	T	C	T	C	Y	T	C	T	C	T	C	T	T	T	C	T	C	C	C	C	C	C	C	C	T	T	C
chr09:3934768	C/A	9	3934768	+	NA	NA	NA	NA	NA	NA	A	C	C	A	A	A	C	C	A	C	C	N	C	A	C	C	C	A	C	C	C	A	A	C	C	C	A	C	C	C	A	C	A	A	C	A	C	C	C
chr09:4650293	T/G	9	4650293	+	NA	NA	NA	NA	NA	NA	T	T	G	T	T	T	N	T	T	T	T	N	T	T	N	G	G	T	G	T	G	T	T	T	T	T	T	T	G	G	T	G	T	T	G	T	T	T	G
chr09:5008706	T/G	9	5008706	+	NA	NA	NA	NA	NA	NA	T	G	T	G	T	T	G	G	T	G	G	G	G	T	G	T	T	T	T	G	T	T	T	G	G	G	T	G	T	T	T	T	T	T	T	T	G	G	T
chr09:5305969	G/A	9	5305969	+	NA	NA	NA	NA	NA	NA	G	G	N	G	G	G	G	G	G	G	G	G	G	G	G	A	A	G	A	G	A	G	G	G	G	G	G	G	A	A	G	A	G	G	A	G	G	G	N
chr09:5812738	C/T	9	5812738	+	NA	NA	NA	NA	NA	NA	T	C	C	C	T	T	C	C	T	C	C	C	C	T	C	C	C	C	C	C	C	T	T	C	C	C	T	C	C	C	T	C	T	T	C	T	C	C	C
chr09:6093984	T/C	9	6093984	+	NA	NA	NA	NA	NA	NA	T	C	C	C	T	T	T	T	T	T	C	N	T	T	N	C	T	C	T	C	C	T	T	C	T	T	T	T	C	C	T	C	T	T	C	T	T	C	C
chr09:6252407	G/A	9	6252407	+	NA	NA	NA	NA	NA	NA	G	A	A	A	G	G	G	G	G	G	A	G	G	G	G	G	G	A	G	A	A	G	G	A	G	G	G	G	A	G	G	G	G	G	A	G	G	A	A
chr09:6796269	C/T	9	6796269	+	NA	NA	NA	NA	NA	NA	T	C	T	C	T	T	C	C	T	C	T	C	C	T	C	C	T	C	T	C	C	T	T	C	C	C	T	C	C	C	T	C	T	T	C	T	C	C	T
chr09:6913547	C/G	9	6913547	+	NA	NA	NA	NA	NA	NA	C	C	C	C	C	C	G	G	C	G	C	N	G	C	G	G	N	C	S	C	G	C	C	C	G	G	C	G	G	G	C	G	C	C	G	C	G	C	C
chr09:7280339	C/T	9	7280339	+	NA	NA	NA	NA	NA	NA	C	C	T	C	C	C	C	C	C	T	T	C	C	C	C	T	C	T	C	C	C	C	C	C	C	C	C	C	T	C	C	T	C	C	C	C	C	T	T
chr09:8043218	C/T	9	8043218	+	NA	NA	NA	NA	NA	NA	C	N	C	T	C	C	C	C	C	C	C	C	C	C	N	C	T	C	N	C	C	C	C	C	C	C	Y	C	C	C	C	C	C	T	C	C	C	T	C
chr09:9252104	C/G	9	9252104	+	NA	NA	NA	NA	NA	NA	C	C	C	G	C	C	C	C	C	C	C	C	C	C	N	G	C	N	N	C	C	C	C	C	G	C	C	G	C	G	C	G	C	C	C	C	G	G	C
chr09:9626056	A/G	9	9626056	+	NA	NA	NA	NA	NA	NA	A	A	A	N	A	A	A	A	A	A	A	N	A	A	A	A	A	A	G	A	N	A	A	A	G	N	A	G	A	G	A	R	A	A	A	A	G	G	A
chr09:9784212	T/G	9	9784212	+	NA	NA	NA	NA	NA	NA	T	N	T	G	T	T	T	T	T	T	T	N	T	T	T	T	T	T	G	T	T	T	T	T	G	T	T	G	T	T	T	K	N	T	T	T	G	G	T
chr09:9945591	C/T	9	9945591	+	NA	NA	NA	NA	NA	NA	T	C	T	T	T	T	C	C	T	C	C	C	T	T	C	T	T	T	C	T	C	T	T	C	C	C	Y	C	C	C	T	C	T	T	C	T	C	C	T
chr09:10324014	G/A	9	10324014	+	NA	NA	NA	NA	NA	NA	G	G	A	G	A	A	G	G	A	G	G	G	A	G	G	N	G	G	G	A	G	A	G	G	G	G	A	G	G	A	A	G	A	A	G	A	G	G	A
chr09:10757351	A/G	9	10757351	+	NA	NA	NA	NA	NA	NA	A	A	G	A	G	G	A	A	G	A	A	A	G	A	A	A	A	G	A	G	A	G	A	A	A	A	G	A	A	A	G	A	G	G	A	G	A	G	G
chr09:10934233	T/C	9	10934233	+	NA	NA	NA	NA	NA	NA	T	T	C	T	C	C	T	T	C	T	T	T	C	T	T	T	T	T	T	C	T	C	C	T	T	T	C	T	T	T	C	Y	C	C	T	C	T	T	C
chr09:11237877	C/T	9	11237877	+	NA	NA	NA	NA	NA	NA	N	C	T	C	T	T	C	C	T	C	C	C	T	T	C	C	C	C	N	T	C	T	T	C	C	C	T	C	C	C	T	Y	T	T	C	T	C	C	T
chr09:11746684	A/G	9	11746684	+	NA	NA	NA	NA	NA	NA	N	A	G	A	G	G	A	A	G	A	A	A	G	N	A	G	A	A	A	G	A	G	G	A	A	A	G	A	A	A	G	R	G	G	A	G	A	A	G
chr09:11848827	G/A	9	11848827	+	NA	NA	NA	NA	NA	NA	G	A	G	G	G	G	A	A	G	G	G	A	G	G	A	G	A	G	G	G	A	G	G	A	A	A	G	A	A	G	G	R	G	G	A	G	G	A	G
chr09:11871485	G/T	9	11871485	+	NA	NA	NA	NA	NA	NA	G	G	T	T	T	T	G	G	T	G	G	G	T	G	G	T	G	G	T	T	G	T	T	G	G	G	T	G	G	G	T	K	T	T	G	T	T	G	T
chr09:12029697	C/T	9	12029697	+	NA	NA	NA	NA	NA	NA	C	C	C	C	C	C	C	C	C	T	T	C	C	C	C	N	C	T	N	C	C	C	N	C	C	C	C	C	C	T	C	C	C	C	C	C	C	C	C
chr09:12326525	A/G	9	12326525	+	NA	NA	NA	NA	NA	NA	A	A	A	A	A	A	A	A	A	A	G	A	A	A	A	N	N	N	N	A	A	A	G	A	A	A	A	G	A	G	A	A	N	A	A	A	A	G	A
chr09:14920092	G/A	9	14920092	+	NA	NA	NA	NA	NA	NA	G	N	G	A	G	G	G	G	G	R	A	G	A	G	G	G	G	G	G	G	G	G	G	G	A	G	G	G	A	G	G	G	G	A	G	G	G	G	G
chr09:15322775	A/G	9	15322775	+	NA	NA	NA	NA	NA	NA	A	G	A	A	A	G	A	A	G	R	G	A	A	A	A	A	G	A	A	A	A	A	A	G	G	N	G	G	G	A	G	G	A	G	A	A	A	A	A
chr09:15429734	G/T	9	15429734	+	NA	NA	NA	NA	NA	NA	G	G	G	T	G	G	G	G	T	G	G	G	T	G	G	G	G	G	N	G	G	T	G	G	G	T	G	G	G	G	G	G	G	T	G	G	T	G	G
chr09:16616509	T/C	9	16616509	+	NA	NA	NA	NA	NA	NA	T	C	T	C	T	T	T	T	C	T	C	T	T	T	T	C	C	T	C	T	T	T	T	C	T	T	C	C	T	T	C	C	T	C	T	T	T	T	T
chr09:17213519	T/C	9	17213519	+	NA	NA	NA	NA	NA	NA	T	T	T	C	T	T	N	T	C	T	C	N	T	T	N	C	T	T	N	T	T	T	N	T	T	T	C	T	C	T	C	T	T	T	T	T	T	T	T
chr09:17447522	A/G	9	17447522	+	NA	NA	NA	NA	NA	NA	A	A	A	G	A	A	A	A	G	A	G	A	A	A	A	G	A	A	A	A	A	A	A	A	A	A	G	A	G	A	G	A	A	A	A	A	A	A	A
chr09:17707080	A/G	9	17707080	+	NA	NA	NA	NA	NA	NA	A	A	A	G	A	A	A	A	A	A	G	A	A	A	A	A	A	A	A	A	N	A	A	A	A	A	G	A	A	A	G	A	A	A	A	A	A	A	A
chr09:19322095	G/A	9	19322095	+	NA	NA	NA	NA	NA	NA	G	G	G	A	G	G	A	A	G	R	G	A	G	A	A	G	G	G	A	A	A	G	A	A	G	A	G	G	A	G	G	A	G	G	A	A	G	A	G
chr09:19683788	T/C	9	19683788	+	NA	NA	NA	NA	NA	NA	T	N	T	C	T	T	C	C	T	T	C	C	T	T	C	T	N	T	C	C	C	T	C	T	T	N	T	T	T	T	T	C	T	N	C	C	T	C	T
chr09:20138174	T/A	9	20138174	+	NA	NA	NA	NA	NA	NA	A	T	A	T	A	T	T	T	T	A	T	T	T	A	T	T	T	T	T	T	T	T	T	T	T	T	A	A	A	A	T	T	A	A	T	T	T	T	A
chr09:21348882	G/A	9	21348882	+	NA	NA	NA	NA	NA	NA	G	G	A	G	G	G	A	A	R	G	A	A	G	G	A	A	G	A	A	A	A	G	G	A	G	G	G	G	A	G	G	A	A	A	A	A	A	A	A
chr09:21612758	C/T	9	21612758	+	NA	NA	NA	NA	NA	NA	C	C	T	C	T	C	C	C	Y	C	T	C	C	C	C	T	C	C	C	T	C	T	T	T	C	C	T	T	T	T	T	C	T	T	C	C	C	C	T
chr09:21667022	A/G	9	21667022	+	NA	NA	NA	NA	NA	NA	A	A	A	A	A	A	A	A	R	A	A	A	A	A	A	A	A	A	A	A	A	A	A	A	A	A	A	A	A	A	G	A	A	A	A	A	A	A	A
chr09:21885499	T/C	9	21885499	+	NA	NA	NA	NA	NA	NA	T	C	C	T	C	T	T	T	Y	T	C	T	T	T	T	C	C	T	T	C	T	C	C	C	T	C	C	C	C	C	C	T	C	C	T	T	T	T	C
chr09:21896910	C/T	9	21896910	+	NA	NA	NA	NA	NA	NA	C	T	T	C	T	C	C	C	Y	C	T	C	C	C	C	T	N	C	C	T	C	T	T	T	C	T	T	T	T	T	T	C	T	T	C	C	C	C	T
chr10:790044	C/G	10	790044	+	NA	NA	NA	NA	NA	NA	C	C	C	C	C	C	C	C	C	C	C	C	C	C	C	C	C	C	C	C	C	C	G	C	C	C	C	C	C	C	G	C	C	C	C	C	G	C	C
chr10:1562931	T/A	10	1562931	+	NA	NA	NA	NA	NA	NA	T	A	T	A	T	T	T	T	T	T	T	T	T	T	T	T	A	T	T	T	T	T	A	A	T	A	A	T	A	T	A	T	T	T	T	A	T	A	T
chr10:1873548	C/T	10	1873548	+	NA	NA	NA	NA	NA	NA	C	C	C	C	T	C	C	C	T	C	C	C	C	C	C	C	C	C	C	C	T	T	T	C	C	T	T	C	T	C	T	Y	C	C	C	T	T	T	C
chr10:2129424	T/C	10	2129424	+	NA	NA	NA	NA	NA	NA	C	N	C	N	T	C	T	T	T	C	N	T	C	C	T	C	N	C	T	C	T	T	T	C	C	T	T	C	T	C	T	T	C	C	T	T	T	T	N
chr10:3400212	T/C	10	3400212	+	NA	NA	NA	NA	NA	NA	C	N	T	T	T	C	C	C	C	C	T	N	T	T	C	T	T	T	C	T	C	C	T	T	T	T	T	T	C	C	T	C	T	C	N	T	C	T	T
chr10:5257224	T/C	10	5257224	+	NA	NA	NA	NA	NA	NA	T	C	T	C	T	T	T	T	T	T	C	T	C	T	T	T	T	C	T	C	T	T	T	C	T	T	C	C	C	T	T	T	T	T	T	T	T	T	T
chr10:5488256	C/T	10	5488256	+	NA	NA	NA	NA	NA	NA	C	C	C	C	T	C	T	T	C	C	T	T	T	C	T	C	C	T	T	C	T	C	C	C	C	C	T	T	C	C	T	Y	C	C	T	T	C	T	C
chr10:5826161	T/G	10	5826161	+	NA	NA	NA	NA	NA	NA	G	G	T	G	T	G	G	G	G	T	T	G	T	T	G	T	T	T	G	T	T	G	T	G	T	T	T	T	G	G	T	G	T	G	G	T	G	T	T
chr10:6648158	C/T	10	6648158	+	NA	NA	NA	NA	NA	NA	T	T	C	T	C	T	T	T	T	C	C	T	C	C	T	C	C	C	T	C	C	T	C	T	C	C	C	C	T	T	C	T	C	T	T	C	T	C	C
chr10:6798684	C/T	10	6798684	+	NA	NA	NA	NA	NA	NA	T	T	C	T	C	T	T	T	T	C	C	T	C	C	T	C	C	C	T	C	C	T	C	T	C	C	C	N	T	N	C	T	C	T	T	C	T	C	C
chr10:7120214	G/A	10	7120214	+	NA	NA	NA	NA	NA	NA	A	A	G	A	G	A	A	A	A	G	G	A	G	G	A	G	G	G	A	G	G	A	G	A	G	G	G	G	A	A	G	A	G	A	A	G	A	G	G
chr10:8404652	C/T	10	8404652	+	NA	NA	NA	NA	NA	NA	C	C	T	C	T	C	C	C	C	T	T	C	T	T	C	T	N	T	C	T	C	C	T	C	T	T	T	T	C	C	T	C	T	C	C	C	C	C	T
chr10:9095431	C/T	10	9095431	+	NA	NA	NA	NA	NA	NA	C	C	T	C	T	C	C	C	C	T	T	C	T	T	C	T	Y	T	C	T	C	C	T	C	T	T	T	T	C	C	T	C	T	C	C	C	C	C	T
chr10:10293012	C/A	10	10293012	+	NA	NA	NA	NA	NA	NA	C	C	A	C	A	C	C	C	C	A	A	C	C	A	C	A	A	C	C	A	A	C	A	C	A	A	C	A	C	C	A	C	A	C	C	A	C	A	A
chr10:10476379	A/C	10	10476379	+	NA	NA	NA	NA	NA	NA	C	C	A	C	A	C	C	C	C	A	A	C	A	A	C	A	A	A	C	A	A	C	A	C	A	A	A	A	A	C	A	C	A	C	C	A	C	A	A
chr10:11195773	A/C	10	11195773	+	NA	NA	NA	NA	NA	NA	C	C	A	C	A	C	C	C	C	A	A	C	A	A	C	A	N	C	C	A	A	C	A	C	A	A	A	A	A	C	A	M	A	C	C	A	A	A	A
chr10:11918679	T/G	10	11918679	+	NA	NA	NA	NA	NA	NA	T	G	T	G	T	G	T	T	G	T	T	T	T	T	T	T	T	T	T	T	T	T	T	G	T	T	T	T	T	G	G	K	T	G	T	T	T	T	T
chr10:12780901	A/G	10	12780901	+	NA	NA	NA	NA	NA	NA	A	G	A	G	A	G	A	A	G	G	A	A	A	G	A	A	A	G	A	A	A	A	A	G	A	G	A	A	A	G	A	A	A	G	A	A	A	A	A
chr10:13551338	A/G	10	13551338	+	NA	NA	NA	NA	NA	NA	G	A	G	A	A	A	A	A	A	A	A	A	A	A	A	G	A	A	A	A	A	A	A	A	G	A	A	A	A	A	A	A	G	A	A	A	G	A	G
chr10:13778768	G/A	10	13778768	+	NA	NA	NA	NA	NA	NA	A	A	A	A	G	A	A	G	A	G	G	G	A	G	A	A	A	G	G	A	G	G	A	A	A	G	A	A	G	A	G	G	A	A	G	G	A	G	A
chr10:14086902	G/A	10	14086902	+	NA	NA	NA	NA	NA	NA	G	N	G	G	A	A	G	A	A	A	G	A	A	A	G	G	A	A	N	G	A	G	A	G	G	G	A	A	G	A	G	R	G	A	A	G	G	G	G
chr10:14640458	G/A	10	14640458	+	NA	NA	NA	NA	NA	NA	G	G	G	G	G	G	G	A	G	A	G	A	G	A	G	G	G	G	A	G	A	G	A	G	G	G	G	G	A	G	G	R	G	G	A	A	A	A	G
chr10:14777004	G/A	10	14777004	+	NA	NA	NA	NA	NA	NA	G	N	G	A	G	G	N	G	G	G	G	N	G	G	N	G	G	G	G	G	G	G	N	N	G	G	G	N	G	G	G	R	G	G	G	A	A	N	G
chr10:15824876	G/A	10	15824876	+	NA	NA	NA	NA	NA	NA	G	G	G	G	A	G	G	G	G	G	A	G	A	G	G	G	G	G	G	G	G	A	A	G	G	A	G	G	A	G	A	G	G	A	G	A	A	A	G
chr10:16742656	A/G	10	16742656	+	NA	NA	NA	NA	NA	NA	G	G	G	G	A	G	G	A	G	G	A	A	R	G	G	N	N	A	A	G	A	A	G	A	G	A	G	G	A	G	A	A	G	G	A	A	A	A	G
chr10:17397576	A/G	10	17397576	+	NA	NA	NA	NA	NA	NA	A	G	G	G	A	G	G	A	G	G	A	A	G	G	G	G	G	A	A	A	A	A	G	A	G	A	G	G	A	G	A	A	G	G	A	A	A	A	G
chr10:18098744	A/G	10	18098744	+	NA	NA	NA	NA	NA	NA	A	A	G	A	A	A	A	A	A	G	G	A	A	A	A	G	A	G	A	A	A	G	A	G	G	A	A	G	A	G	G	A	G	G	A	A	A	A	G
chr10:18302926	A/G	10	18302926	+	NA	NA	NA	NA	NA	NA	A	A	G	A	A	A	A	A	A	G	G	A	A	A	A	G	A	G	R	A	A	G	G	G	G	A	A	G	A	G	A	A	G	G	A	A	G	A	G
chr10:18583084	G/T	10	18583084	+	NA	NA	NA	NA	NA	NA	G	G	T	G	T	G	G	G	G	T	T	G	G	G	G	T	G	T	G	G	G	T	T	T	T	G	G	T	G	T	G	G	G	T	G	G	G	G	T
chr10:18852690	T/C	10	18852690	+	NA	NA	NA	NA	NA	NA	T	T	C	T	C	T	T	T	T	C	C	T	T	C	T	C	T	C	T	C	T	C	C	C	C	T	T	C	C	C	T	T	T	C	T	T	T	T	C
chr10:19025553	A/G	10	19025553	+	NA	NA	NA	NA	NA	NA	A	A	G	A	G	A	A	A	A	G	G	A	A	G	A	G	A	G	A	G	A	G	G	G	G	A	A	G	G	G	A	A	A	G	A	A	A	A	G
chr10:19217152	G/A	10	19217152	+	NA	NA	NA	NA	NA	NA	G	G	A	G	G	G	G	G	G	A	G	G	G	A	G	A	G	G	G	A	G	G	G	G	A	G	G	A	G	A	G	G	G	A	G	G	G	G	A
chr10:19378143	C/A	10	19378143	+	NA	NA	NA	NA	NA	NA	C	A	C	A	A	C	A	C	C	A	A	C	C	C	A	A	A	C	C	C	C	A	C	A	C	C	C	C	A	A	C	C	C	C	C	C	C	C	C
chr10:19421322	C/T	10	19421322	+	NA	NA	NA	NA	NA	NA	C	C	T	C	C	T	C	C	T	C	C	C	C	T	C	C	C	C	C	T	C	C	C	C	T	T	T	T	C	C	C	C	T	T	C	C	T	C	T
chr10:19678268	T/G	10	19678268	+	NA	NA	NA	NA	NA	NA	G	T	T	T	T	G	G	G	G	G	T	G	G	T	G	T	T	G	T	T	G	T	G	T	T	T	G	T	T	T	G	G	G	T	G	G	G	G	T
chr10:19899160	G/A	10	19899160	+	NA	NA	NA	NA	NA	NA	A	G	A	G	G	G	A	A	G	G	G	A	A	A	A	G	G	A	A	A	A	G	A	G	A	G	G	G	G	G	G	A	G	G	A	A	G	A	A
chr10:20272810	A/G	10	20272810	+	NA	NA	NA	NA	NA	NA	A	A	A	A	G	N	A	A	G	A	G	A	A	A	A	A	A	G	A	A	A	A	G	G	A	A	G	A	A	A	A	A	G	A	A	G	G	A	A
chr10:21338558	T/C	10	21338558	+	NA	NA	NA	NA	NA	NA	Y	C	C	C	C	T	T	T	C	T	T	T	T	C	T	T	C	C	T	C	T	T	T	C	C	T	T	T	C	C	T	T	T	T	T	T	T	C	C
chr10:21596449	A/G	10	21596449	+	NA	NA	NA	NA	NA	NA	A	G	G	G	G	A	A	A	G	G	A	A	A	A	A	A	G	G	N	G	A	G	A	G	A	G	A	G	A	G	A	A	A	A	A	A	G	G	G
chr10:22979577	T/C	10	22979577	+	NA	NA	NA	NA	NA	NA	T	T	T	T	C	C	T	T	C	T	T	T	T	T	T	C	T	T	T	T	T	T	C	C	T	T	T	C	C	C	T	T	T	T	T	T	C	T	T
chr11:256688	T/G	11	256688	+	NA	NA	NA	NA	NA	NA	T	T	T	T	T	G	T	T	G	K	G	T	T	T	T	T	T	T	T	G	G	G	T	T	T	G	G	T	T	T	T	K	T	G	G	T	T	T	T
chr11:650148	G/T	11	650148	+	NA	NA	NA	NA	NA	NA	G	T	G	T	G	T	G	G	T	K	T	G	G	G	G	G	G	G	G	T	T	T	G	T	T	T	T	G	T	T	T	K	G	T	T	G	G	G	G
chr11:2393690	C/T	11	2393690	+	NA	NA	NA	NA	NA	NA	C	N	C	T	C	T	C	C	T	C	T	C	C	C	C	C	C	Y	C	C	C	C	T	T	C	C	C	N	C	C	T	C	C	C	C	T	C	T	C
chr11:2875870	T/G	11	2875870	+	NA	NA	NA	NA	NA	NA	T	T	T	T	T	G	T	T	T	T	G	T	G	T	T	T	T	G	T	T	T	T	T	T	T	T	T	T	G	T	T	T	T	T	T	T	T	T	T
chr11:3802930	A/G	11	3802930	+	NA	NA	NA	NA	NA	NA	A	A	A	A	G	A	A	G	G	A	A	G	G	G	A	A	A	G	G	A	A	A	G	A	G	A	A	G	A	G	A	A	A	A	A	G	G	G	A
chr11:4783262	C/T	11	4783262	+	NA	NA	NA	NA	NA	NA	C	N	C	C	C	C	C	T	C	C	C	T	T	T	C	T	C	T	T	C	T	C	C	C	C	C	C	T	C	C	C	T	C	C	C	T	C	T	C
chr11:6088667	C/T	11	6088667	+	NA	NA	NA	NA	NA	NA	C	C	C	C	T	C	C	T	Y	C	C	T	C	C	C	T	C	C	N	C	T	C	T	C	C	C	C	C	C	C	C	T	C	C	C	T	C	T	C
chr11:6472086	C/A	11	6472086	+	NA	NA	NA	NA	NA	NA	C	C	C	C	A	C	C	A	M	C	C	A	C	C	C	N	M	C	A	C	A	C	A	C	C	C	C	C	A	C	C	A	C	C	C	A	C	A	C
chr11:7434978	C/A	11	7434978	+	NA	NA	NA	NA	NA	NA	C	A	A	A	A	C	A	A	M	C	C	A	A	A	A	C	C	A	A	C	A	C	A	A	C	C	C	C	C	C	C	A	C	C	C	A	A	A	A
chr11:7542820	C/T	11	7542820	+	NA	NA	NA	NA	NA	NA	T	C	C	C	C	T	C	C	Y	C	T	C	C	C	C	T	T	C	C	T	C	T	C	C	T	T	T	T	T	T	T	C	T	T	T	C	C	C	C
chr11:8083891	G/A	11	8083891	+	NA	NA	NA	NA	NA	NA	G	A	G	A	G	G	A	G	G	A	A	G	G	A	A	A	A	G	G	G	G	G	G	A	A	A	A	A	A	A	A	A	G	G	G	G	G	G	G
chr11:8601502	A/C	11	8601502	+	NA	NA	NA	NA	NA	NA	A	A	A	A	A	A	A	A	A	A	C	A	A	C	A	C	C	A	A	A	A	A	A	A	C	C	C	C	C	A	A	A	A	A	A	A	A	A	A
chr11:8786491	A/G	11	8786491	+	NA	NA	NA	NA	NA	NA	A	G	A	G	A	G	G	G	A	G	A	G	G	A	G	A	A	G	G	A	G	A	A	G	A	A	A	A	A	G	G	G	A	A	A	G	A	G	A
chr11:9183139	G/A	11	9183139	+	NA	NA	NA	NA	NA	NA	A	G	A	G	A	A	G	G	A	G	G	G	G	G	G	G	G	G	G	A	G	A	A	G	G	G	G	G	A	G	G	G	A	A	A	G	G	G	A
chr11:9561302	G/T	11	9561302	+	NA	NA	NA	NA	NA	NA	T	G	T	G	T	T	G	G	T	G	G	G	G	G	G	G	G	G	G	T	G	T	T	G	G	G	G	G	T	G	G	G	T	T	T	G	G	G	T
chr11:10741559	T/G	11	10741559	+	NA	NA	NA	NA	NA	NA	T	T	T	T	T	T	T	T	T	T	G	N	G	G	T	G	T	G	K	T	T	T	T	T	G	G	G	G	T	T	T	T	T	T	T	T	G	T	T
chr11:11600170	T/C	11	11600170	+	NA	NA	NA	NA	NA	NA	T	T	T	T	T	T	T	T	T	T	C	T	C	C	T	C	T	C	T	T	T	T	T	T	C	C	C	C	C	T	T	T	T	T	T	T	C	T	T
chr11:11715177	T/C	11	11715177	+	NA	NA	NA	NA	NA	NA	T	T	T	T	T	T	T	T	T	T	C	T	T	C	T	C	T	T	T	T	T	T	T	T	C	C	C	C	T	T	T	T	T	T	T	T	T	T	T
chr11:12142966	A/G	11	12142966	+	NA	NA	NA	NA	NA	NA	A	A	A	A	A	A	A	A	A	A	G	A	A	G	A	G	A	A	A	A	A	A	A	A	G	G	G	G	A	A	A	A	A	A	A	A	A	A	A
chr11:12583306	G/A	11	12583306	+	NA	NA	NA	NA	NA	NA	G	G	G	G	G	G	G	G	G	G	A	G	G	A	G	A	G	G	G	G	G	G	G	G	A	A	A	A	G	G	G	G	G	G	G	G	G	G	G
chr11:13926471	A/G	11	13926471	+	NA	NA	NA	NA	NA	NA	A	A	A	A	A	A	A	A	A	A	G	A	G	N	A	G	A	G	A	A	A	A	A	A	G	G	G	G	G	A	A	A	A	A	A	A	G	A	A
chr11:14737362	T/A	11	14737362	+	NA	NA	NA	NA	NA	NA	T	T	T	T	T	T	T	T	T	T	A	T	A	A	T	A	T	A	T	T	T	T	T	T	A	A	A	A	A	T	T	T	T	T	T	T	A	T	T
chr11:15447862	T/C	11	15447862	+	NA	NA	NA	NA	NA	NA	T	T	T	T	T	T	T	T	T	T	C	T	C	C	T	C	T	C	T	T	T	T	T	T	C	C	C	C	C	T	T	T	T	T	T	T	C	T	T
chr11:15638505	T/C	11	15638505	+	NA	NA	NA	NA	NA	NA	T	T	T	T	T	T	T	T	T	T	C	T	T	C	T	C	T	T	T	T	T	T	T	T	C	C	C	C	C	T	T	T	T	T	T	T	T	T	T
chr11:15850522	A/C	11	15850522	+	NA	NA	NA	NA	NA	NA	N	N	A	A	A	A	A	A	A	A	C	A	C	C	N	C	N	N	A	A	A	A	A	A	C	C	C	C	C	A	A	A	A	A	A	A	C	A	A
chr11:16284824	A/C	11	16284824	+	NA	NA	NA	NA	NA	NA	C	A	C	A	C	C	A	A	C	A	A	A	N	A	A	A	C	N	A	C	A	C	C	A	A	N	A	A	A	A	C	A	C	C	C	A	N	A	C
chr11:16440431	G/T	11	16440431	+	NA	NA	NA	NA	NA	NA	T	G	T	G	T	T	G	G	T	G	G	G	T	G	G	G	T	T	G	T	G	T	T	G	G	T	G	G	G	G	T	G	T	T	T	G	T	G	T
chr11:17047762	C/T	11	17047762	+	NA	NA	NA	NA	NA	NA	T	C	C	C	T	N	C	C	Y	C	T	C	N	T	C	T	T	N	C	T	C	T	C	C	T	N	T	T	C	C	C	C	T	T	T	C	C	C	C
chr11:17292835	T/G	11	17292835	+	NA	NA	NA	NA	NA	NA	G	T	T	T	G	G	T	T	K	G	G	T	T	G	T	G	G	T	T	G	T	G	T	T	G	T	G	G	G	T	T	T	G	G	G	T	T	T	T
chr11:17489208	C/G	11	17489208	+	NA	NA	NA	NA	NA	NA	C	N	C	N	C	G	G	G	C	G	G	G	C	G	G	G	C	N	G	C	G	C	C	N	G	N	G	G	C	G	C	N	C	C	N	G	S	G	C
chr11:18290104	C/A	11	18290104	+	NA	NA	NA	NA	NA	NA	A	C	C	C	C	C	C	C	M	C	C	C	C	A	C	C	A	C	C	A	C	A	C	C	C	C	C	C	C	C	C	C	A	A	A	C	C	C	C
chr11:18483298	T/C	11	18483298	+	NA	NA	NA	NA	NA	NA	C	C	T	C	T	T	T	T	Y	T	T	T	T	C	T	T	C	T	T	C	T	C	T	C	T	T	T	C	C	T	T	T	C	C	C	T	T	T	T
chr11:18936070	G/A	11	18936070	+	NA	NA	NA	NA	NA	NA	A	G	A	G	G	A	G	G	A	G	G	G	A	A	G	G	A	G	G	A	G	A	A	G	G	G	G	A	A	G	G	A	A	A	A	G	G	G	A
chr11:19648542	T/A	11	19648542	+	NA	NA	NA	NA	NA	NA	A	T	T	T	A	A	T	T	A	T	T	T	A	T	T	T	T	A	T	A	T	A	A	T	T	T	T	T	A	T	T	A	T	A	A	T	T	T	T
chr11:19898835	T/G	11	19898835	+	NA	NA	NA	NA	NA	NA	T	T	G	T	T	T	T	T	T	T	G	T	T	G	T	G	T	T	T	T	T	T	T	T	G	G	G	T	T	T	G	T	G	T	T	T	T	T	G
chr11:20074439	T/C	11	20074439	+	NA	NA	NA	NA	NA	NA	C	N	T	N	C	C	T	T	C	T	T	T	T	T	T	T	N	C	T	C	T	C	C	N	T	T	T	T	T	T	T	C	T	C	C	T	C	T	T
chr11:20353609	T/C	11	20353609	+	NA	NA	NA	NA	NA	NA	T	T	C	T	T	T	C	C	T	C	T	C	C	T	C	T	T	T	C	T	C	T	T	T	T	C	T	C	C	C	T	T	C	T	T	C	T	C	C
chr11:20647651	G/A	11	20647651	+	NA	NA	NA	NA	NA	NA	A	G	G	G	A	A	G	G	A	G	G	G	G	G	G	G	G	A	G	A	G	A	A	G	G	G	G	G	G	G	G	A	G	A	A	G	A	G	G
chr11:21691103	T/C	11	21691103	+	NA	NA	NA	NA	NA	NA	C	T	T	T	C	C	T	T	C	C	T	T	N	T	T	T	T	T	C	C	T	C	T	T	T	T	T	C	C	T	C	C	T	C	C	T	C	T	N
chr11:22453819	C/T	11	22453819	+	NA	NA	NA	NA	NA	NA	C	N	T	C	T	T	C	C	T	Y	C	C	N	C	N	C	C	C	N	T	C	T	T	C	C	C	C	C	T	C	C	C	C	T	C	C	T	C	N
chr11:22562351	A/G	11	22562351	+	NA	NA	NA	NA	NA	NA	G	A	G	A	G	G	A	A	G	R	A	A	G	A	A	A	A	A	G	G	A	G	G	A	A	A	A	A	G	A	G	A	G	G	G	A	G	A	G
chr11:22912310	C/A	11	22912310	+	NA	NA	NA	NA	NA	NA	A	C	A	C	A	A	C	C	A	M	C	C	C	C	C	C	C	C	A	A	C	A	A	C	C	C	C	C	A	C	A	C	A	A	A	C	A	C	A
chr11:23023708	A/C	11	23023708	+	NA	NA	NA	NA	NA	NA	A	N	A	C	A	A	C	C	A	A	C	N	A	A	N	C	N	A	A	A	C	A	A	N	C	A	C	A	A	C	A	C	A	A	A	C	A	C	A
chr11:23080452	T/C	11	23080452	+	NA	NA	NA	NA	NA	NA	T	C	C	C	T	T	C	C	T	T	C	C	T	T	C	C	C	T	T	T	C	T	T	C	C	T	T	C	T	C	T	C	T	T	T	C	T	C	C
chr11:23083051	C/A	11	23083051	+	NA	NA	NA	NA	NA	NA	C	A	A	A	C	C	A	A	C	C	A	A	C	C	A	A	A	C	C	C	A	C	C	A	A	C	C	A	C	A	C	A	C	C	C	A	C	A	A
chr11:24100905	T/C	11	24100905	+	NA	NA	NA	NA	NA	NA	C	T	T	C	C	T	T	T	T	T	C	T	C	T	T	C	T	T	T	T	T	T	T	T	C	T	C	T	T	T	T	C	T	T	T	T	T	T	T
chr11:25135188	A/G	11	25135188	+	NA	NA	NA	NA	NA	NA	G	N	A	G	G	G	A	A	A	A	G	A	G	G	A	G	G	A	A	A	A	A	A	G	G	G	A	G	A	A	A	A	A	A	A	A	A	A	A
chr11:25432067	A/G	11	25432067	+	NA	NA	NA	NA	NA	NA	G	G	A	G	G	G	A	A	A	A	G	A	G	G	A	G	G	A	A	A	A	A	G	G	G	G	A	G	A	A	A	A	A	A	A	A	A	A	A
chr11:25562299	C/A	11	25562299	+	NA	NA	NA	NA	NA	NA	C	A	C	A	C	A	C	C	C	C	A	C	C	C	C	A	A	C	C	C	C	C	C	A	A	A	C	A	C	C	C	C	C	C	C	C	C	C	C
chr11:25811598	C/T	11	25811598	+	NA	NA	NA	NA	NA	NA	T	T	C	T	T	T	C	C	C	C	T	C	T	T	C	T	Y	Y	C	C	C	C	C	T	T	T	C	T	C	C	C	C	C	C	C	C	C	C	C
chr11:26300403	A/G	11	26300403	+	NA	NA	NA	NA	NA	NA	A	A	A	A	A	A	A	A	A	A	A	A	A	A	A	G	A	A	A	A	A	A	A	A	G	G	A	A	A	A	A	A	A	A	A	A	A	A	A
chr11:27994133	C/T	11	27994133	+	NA	NA	NA	NA	NA	NA	C	T	C	C	C	T	C	C	C	C	T	C	T	C	C	T	T	T	C	C	C	C	C	T	T	T	C	T	T	T	C	Y	T	C	C	C	C	C	C
chr11:28966693	C/G	11	28966693	+	NA	NA	NA	NA	NA	NA	G	N	G	C	G	G	C	C	G	C	G	C	C	C	C	G	C	N	C	G	C	G	C	C	G	C	G	C	C	G	C	C	G	G	C	G	G	C	G
chr12:350921	A/C	12	350921	+	NA	NA	NA	NA	NA	NA	A	A	A	A	A	A	A	A	C	A	A	A	A	A	A	A	C	A	A	A	A	A	A	A	A	A	A	A	C	A	C	A	A	A	A	C	C	C	A
chr12:2324105	T/C	12	2324105	+	NA	NA	NA	NA	NA	NA	C	T	T	T	C	T	T	T	C	T	T	T	T	T	T	T	T	T	C	T	T	C	T	T	T	T	T	C	T	T	C	T	T	T	T	C	C	C	T
chr12:2651274	A/G	12	2651274	+	NA	NA	NA	NA	NA	NA	A	A	G	A	A	G	A	G	A	G	G	G	A	G	A	G	A	G	A	G	G	A	G	G	G	A	A	A	A	A	A	G	G	A	G	A	A	A	G
chr12:3086293	G/T	12	3086293	+	NA	NA	NA	NA	NA	NA	G	G	G	G	T	G	G	G	G	G	T	G	G	T	G	G	G	G	G	G	G	G	G	T	G	T	G	G	T	T	G	T	G	T	G	G	G	G	G
chr12:3217524	A/G	12	3217524	+	NA	NA	NA	NA	NA	NA	G	G	A	G	G	A	G	A	G	A	A	A	G	G	G	A	G	A	G	A	A	G	G	A	A	A	G	G	A	A	G	A	A	G	A	G	G	A	A
chr12:3285571	T/C	12	3285571	+	NA	NA	NA	NA	NA	NA	T	T	C	T	T	C	T	C	T	C	T	C	T	T	T	C	T	C	T	C	C	T	C	T	C	T	T	T	T	T	T	N	C	T	C	T	T	T	C
chr12:3544726	T/G	12	3544726	+	NA	NA	NA	NA	NA	NA	T	T	T	T	G	T	T	T	G	T	T	T	T	G	T	T	T	T	G	T	T	T	G	T	T	G	T	T	T	T	G	T	T	G	T	G	G	G	T
chr12:3679918	G/A	12	3679918	+	NA	NA	NA	NA	NA	NA	G	G	G	G	G	G	G	A	G	A	G	A	G	G	G	G	G	G	G	G	A	G	A	G	G	G	G	G	G	G	G	A	G	G	A	G	G	G	G
chr12:3843753	C/A	12	3843753	+	NA	NA	NA	NA	NA	NA	C	C	C	C	C	C	C	C	A	C	A	C	C	C	C	C	C	C	A	C	C	C	C	A	C	A	C	C	A	C	A	C	C	A	C	A	A	A	C
chr12:4554103	A/G	12	4554103	+	NA	NA	NA	NA	NA	NA	A	A	A	A	A	A	A	A	G	G	A	A	A	A	A	G	A	A	G	A	A	A	G	A	A	G	A	A	G	A	G	A	A	G	A	G	G	G	A
chr12:5041059	T/G	12	5041059	+	NA	NA	NA	NA	NA	NA	T	N	T	T	T	T	T	N	G	T	T	N	G	T	N	T	T	T	N	N	T	T	T	T	T	G	T	T	T	T	G	T	T	G	T	G	G	G	T
chr12:7445812	T/G	12	7445812	+	NA	NA	NA	NA	NA	NA	T	T	T	T	T	G	T	T	G	T	T	T	G	G	T	T	T	T	G	T	T	T	G	T	G	G	G	G	G	T	G	T	T	G	T	G	G	G	T
chr12:8070782	C/A	12	8070782	+	NA	NA	NA	NA	NA	NA	C	C	C	C	C	C	C	C	A	A	C	C	A	A	C	C	C	C	A	A	C	C	A	C	A	A	C	A	A	A	A	C	C	C	C	A	A	A	C
chr12:8240608	T/C	12	8240608	+	NA	NA	NA	NA	NA	NA	T	T	T	T	T	T	T	T	C	C	T	T	C	C	T	T	T	T	C	C	T	T	C	T	C	C	T	C	T	C	C	T	T	T	T	C	C	C	T
chr12:8794364	C/A	12	8794364	+	NA	NA	NA	NA	NA	NA	A	A	A	A	C	C	A	C	C	A	A	C	C	C	A	A	A	A	C	C	C	C	C	A	C	C	A	C	A	A	C	C	A	C	C	C	C	C	A
chr12:9540170	G/A	12	9540170	+	NA	NA	NA	NA	NA	NA	G	N	A	G	G	G	G	G	G	N	A	N	G	G	G	G	R	A	G	G	G	G	G	G	G	G	G	G	G	G	G	G	G	G	G	G	G	G	A
chr12:10051752	G/T	12	10051752	+	NA	NA	NA	NA	NA	NA	G	G	T	G	G	G	G	G	G	N	T	N	G	G	N	T	K	T	G	G	G	G	G	G	G	G	T	G	T	N	G	G	T	G	G	G	G	G	T
chr12:10469146	A/G	12	10469146	+	NA	NA	NA	NA	NA	NA	A	A	G	A	A	A	A	A	A	G	G	A	A	A	A	A	R	G	A	A	A	A	A	A	A	A	A	A	A	G	A	A	A	A	A	A	A	A	G
chr12:10509878	A/G	12	10509878	+	NA	NA	NA	NA	NA	NA	A	A	G	A	A	A	A	A	A	G	G	A	A	A	A	G	R	G	A	A	A	A	A	A	A	A	A	A	G	G	A	A	G	A	A	A	A	A	G
chr12:11257069	G/A	12	11257069	+	NA	NA	NA	NA	NA	NA	G	G	A	G	G	G	G	G	G	A	A	G	G	G	G	A	R	A	G	G	G	G	G	G	G	G	A	G	A	A	G	G	A	G	G	G	G	G	A
chr12:12075622	T/C	12	12075622	+	NA	NA	NA	NA	NA	NA	T	T	C	T	T	T	T	T	T	C	C	T	T	T	T	C	Y	C	T	T	T	T	T	T	T	T	C	T	C	C	T	T	C	T	T	T	T	T	C
chr12:12509917	T/C	12	12509917	+	NA	NA	NA	NA	NA	NA	T	T	N	T	T	T	T	T	T	N	N	T	T	T	T	C	T	N	T	T	T	T	T	T	T	T	C	T	N	N	T	T	C	T	T	T	T	T	N
chr12:12904225	C/T	12	12904225	+	NA	NA	NA	NA	NA	NA	C	C	T	C	C	C	C	C	C	T	T	C	C	C	C	C	Y	T	C	C	C	C	C	C	C	C	T	C	T	T	C	C	C	C	C	C	C	C	T
chr12:13248798	A/G	12	13248798	+	NA	NA	NA	NA	NA	NA	G	G	G	G	A	A	G	A	A	G	G	A	A	A	G	A	G	G	A	A	A	G	A	G	A	A	A	A	G	A	A	A	A	A	A	A	G	A	G
chr12:13764151	G/T	12	13764151	+	NA	NA	NA	NA	NA	NA	T	T	T	T	G	G	T	G	G	T	T	G	G	G	T	G	T	T	G	G	G	T	G	T	G	G	G	G	T	G	G	G	G	G	G	G	T	G	T
chr12:13948879	G/A	12	13948879	+	NA	NA	NA	NA	NA	NA	A	A	A	A	G	G	A	G	G	A	A	G	G	G	A	G	N	A	G	G	G	A	G	A	G	G	G	G	A	G	G	G	G	G	G	G	A	G	A
chr12:14060565	T/C	12	14060565	+	NA	NA	NA	NA	NA	NA	C	C	C	C	T	T	C	T	T	C	C	T	T	T	C	C	C	C	T	T	T	C	T	C	T	T	T	T	C	T	T	T	C	T	T	T	C	T	C
chr12:14489210	C/A	12	14489210	+	NA	NA	NA	NA	NA	NA	A	A	C	A	C	C	A	C	C	C	C	C	C	C	A	A	M	C	C	C	C	A	C	A	C	C	C	C	C	C	C	C	A	C	C	C	A	C	C
chr12:14599449	C/T	12	14599449	+	NA	NA	NA	NA	NA	NA	C	C	T	C	C	C	C	C	C	T	T	C	C	C	C	C	Y	T	C	C	C	C	C	C	C	C	C	T	T	T	C	C	C	C	C	C	C	C	T
chr12:14936674	G/A	12	14936674	+	NA	NA	NA	NA	NA	NA	G	G	A	G	G	G	G	G	G	A	A	G	G	G	G	G	R	A	G	G	G	G	G	G	G	G	A	A	A	A	G	G	G	G	G	G	G	G	A
chr12:15342492	C/T	12	15342492	+	NA	NA	NA	NA	NA	NA	C	N	C	C	T	T	N	T	T	C	C	T	T	T	N	C	N	C	T	C	T	C	C	C	T	C	C	T	T	C	T	T	C	T	T	C	C	T	C
chr12:15960393	A/G	12	15960393	+	NA	NA	NA	NA	NA	NA	A	A	A	A	G	G	A	G	G	A	A	G	G	G	A	A	A	A	G	A	G	A	A	A	G	A	A	G	A	A	G	G	A	G	G	A	A	G	A
chr12:16591134	T/C	12	16591134	+	NA	NA	NA	NA	NA	NA	T	T	C	T	C	C	T	C	C	T	T	C	C	C	T	T	T	T	N	N	C	T	N	T	C	T	T	C	C	N	C	C	T	C	C	N	T	C	N
chr12:17443323	T/C	12	17443323	+	NA	NA	NA	NA	NA	NA	T	T	T	T	T	T	T	T	T	C	C	T	T	T	T	C	C	C	N	T	T	C	T	T	T	T	C	T	C	T	T	T	C	T	T	T	C	T	T
chr12:17571574	A/G	12	17571574	+	NA	NA	NA	NA	NA	NA	G	G	A	G	A	A	G	A	A	A	A	A	A	A	G	A	A	A	A	A	A	A	A	G	A	A	G	G	G	A	A	A	A	A	A	G	A	A	A
chr12:18003414	C/T	12	18003414	+	NA	NA	NA	NA	NA	NA	C	C	T	C	T	T	C	T	T	C	C	T	T	T	C	C	C	C	T	C	T	C	T	C	T	C	C	T	C	C	T	T	C	T	T	T	C	T	T
chr12:19522102	A/G	12	19522102	+	NA	NA	NA	NA	NA	NA	A	A	G	A	G	G	A	A	G	A	A	A	G	G	A	A	A	A	A	A	A	A	A	A	G	A	A	A	A	A	G	A	A	G	A	G	A	G	G
chr12:19829588	C/T	12	19829588	+	NA	NA	NA	NA	NA	NA	C	C	C	C	C	C	C	C	C	T	T	C	C	C	C	T	Y	T	C	T	C	T	C	C	C	T	C	C	T	C	C	C	T	C	C	C	C	C	C
chr12:21446549	T/G	12	21446549	+	NA	NA	NA	NA	NA	NA	T	T	T	T	G	G	T	T	G	T	T	T	T	G	T	T	T	T	T	T	T	G	G	T	T	T	T	G	T	T	G	T	T	G	T	G	G	G	T
chr12:22600624	G/A	12	22600624	+	NA	NA	NA	NA	NA	NA	G	G	G	G	A	A	G	G	A	G	G	G	G	A	G	G	G	G	G	G	G	A	G	G	G	G	A	G	G	G	A	G	A	A	G	G	G	G	G
chr12:23066809	A/G	12	23066809	+	NA	NA	NA	NA	NA	NA	A	A	G	A	A	A	A	A	A	G	G	A	G	A	A	G	A	G	A	G	A	A	G	A	G	G	A	G	G	G	A	A	A	A	A	G	G	G	G
chr12:23828922	C/T	12	23828922	+	NA	NA	NA	NA	NA	NA	C	C	T	C	T	T	C	C	T	Y	T	C	C	T	C	T	C	Y	C	T	C	T	T	C	T	C	T	T	T	C	T	C	C	T	C	C	C	T	T
chr12:24088209	G/A	12	24088209	+	NA	NA	NA	NA	NA	NA	G	G	A	G	G	G	G	G	G	A	G	G	G	G	G	A	G	A	G	A	G	G	G	G	A	G	A	A	A	A	G	G	A	G	G	G	A	A	A
chr12:24145303	G/A	12	24145303	+	NA	NA	NA	NA	NA	NA	G	G	G	G	G	G	G	G	G	A	A	G	A	A	G	A	G	A	N	G	G	G	G	G	A	G	A	G	G	A	G	G	G	G	G	A	A	A	G
chr12:24317071	T/C	12	24317071	+	NA	NA	NA	NA	NA	NA	T	C	T	C	T	T	C	T	T	C	C	T	C	C	C	C	C	C	T	T	T	T	T	C	C	T	C	T	T	C	T	T	T	T	T	C	C	C	T
chr12:24417433	T/C	12	24417433	+	NA	NA	NA	NA	NA	NA	T	C	T	C	T	T	C	T	T	C	C	T	C	C	C	C	C	C	T	T	T	T	T	C	C	T	C	T	T	C	T	T	T	T	T	C	C	C	T
chr12:24705450	A/G	12	24705450	+	NA	NA	NA	NA	NA	NA	A	A	A	A	A	A	A	G	A	A	G	G	G	A	A	A	A	A	G	G	G	A	A	A	A	G	A	G	G	A	G	G	A	A	G	G	A	A	A
chr12:24913573	T/C	12	24913573	+	NA	NA	NA	NA	NA	NA	C	N	C	T	C	C	T	N	C	T	C	N	C	C	T	T	T	T	T	C	T	T	C	T	T	C	T	C	C	T	C	T	T	C	T	C	T	T	C
chr12:25490919	C/A	12	25490919	+	NA	NA	NA	NA	NA	NA	C	C	A	C	A	A	C	C	A	C	A	C	A	A	C	C	C	M	C	C	C	C	A	A	C	A	C	C	C	C	A	C	C	A	C	A	C	A	A
chr12:25756224	A/G	12	25756224	+	NA	NA	NA	NA	NA	NA	A	A	G	A	A	A	A	A	G	A	G	A	A	A	A	A	A	R	A	A	A	A	G	G	A	G	A	A	G	A	A	A	A	A	A	G	A	G	G
chr12:26259494	T/G	12	26259494	+	NA	NA	NA	NA	NA	NA	T	T	T	T	T	T	T	G	T	T	T	G	G	G	T	T	T	G	G	T	G	T	G	G	T	G	T	T	G	G	G	K	T	T	G	G	T	G	T
chr12:26665728	C/T	12	26665728	+	NA	NA	NA	NA	NA	NA	C	C	C	C	C	C	C	C	C	T	C	C	T	C	C	T	T	C	C	C	C	C	T	C	C	C	C	C	C	C	C	Y	T	C	C	C	C	C	C
chr12:27304351	T/G	12	27304351	+	NA	NA	NA	NA	NA	NA	N	N	G	T	T	G	T	N	G	T	T	N	G	T	T	T	T	G	N	G	G	T	T	T	T	T	T	T	T	G	T	T	T	G	G	N	T	T	G
[truncated: 37 more columns]

## Sheet: Table S3 - Genes
Table S3: Information on the 37 high-value genes related to abiotic stresses. The favorable allele frequency is reported for 33 genes which had sufficient data.
Type	Disease	Gene name	Chromosome	Position	Position Mb	Total allele count	Favorable allele frequency
Blast	Blast	pi21	4	19836000	4:19.836Mb	66	0
Blast	Blast	Pi35(t)	1	33144288	1:33.144Mb	57	0
Blast	Blast	Pi9	6	10381500	6:10.382Mb	64	0
Blast	Blast	Pik-h	11	27900000	11:27.9Mb	Failed
Blast	Blast	Pik-m	11	27900001	11:27.9Mb	Failed
Blast	Blast	Pi54	11	25263936	11:25.264Mb	60	0.1
Blast	Blast	Pi-ta	12	10607554	12:10.608Mb	66	0.742424
Blast	Blast	Ptr	12	10833369	12:10.833Mb	66	0.333333
Blast	Blast	Pi33	8	6300000	8:6.3Mb	42	0.166667
Blast	Blast	Bsr-d1	3	18437564	3:18.438Mb	64	0.0625
Blast	Blast	Pi25 (Pid3)	6	13055819	6:13.056Mb	68	1
Blast	Blast	Pid2	6	17161791	6:17.162Mb	68	1
Blast	Blast	Pi36	8	2886074	8:2.886Mb	68	0
Blast	Blast	Pii	9	9667330	9:9.667Mb	61	0.196721
Blast	Blast	Pb1	11	22863000	11:22.863Mb	52	0
Bacterial leaf blight	BLB	Xa4	11	27700000	11:27.7Mb	55	1
Bacterial leaf blight	BLB	xa5	5	437499	5:0.437Mb	67	0.268657
Bacterial leaf blight	BLB	Xa7	6	28000000	6:28Mb	60	0.0166667
Bacterial leaf blight	BLB	xa13	8	26728873	8:26.729Mb	67	0
Bacterial leaf blight	BLB	Xa21	11	21274459	11:21.274Mb	68	0.0294118
Bacterial leaf blight	BLB	Xa23	11	22225000	11:22.225Mb	68	0
Bacterial leaf blight	BLB	Xa26	11	28247000	11:28.247Mb	28	0.75
Bacterial leaf blight	BLB	sweet13	12	17305354	12:17.305Mb	66	0.318182
Bacterial leaf blight	BLB	Sweet14	11	18174499	11:18.174Mb	68	0
Sheath rot	SR	Chit1	2	23744340	2:23.744Mb	63	0.492063
Rice yellow mottle virus	RYMV	RYMV1	4	24948722	4:24.949Mb	67	0
Rice yellow mottle virus	RYMV	RYMV2	1	40073676	1:40.074Mb	68	0
Rice yellow mottle virus	RYMV	RYMV3	11	26377995	11:26.378Mb	68	0
Rice stripe virus	RSV	STV11	11	17985722	11:17.986Mb	64	0.828125
Rice tungro virus	RTV	TSV1	7	22119330	7:22.119Mb	53	0.19697
Rice tungro virus	RTV	TBV1	4	31239000	4:31.239Mb	66	0.0151515
Brown plant hopper	BPH	BPH3	6	1500000	6:1.5Mb	55	0.654545
Brown plant hopper	BPH	BPH17	4	6957474	4:6.957Mb	67	0.149254
Brown plant hopper	BPH	BPH9-9	12	22885000	12:22.885Mb	54	0
Brown plant hopper	BPH	BPH6	4	21400410	4:21.4Mb	Failed
Brown plant hopper	BPH	BPH14	3	35696291	3:35.696Mb	Failed
Gall midge	GM	Gm4	8	5400000	8:5.4Mb	32	0

## Sheet: Table S4 - ECP 3K indica num
Table S4: Combined genotypic data of ECP and 3K-RG indica accessions formatted as a dosage matrix with SNP genotypes coded as 0, 0.5, 1.
GID	chr01:194844	chr01:375814	chr01:717702	chr01:932866	chr01:1044946	chr01:1175585	chr01:1410467	chr01:1532281	chr01:2100471	chr01:2277961	chr01:2532252	chr01:2726468	chr01:3236648	chr01:3529691	chr01:4167976	chr01:4307004	chr01:5064126	chr01:5510350	chr01:6130240	chr01:6543217	chr01:7563923	chr01:8245748	chr01:8760562	chr01:9164508	chr01:10100605	chr01:10202227	chr01:10645259	chr01:10846090	chr01:11250486	chr01:12216652	chr01:12335190	chr01:12941687	chr01:13777831	chr01:14375630	chr01:14508449	chr01:14937939	chr01:15092392	chr01:15393352	chr01:15883941	chr01:16113201	chr01:16284866	chr01:16596849	chr01:17426109	chr01:17743869	chr01:19308987	chr01:20262103	chr01:20418175	chr01:20562598	chr01:21011077
300279864	1	1	1	0	1	1	1	1	0	1	0	1	1	0	1	1	0	0	0	0	0	1	0	0	0	1	0	1	1	0	1	1	1	1	1	0	1	1	0	0	0	1	1	0	0	1	1	1	1
2972293	0	0	0	1	0	0	0	0	1	1	1	1	0	1	0	0	1	1	1	1	0	1	1	1	1	0	1	0	0	1	1	0	1	1	0	0	0	0	0	0	0	1	1	0	0	1	1	1	1
1401800	0	0	0	1	0	0	0	0	1	1	1	0	1	1	1	1	1	1	1	1	0	0	0	0	1	1	1	1	0	0	0	0	0	0	1	1	1	0	0	0	1	0	0	1	1	0	1	1	1
3173051	0	0	1	0	1	1	0	0	1	1	1	1	0	1	0	0	1	1	1	1	0	1	0	1	1	0	1	0	0	1	1	0	1	1	0	0	0	0	0	0	0	1	1	0	0	1	0	0	0
3427347	0	0	1	0	1	1	1	0	1	1	0	1	1	1	1	0	0	0	0	0	1	1	1	1	0	1	0	1	1	0	1	1	1	1	1	0	1	1	1	1	1	1	1	1	1	1	1	0	0
3423716	1	1	1	0	1	1	1	1	0	1	0	1	1	1	0.5	0	0	0	0	0	0	1	0	0	1	1	0	0	0	0	1	0	0	0	1	1	1	0	0	0	1	0	0	1	1	0	0	0	0
2972796	0	0	0	1	0	0	0	0	1	1	1	1	0	1	0	0	1	1	1	1	0	1	1	1	0	0	1	0	0	1	1	0	1	1	0	0	0	0	0	0	0	1	1	0	0	1	1	1	1
3658769	1	1	0	1	0	0	0	0	1	1	1	1	0	1	0	1	1	1	1	1	1	1	1	1	1	0	1	0	0	1	1	0	1	1	0	0	0	0	0	0	0	1	1	0	0	1	0	0	0
300764184	1	1	1	0	1	1	1	1	0	1	0	1	1	1	1	0	0	0	0	0	0	1	0	0	1	0	1	0	0	0	1	0	0	0	1	1	1	0	0	0	1	0	0	1	1	0	1	1	1
3592657	0	0	0	1	0	0	0	0	1	1	1	0	1	1	1	1	1	1	1	1	0.5	1	0	0	0	1	0	0	1	1	1	1	1	1	1	0	1	1	1	1	1	1	1	1	1	1	1	0	0
4226523	1	1	0	1	0	0	0	0	1	1	1	0	1	1	1	1	1	1	1	1	0	1	0	1	1	1	1	1	0	0	1	1	1	1	1	1	1	1	1	1	1	1	1	1	1	0	0	0	0
4016512	1	1	0	1	0	0	0	0	1	1	1	1	0	1	0	1	1	1	1	1	1	1	1	1	1	0	1	0	0	1	1	0	1	1	0	0	0.5	0	0	0	0	1	1	0	0	1	0	0	0
3272808	1	1	0	1	0	0	0	0	1	0	0	0	0	0	1	0	1	1	0	1	1	1	1	1	1	0	0	1	0	0	0	0	1	1	0	0	1	1	0	0	0	1	1	0	0	1	1	1	0
2697338	0	0	1	0	1	1	0	0	1	1	1	0	1	1	1	1	1	1	1	1	1	1	0	0	1	1	1	1	0	1	0	0	0	0	1	1	1	0	0	0	1	0	0	1	1	1	1	1	1
300294018	0	0	0	1	0	0	0	0	1	1	1	1	0	1	0	0	1	1	1	1	0	1	1	1	0	0	1	0	0	1	1	0	1	1	0	0	0	0	0	0	0	1	1	0	0	1	1	1	1
2642849	0	0	0	1	0	0	1	1	1	1	1	0	1	1	1	1	0	0	0	0	0	1	0	0	1	0.5	1	0	1	1	0	1	1	1	1	0	1	0	0	0	1	0	0	1	1	0	1	1	1
3022947	0	0	0	1	0	0	0	0	1	1	1	0.5	0	1	0	0	1	1	1	1	0	1	1	1	1	0	1	0	0	1	1	0	1	1	0	0	0	0	0	0	0	1	1	0	0	1	1	1	1
4220423	0	0	0.5	1	0	0.5	0.5	0.5	1	1	1	0	1	0	0	1	1	1	0	1	1	1	0	1	1	0	1	1	1	0	1	1	1	0	1	1	1	0	0	0	1	0	0	1	1	0	1	1	1
3425601	0	0	0	1	0	0	0	0	1	1	1	1	0	1	0	1	1	1	1	1	0.5	1	1	0.5	0	1	1	0	0	1	1	0	1	1	0	0	0.5	0	0	0	0	1	1	0.5	0	1	0	0	0
3806774	0	0	0	1	0	0	0	0	1	1	0	1	1	1	1	0	1	1	0	0	1	1	0	0	1	1	0	0	0	1	1	0	1	1	0	0	0	0	0	0	0	1	1	0	0	1	0	0	0
4193103	1	1	1	0	1	1	0	0	1	1	1	1	0	1	0	1	1	1	1	1	1	1	1	1	1	0	1	0	0	1	1	0	1	1	0	0	0	0	0	0	0	1	1	0	0	1	0	0	0
3593039	1	1	1	0	1	1	1	1	1	1	1	0	1	1	1	1	0	0	0	0	0	1	1	0	1	0	1	1	1	1	1	0	0	0	1	1	1	0	0	0	1	0	0	1	1	0	1	1	1
300764175	1	1	0	0	1	1	1	1	1	1	0	1	1	0	1	1	0	0	1	1	0	1	0	1	1	0	1	1	0	0	1	0	0	0	1	1	1	0	0	0	1	0	0	1	1	0	1	1	1
300266835	0	0	1	0	1	0	1	1	1	1	1	1	0	0	0	1	1	1	0	1	0	0	1	0	1	1	1	0	1	0	1	1	1	1	1	0	1	1	1	1	1	1	1	1	1	1	1	0	0
1384968	0	0	0	1	0	0	0	0	1	1	1	0	1	1	1	1	1	1	1	1	1	1	0	0	1	1	1	1	0	1	0	0	0	0	1	1	1	0	0	0	1	0	0	1	1	0	1	1	1
300266848	1	1	0	1	0	0	0	0	1	1	1	0	1	1	1	1	1	1	1	1	1	1	1	0	1	0	0	0	1	1	0	0	1	1	0	0	0	0	0	0	0	1	1	0	0	1	0	0	0
3592078	1	1	0	1	0	0	0	0	1	1	1	0	1	1	1	0	1	1	1	1	0	1	0	1	1	0	0	0	0	1	1	1	1	1	1	0	1	1	0	0	0	1	1	0	0	1	1	0	0
300266846	1	1	0	1	0	0	0	0	1	1	1	0	1	0	1	1	0	0	0	0	0	1	1	0	1	0	1	1	1	1	1	0	0	0	1	1	1	0	0	0	1	0	0	1	1	0	0	0	0
300266839	1	1	0	1	0	0	0	0	1	1	1	0	1	1	0	0	1	1	1	1	1	1	1	0	0	1	0	1	1	1	0	1	1	1	1	0	1	1	1	1	1	1	1	1	1	1	1	0	0
4228927	1	1	0	1	0	0	0	0	1	1	1	1	0	0	0	1	1	1	0	0	1	0	1	0	0	1	0	1	1	1	0	1	1	1	1	0	1	1	1	1	1	1	1	1	1	1	1	0	0
2697797	0	0	1	0	1	0	0	0	1	0	0	0	0	0	1	0	1	1	0	1	1	1	0	0	1	1	1	1	0	1	0	0	0	0	1	1	1	0	0	0	1	0	0	1	1	1	1	1	1
3523215	1	1	0	1	0	0	1	1	1	1	1	1	1	1	1	1	0.5	0.5	0.5	0.5	0.5	1	0.5	0.5	0.5	0.5	0.5	0	0	1	1	0	1	1	0	0	0	0	0	0	0	1	1	0	0	1	0	0	0
2697451	0	0	1	0	1	1	0	0	1	1	1	1	0	1	0	1	0	0	0	0	0	1	0	1	0	0	1	0	0	0	0	0	0	0	1	1	1	0	0	0	1	0	0	1	1	0	1	1	1
3806855	0	0	0	1	0	0	0	0	1	1	1	0	1	1	1	1	0	0	0	0	0	1	0	1	1	0	1	0	0	0	1	1	1	1	1	0	1	1	1	1	1	1	1	1	1	1	1	1	1
4609623	1	1	0	1	0	0	0	0	1	1	1	1	0	1	0	1	1	1	1	1	1	1	1	1	1	0	1	0	0	1	1	0	1	1	0	0	0	0	0	0	0	1	1	0	0	1	0	0	0
300038744	1	1	0	1	0	0	0	0	1	1	1	0	1	1	1	1	1	1	1	1	1	0	1	1	0	1	0	1	1	1	0	0	1	1	0	0	0	1	0	0	0	1	1	0	0	1	0	0	1
300266831	1	1	1	0	1	1	1	1	0	1	1	1	0	1	0	0.5	0	0	0	0	0	1	0	0	0	1	0	0	0	0	1	0	0	0	1	1	1	0	0	0	1	0	0	1	1	0	1	1	1
4229178	1	1	0	1	0	0	0	0	1	1	1	0	1	1	1	1	1	1	1	1	1	0	1	1	0	1	0	1	1	1	0	0	1	1	0	0	0	1	0	0	0	1	1	0	0	1	0	0.5	1
2337754	0	0	0	1	0	0	0	0	1	1	1	0	1	1	1	1	1	1	1	1	0	0	0	0	1	1	1	1	0	0	0	0	0	0	1	1	1	0	0	0	1	0	0	1	1	0	1	1	1
300287234	0	0	0	1	0	1	1	0	1	1	1	0	1	1	1	1	1	1	0	0	1	1	0	0	1	1	0	1	1	1	1	1	1	1	1	0	1	1	1	1	1	1	1	1	1	1	1	1	1
300266828	0.5	0.5	0	1	0	0.5	0	0	1	0.5	1	0.5	0.5	1	0.5	1	1	1	1	1	1	1	0.5	1	0.5	0.5	1	0.5	0	1	1	0	1	1	0	0	0	0	0	0	0	1	1	0	0	1	0	0	0
2696701	1	1	0	1	0	0	0	1	0	1	1	0	1	1	1	0	0	0	0	0	0	1	1	0	1	0	1	1	1	1	1	0	0	0	1	1	1	0	0	0	1	0	0	1	1	0	0	0	0
300039577	0	0	0	1	0	0	0	0	1	1	1	1	0	1	0	0	0	0	0	0	0	1	0	1	1	0	1	0	0	1	1	0	1	1	0	0	0	0	0	0	0	1	1	0	0	1	0	0	0
3426973	1	1	0	1	0	0	0	0	1	1	1	0	1	1	1	1	1	1	1	1	1	1	0	1	1	0	1	0	0	1	1	0	1	1	0	0	0	0	0	0	0	1	1	0	0	1	0	0	0
4189053	1	1	0	1	0	0	0	0	1	1	1	1	0	1	0	1	1	1	1	1	1	1	1	1	1	0	1	0	0	1	1	0	1	1	0	0	0	0	0	0	0	1	1	0	0	1	0	0	0
2972722	1	1	1	0	1	1	1	1	0	1	0	1	1	1	0	1	1	0	0	0	0	1	0	1	1	0	1	0	0	1	1	0	1	1	0	0	0	0	0	0	0	1	1	0	0	1	0	0	0
2697419	0	0	0	1	0	0	0	0	1	1	1	1	1	0	1	1	0	0	1	1	0	1	0	1	0	1	1	0	0	0	1	1	1	1	1	0	1	1	1	1	1	1	1	1	1	1	1	1	1
3425923	0	0	0	1	0	0	0	0	1	1	1	0	1	1	1	1	1	1	1	1	1	1	0	0	0	1	0	1	1	1	0	0	1	1	0	0	0	0	0	0	0	1	1	0	0	1	0	0	0
300266832	1	0	0	1	0	0	0	0	1	1	1	0	1	1	1	1	1	1	1	1	0	1	0	1	1	0	1	0	0	1	1	0	1	1	0	0	0	0	0	0	0	1	1	0	0	1	0	0	0
1253957	0	0	1	0	1	1	1	1	0	1	1	0	1	0	0	0	1	1	1	1	0	1	0	1	1	0	1	0	0	1	1	0	1	1	0	0	0	0	0	0	0	1	1	0	0	1	0	0	0
1201260	1	1	1	0	1	1	0	0	1	0	0	0	0	0	1	0	0	0	0	0	1	1	0	0	1	0	1	1	1	0	1	1	1	1	1	0	1	1	1	1	1	1	1	1	1	1	1	1	1
300293456	0	0	0	1	0	0	0	0	1	1	1	1	0	1	0	1	1	1	1	1	0	1	1	1	1	0	1	0	0	1	1	0	1	1	0	0	0	0	0	0	0	1	1	0	0	1	1	1	1
300764179	0	0	1	1	1	0	0	1	1	1	1	0	1	1	1	1	1	1	0	1	0	1	1	1	1	0	1	0	0	1	1	0	1	1	0	0	0	0	0	0	0	1	1	0	0	1	0	0	0
3425772	1	1	0	1	0	0	0	0	1	1	1	0	1	1	1	1	1	1	1	1	0	1	0	0	1	0.5	1	0.5	0	0	0.5	0.5	1	1	0.5	0.5	1	1	1	1	1	1	1	0.5	1	1	1	1	1
300296708	1	1	0	1	0	0	0	0	1	1	1	1	0	1	0	1	1	1	1	1	1	1	0	0	0	1	0	0	0	0	1	0	0	0	1	1	1	0	0	0	1	0	0	1	1	0	1	1	1
300252036	1	1	0	1	0	0	0	0	0	1	1	0	1	0	1	0	0.5	0.5	0.5	0.5	1	1	0	0	1	0	1	0	0	0	1	0	1	1	0	0	1	1	0	0	0	1	1	0	0	1	1	1	1
2971736	1	1	0	1	0	0	0	0	1	1	1	0	1	1	1	1	0	0	0	0	1	1	0	0	0	1	0	1	1	0	1	0	0	0	1	1	1	0	0	0	1	0	0	1	1	0	0	0	0
4229118	1	1	0	1	0	0	0	0	1	1	1	1	0	1	0	1	1	1	1	1	1	1	1	1	1	0	1	0	0	1	1	0	1	1	0	0	0	0	0	0	0	1	1	0	0	1	0	0	0
300166640	1	1	0	1	0	0	0	0	1	1	1	1	0	1	0.5	1	1	1	1	1	1	1	1	1	1	0	1	0	0	1	1	0	1	1	0	0	0	0	0	0	0	1	1	0	0	1	0	0	0
2451001	1	1	1	0	1	1	1	1	0	1	1	1	0	1	0	1	0	0	0	0	0	1	0	0	0	1	0	1	1	0	1	1	0	0	1	1	1	0	0	0	1	0	0	1	1	0	1	1	1
300258387	0	0	0	1	0	1	0	0	1	0	1	1	0	1	0	0	0	0	0	0	0	1	0	1	1	1	0	0	0	0	1	0	0	0	1	1	1	0	0	0	1	0	0	1	1	0	1	1	1
2858722	0	0	0	1	0	0	0	0	1	1	1	1	0	1	0	1	1	1	1	1	1	1	1	0	1	0	0	1	1	0	1	1	0	0	1	1	1	0	0	0	1	0	0	1	1	0	1	1	1
2972309	0	0	0	1	0	0	0	0	1	1	1	1	0	1	0	0	1	1	1	1	0	1	1	1	1	0	1	0	0	1	1	0	1	1	0	0	0	0	0	0	0	1	1	0	0	1	1	1	1
4016513	1	1	0	1	0	1	1	1	0	1	0	1	1	1	1	0	0	0	0	0	0	1	0	0	0	1	0	0	0	1	1	0	0	0	1	1	1	0	0	0	1	0	0	1	1	0	0	0	0
1253961	1	0	1	0	1	1	1	1	1	1	1	0	1	1	1	1	0	0	1	1	1	1	0	0	1	1	1	1	0	1	0	0	1	1	0	1	1	1	1	1	1	1	1	0	0	1	0	0	0
1960929	0	0	1	0	1	1	1	1	0	1	1	0	1	0	1	0	1	1	1	1	0	1	0	1	1	0	1	0	0	1	1	0	1	1	0	0	0	0	0	0	0	1	1	0	0	1	0	0	0
4016518	0	0	0	1	0	1	0	0	1	0	1	1	0	1	0	1	1	1	0	0	1	1	0	0	1	1	0	0	0	1	1	0	1	1	0	0	0	0	0	0	0	1	1	0	0	1	0	0	0
4042594	1	1	0	1	0	0	0	0	1	1	1	1	0	1	0	1	1	1	1	1	1	1	1	1	1	0	1	0	0	1	1	0	1	1	0	0	0	0	0	0	0	1	1	0	0	1	0	0	0
4042532	1	1	0	1	0	0	0	0	1	1	1	0	1	1	1	1	1	1	1	1	1	0	1	1	0	1	0	1	1	0	1	1	1	1	1	0	1	1	1	1	1	1	1	1	1	1	1	0	0
4016519	0	0	1	0	1	1	0	0	1	1	1	0	1	0	1	1	0	0	0	0	0	1	1	1	0	1	0	0	1	1	1	1	1	1	1	1	1	0	0	0	1	0	0	1	1	0	1	1	1
4039773	1	1	1	0	1	1	1	1	1	1	1	0	1	1	1	1	1	1	0	0	0	1	0	1	1	0	1	1	1	1	1	0	0	0	1	1	1	0	0	0	1	0	0	1	1	0	0	0	0
4229384	1	1	0	1	0	0	0	0	1	0	1	1	0	1	0	0	1	1	1	1	1	0	1	1	0	1	0	1	1	1	0	0	1	1	0	0	0	0	0	0	0	1	1	0	0	1	0	0	0
300166651	1	1	1	0	1	1	1	1	0	1	0	1	1	0	1	1	0	0	0	0	0	1	0	0	0	1	0	0	0	0	1	0	0	0	1	1	1	0	0	0	1	0	0	1	1	0	1	1	1
4039778	0	0	0	1	0	0	0	0	1	0	1	0	0	0	0	1	1	1	1	1	1	1	0	0	0	1	0	0	1	1	1	1	1	1	0	1	1	1	1	1	1	1	1	0	0	1	1	1	1
4062598	0	0	1	0	1	1	1	1	0	1	0	1	1	1	1	0	1	0	0	0	0	1	0	1	1	0	1	0	0	1	1	0	1	1	0	0	0	0	0	0	0	1	1	0	0	1	0	0	0
4039772	0	0	0	1	0	1	0	0	1	0	1	1	0	1	0	1	0	0	0	0	1	0	1	1	0	1	1	0	0	1	1	0	1	1	0	0	0	0	0	0	0	1	1	0	0	1	0	0	0
IR64-IL::[CX230]	1	1	1	0	1	1	1	1	0	1	0	1	1	0	1	1	0	0	0	0	0	1	0	0	0	1	0	0	0	0	1	0	0	0	1	1	1	0	0	0	1	0	0	1	1	0	1	1	1
CX561::[CX561]	1	1	1	0	1	1	1	1	0	1	0	1	1	0	1	1	0	0	0.5	0	0	1	0	0	0	1	0	0	0	0	1	0	0	0	1	1	1	0	0	0	1	0	0	1	1	0	1	1	1
OM997::[CX37]	1	1	1	0	1	1	1	1	0	1	0	1	1	0	1	1	0	0	0	0	0	1	0	0	0	1	0	0	0	0	1	0	0	0	1	1	1	0	0	0	1	0	0	1	1	0	1	1	1
NERICA-L-27::[CX377]	1	1	1	0	1	1	1	1	0	1	0	1	1	0	1	1	0	0	0	0	0	1	0	0	0	1	0	0	0	0	1	0	0	0	1	1	1	0	0	0	1	0	0	1	1	0	1	1	1
IR_5494_(BPH_1)::IRGC_24484-1::[IRIS_313-8616]	1	1	0	1	0	0	0	0	1	1	1	0	1	1	1	1	1	1	1	0	1	1	0	1	1	1	1	0	1	1	0	1	1	1	0	1	1	1	1	1	1	1	1	0	1	1	1	0	0
IR_22::IRGC_11356-C1::[IRIS_313-7688]	1	1	0	1	0	0	0	0	0	1	0	1	1	1	1	1	1	1	1	0	1	1	0	1	1	1	1	0	1	1	0	1	1	1	0	1	1	1	1	1	1	1	1	0	1	1	1	0	0
ANLINGWUBAILI::IRGC_93363-1::[IRIS_313-12234]	1	1	0	1	0	0	0	0	1	1	1	0	1	1	1	1	1	1	1	1	1	0	1	1	0	1	0	1	1	0	1	1	1	1	1	1	1	0	0	0	1	0	0	1	1	0	0	0	0
HNANKAR::[CX31]	0.5	1	1	0	1	1	0.5	1	0	1	0	1	1	0	1	1	0	0	0	0	0	1	0	0	0	1	0	0	0	0	1	0	0	0	1	1	1	0.5	0	0	1	0	0	1	1	0	1	0.5	1
ELONI::IRGC_116980-1::[IRIS_313-10290]	0	0	1	0	1	1	0	0	1	1	0.5	1	1	1	1	1	1	1	1	0	1	1	0	1	1	1	1	0	1	1	0	1	1	1	0	1	1	1	1	1	1	1	1	0	1	1	1	0	0
WAS_21-B-B-20-4-3-3::C1::[IRIS_313-7824]	1	1	1	0	1	1	1	1	0	1	0	1	1	0	1	1	0	0	0	0	0	1	0	1	1	0	0	1	1	1	1	0	0	0	1	1	1	0	0	0	1	0	0	1	1	0	0	0	0
PSBRC_86::IRGC_99716-1::[IRIS_313-10237]	1	1	1	0	1	1	1	1	0	1	0	1	1	0	1	1	0	0	0	0	0	1	0	0	0	1	0	0	0	0	1	0	0	0	1	1	1	0	0	0	1	0	0	1	1	0	1	1	1
PSBRC_88::IRGC_99717-1::[IRIS_313-10238]	1	1	1	0	1	1	1	1	0	1	0	1	1	0	1	1	0	0	0	0	0	0.5	0	0	0	1	0	0	0	0	1	0	0	0	1	1	1	0	0	0	1	0	0	1	1	0	1	1	1
SABRAN::IRGC_34630-1::[IRIS_313-11162]	1	1	0	1	0	0	0	0	1	1	1	0	1	1	1	1	1	1	1	0	1	1	0	1	1	1	1	0	1	1	0	1	1	1	0	1	1	1	1	1	1	1	1	0	1	1	1	0	0
X22::[CX83]	0	0	1	0	1	1	1	1	0	1	0	1	1	0	1	1	0	0	0	0	0	0	0	0	1	0	1	1	1	1	1	0	0	0	1	1	1	0	0	0	1	0	0	1	1	0	0	0	0
CS94::[CX79]	1	1	1	0	1	1	1	1	1	1	1	0	1	1	1	1	1	1	0	1	1	1	0	1	1	1	0	0	0	0	1	0.5	1	0.5	1	0.5	1	0.5	0.5	0.5	1	0.5	0.5	1	1	1	1	0	0
E_2024::IRGC_67958-1::[IRIS_313-9482]	1	1	0	1	0	0	1	1	0	1	0	1	1	0	1	1	0	0	0	0	0	1	1	1	1	1	1	0	0	1	1	0	1	1	0	0	0	0	0	0	0	1	1	0	0	1	0	0	0
NERICA-L-1::[CX375]	1	1	1	0	1	1	1	1	0	1	0	1	1	0	1	1	0	0	0	0	0.5	1	0	0	0	1	0	0	0	0	1	0	0	0	1	1	1	0	0	0	1	0	0	1	1	0	1	1	1
PSBRC82::[CX358]	1	1	1	0	1	1	1	1	0.5	1	0	0.5	1	1	1	1	0	0	0	0	0	1	0	0	0.5	0.5	0.5	0.5	0	0	1	0	0.5	0.5	1	0.5	1	0.5	0.5	0.5	1	0.5	0.5	1	1	0.5	1	1	1
IR68897B::[CX281]	1	1	0	1	0	0	0	0	0	0	0.5	1	0	1	1	1	1	0	0	1	1	0	0	0	1	1	0	1	0	1	0	1	1	0	1	1	1	0	0	0	1	0	0.5	1	1	0	0	0	0
BUDDA::[CX97]	1	1	0	1	0	0	0	0	1	1	1	0	1	1	1	1	1	1	1	1	0	0	0	0	0	1	0	1	1	0	1	1	1	1	1	0	1	1	1	1	1	1	1	1	1	1	1	0	0
IR_1561-228-3-3::IRGC_32627-C1::[IRIS_313-7684]	0	0	1	0	1	1	1	1	0	1	0	1	1	1	1	1	0	0	0	0	0	1	0	1	1	0	1	1	1	1	1	0	0	0	1	1	1	0	0	0	1	0	0	1	1	0	0	0	0
IR_9560-2-6-3::IRGC_40451-1::[IRIS_313-11250]	1	1	0	1	0	0	0	0	1	1	1	0	1	1	1	1	1	1	1	1	1	1	0	0	0	1	0	1	1	0	1	0	0	0	1	0.5	1	0	1	1	1	1	1	1	1	1	1	0	0
IR66897B::[CX43]	1	1	0	1	0	0	0	0	0	0	1	1	0	1	1	1	1	0	0	1	1	0	0	0	1	1	0	1	0	1	0	1	1	0	1	1	1	0	0	0	1	0	0	1	1	0	0	0	0.5
IR_2307-247-2-2-3::IRGC_77982-C1::[IRIS_313-7689]	0	0	1	0	1	1	1	1	0	1	0	1	1	1	1	0	1	1	1	1	0	1	1	1	1	0	1	0	0	1	1	0	1	1	0	0	0	0	0	0	0	1	1	0	0	1	1	1	1
IR_77298-14-1-2-10::G1::[IRIS_313-15901]	1	1	1	0	1	1	1	1	0	1	0	1	1	0	1	1	0	0	0	0	0	1	0	0	0	1	0	0	0	0	1	0	0	0	1	1	1	0	0	0	1	0	0	1	1	0	1	1	1
PORONG::IRGC_76983-1::[IRIS_313-11960]	0	0	1	0	1	1	1	1	1	1	0	1	1	1	1	0	1	1	1	1	0	1	1	1	1	0	1	0	0	1	1	0	1	1	0	0	0	0	0	0	0	1	1	0	0	1	0	0	0
IR_5657-33-2::IRGC_77992-1::[IRIS_313-11978]	0	0	1	0	1	1	1	1	0	1	0	1	1	0	1	1	0	0	0	0	0	0	0	0	1	1	0	0	0	0.5	1	0	0	0	1	0	1	1	1	1	1	1	1	1	1	0	1	1	1
CICA_9::IRGC_53079-1::[IRIS_313-9966]	1	1	0	1	0	0	0	0	1	1	1	0	1	1	1	1	1	1	1	1	1	0	1	1	0	1	0	1	1	0	1	1	1	1	1	0	1	1	1	1	1	1	1	1	1	1	1	0	0
CR_579-1-3::IRGC_45443-2::[IRIS_313-11357]	0	0	1	0	1	1	1	1	0	1	0	1	1	1	1	1	1	1	1	1	0	1	0	1	1	0	1	1	1	1	1	0	0	0	1	1	1	0	0	0	1	0	0	1	1	0	0	0	0
UPR_1201-1-20-1::IRGC_117357-1::[IRIS_313-10417]	1	1	0	1	0	0	0	0	1	1	1	0	1	1	1	1	1	1	1	1	1	1	0	0	0	1	0	1	1	0	1	0	0	0	1	1	1	0	0	0	1	0	0	1	1	0	0	0	0
WAS_170-B-B-1-1::C1::[IRIS_313-7807]	1	1	0	1	0	0	1	1	0	1	0	1	1	0	1	1	0	0	0	0	0	1	0	1	1	0	1	0	0	1	1	0	0	0	1	1	1	0	0	0	1	0	0	1	1	0	1	1	1
ADNY_11::[CX381]	0	0	1	0	1	1	1	1	0	1	0	1	1	1	1	0	1	0	1	1	0	1	1	1	1	0	1	0	1	1	1	0	1	1	0	1	1	1	1	1	1	1	1	0	0	1	1	1	1
INIAP_10::IRGC_117000-1::[IRIS_313-10314]	1	1	1	0	1	1	1	0	1	0	0	0	0	1	1	0	1	1	0	1	0	1	0	0	1	1	0	1	1	0	1	0	0	0	1	1	1	0	0	0	1	0	0	1	1	0	1	1	1
IR_1813-694-2::IRGC_32656-2::[IRIS_313-11122]	0	0	0	1	0	0	0	0	1	1	0.5	0	1	1	1	1	1	1	1	1	1	1	0	1	1	1	1	0	0	1	0	0	0	0	1	1	1	0	0	0	1	0	0	1	1	0	1	0	0
HONGGU::[B217]	1	1	0	1	0	0	0	0	1	1	1	0	1	1	1	1	1	1	1	1	1	0	1	1	0	1	0	1	1	0	1	1	1	1	1	0	1	1	1	1	1	1	1	1	1	1	1	0	0
WP_65::IRGC_36526-1::[IRIS_313-9227]	1	1	0	1	0	0	0	0	1	1	1	0	1	1	1	1	1	1	1	1	1	0	0	0	0	1	0	1	1	0	1	0	0	0	1	1	1	0	0	0	1	0	0	1	1	0	0	0	0
IR_28::IRGC_30411-C1::[IRIS_313-7691]	1	1	0	1	0	0	1	1	0	1	0	1	1	0	1	1	0	0	0	0	0	1	0	1	1	0	1	1	1	1	1	0	0	0	1	1	1	0	0	0	1	0	0	1	1	0	0	0	0
WAS_33-B-B-15-1-4-5::C1::[IRIS_313-7826]	0	0	1	1	0	0	0	0	1	1	1	0	1	1	1	1	1	1	0	0	0	0	1	1	0	1	0	1	1	1	0	1	1	1	0	1	1	0	1	1	1	1	1	0	1	1	1	0	0
SEBERANG_MR_77::C1::[IRIS_313-7773]	1	1	0	1	0	0	0	0	1	1	0	1	1	0	1	1	1	1	0	1	0	0	0	0	1	1	0	1	1	1	1	1	1	1	1	0	1	1	1	1	1	1	1	1	1	1	1	1	1
WAS_198-B-3-1-3::C1::[IRIS_313-7815]	1	1	0	1	0	0	0	0	1	1	1	0	1	1	1	1	1	1	1	1	1	1	1	1	1	1	0	1	1	1	1	1	1	1	1	0	1	1	1	1	1	1	1	1	1	1	1	0	0
ADNY_11::C1::[IRIS_313-7636]	1	1	0	1	0	0	0	0	1	1	1	0	1	1	1	1	1	1	1	1	0.5	1	0	1	1	1	1	1	1	1	0	0	1	1	1	1	1	1	1	1	1	1	1	0	1	1	1	1	1
CHATO::IRGC_55825-1::[IRIS_313-11513]	1	1	0	1	0.5	0	0	0	1	1	1	0	1	1	1	1	1	1	1	1	1	0	1	1	0	1	0	1	1	0	1	1	1	1	1	0	1	1	1	1	1	1	1	1	1	1	1	0	0
IR6::[CX73]	1	1	0	1	0	0	0	0	1	1	1	0	1	1	1	1	1	1	1	1	1	0	1	1	0	1	0	1	1	0	1	1	1	1	1	0	1	1	1	1	1	1	1	1	1	1	1	0	0
IR77298-14-1-2::[CX225]	0	0	1	0	1	0	1	1	0	1	0	1	1	0	1	1	1	0	0	0	0.5	0.5	0	0.5	0.5	0.5	0.5	0	0.5	0.5	1	0.5	0.5	0.5	0.5	1	1	0.5	0.5	0.5	1	0.5	0.5	0.5	0.5	0.5	1	1	1
42686::[CX364]	0	0	1	0	1	1	1	1	0	1	0	1	1	1	1	0	1	1	1	1	0	0	0	1	1	0	1	1	1	1	1	0	0	0	1	1	1	0	0	0	1	0	0	1	1	0	0	0	0
IR_75870-5-8-5-B-1::IRGC_117297-1::[IRIS_313-10385]	1	1	0	1	0	0	0	0	1	1	1	0	1	1	1	0	1	0	0	0	0	1	1	0	1	0	1	1	1	1	1	0	0	0	1	1	1	0	0	0	1	0	0	1	1	0	0	0	0
CX411::[CX411]	1	1	0	1	0	0	0	0	1	1	1	0	1	1	1	1	1	1	1	1	1	0	1	1	0	1	0	1	1	0	1	1	1	1	1	0	1	1	1	1	1	1	1	1	1	1	1	0	0
WAS_203-B-B-2-4-1::C1::[IRIS_313-7819]	0	0	1	0	1	1	1	1	0	1	0	1	1	0	1	1	0	0	0	0	1	1	0	0	1	1	0.5	1	0	0	0	0	1	1	0	1	1	1	1	1	1	1	1	0	1	1	1	1	1
EPEAL_102::IRGC_78698-1::[IRIS_313-10220]	1	1	0	1	0	0	0	0	1	1	1	1	1	0	1	1	1	1	0	1	1	0	1	0	0	1	0	1	1	0	1	1	1	1	1	0	1	1	1	1	1	1	1	1	1	1	1	0	0
IR_9747_SEL::IRGC_47695-1::[IRIS_313-11385]	1	1	0.5	0.5	0.5	0.5	1	1	1	1	1	0	1	1	1	1	0	0	0	0	0	1	0	1	1	0	1	1	1	1	1	0	0	0	1	1	1	0	0	0	1	0	0	1	1	0	0	0	0
CX409::[CX409]	1	1	0	1	0	0.5	0	0	1	1	1	0	1	1	1	1	1	1	1	1	1	0	1	1	0	1	0	1	1	0	1	1	1	1	1	0	1	1	1	1	1	1	1	1	1	1	1	0	0
SPR_7284-57-5::IRGC_38649-1::[IRIS_313-11233]	1	1	0	1	0	0	0	0	1	1	1	0	1	0	0	0	1	1	0	1	1	0	1	1	1	1	0	1	1	1	1	1	1	1	1	0	1	1	1	1	1	1	1	1	1	1	1	1	1
PESAGRO_102::IRGC_78703-1::[IRIS_313-9623]	0	0	0	1	0	0	1	1	1	1	1	1	1	0	1	1	0	0	0	0	0	0.5	0	1	0	1	0	1	1	0	1	1	1	1	0	1	1	1	1	1	1	1	1	0	0	1	1	1	1
TIKAL_3::IRGC_50649-1::[IRIS_313-9940]	1	1	0	1	0	0	0	0	1	1	1	0	1	1	1	1	1	1	1	1	1	0	1	1	0	1	0	1	1	0	1	1	1	1	1	0	1	1	1	1	1	1	1	1	1	1	1	0	0
PERUBAK_LUEY::IRGC_86436-1::[IRIS_313-12135]	0	0	1	0	1	1	0	0	1	1	0	1	1	0	1	1	0	0	0	0	0	1	0	1	1	0	1	0	0	1	1	0	1	1	0	0	0	0	0	0	0	1	1	0	0	1	0	0	0
ZACATEPEC::IRGC_16901-2::[IRIS_313-10753]	0	0	0	1	0	0	0	0	0	0	0	1	0	1	0	0	1	1	1	0	1	0	1	1	0	1	0	1	1	0	1	0	0	0	1	1	1	0	0	0	1	0	0	1	1	1	1	0	0
MILYANG_77::IRGC_69340-1::[IRIS_313-10040]	0	0	0	1	1	1	0	0	0	1	1	0.5	1	1	1	1	1	1	1	1	1	1	0	0	1	1	0	0	0	0	1	0	0	0	1	1	1	0	0	0	1	0	0	1	1	0	0	0	0
CX413::[CX413]	1	1	0	1	0	0	0	0	1	1	1	0	1	1	1	1	1	1	1	1	1	0	1	1	0	1	0	1	1	0	1	1	1	1	1	0	1	1	1	1	1	1	1	1	1	1	1	0	0
IR_2003-P7-7-4-2::IRGC_32671-1::[IRIS_313-8392]	0	1	1	0	1	1	1	1	0	1	0	1	0	1	0	0	1	1	1	1	1	0	1	1	1	1	1	0	1	1	1	1	1	1	1	0	1	1	1	1	1	1	1	1	1	0	0	0	0
XUANENCHANGTANQINGZHAN::[B214]	0	0	0	1	0	0	0	0	1	1	1	0	1	1	1	1	1	1	1	1	1	1	0.5	0.5	1	1	0	0.5	0.5	0.5	1	0	0	0	1	1	1	0	0	0	1	0	0	1	1	0	1	1	1
MR84::[CX156]	1	1	0	1	0.5	0	0	0	1	1	1	1	1	0	1	1	1	1	0	1	1	1	0	0	0	1	0	1	1	1	1	1	1	1	1	0	1	1	1	1	1	1	1	1	1	1	1	1	1
PSBRC80::[CX357]	1	1	0	1	0	0	1	1	0	1	0.5	1	1	1	0.5	0	1	1	0	0	0	0	1	1	0	1	0	1	1	1	0	0	1	1	0	1	0	1	0	0	0	1	1	0	0	1	0	0	1
3210::IRGC_116950-1::[IRIS_313-10298]	0	1	1	0.5	1	1	1	1	0	1	0	1	1	1	1	1	1	1	1	1	0	1	0	1	1	0	0	1	1	0	1	1	1	1	1	0	1	1	1	1	1	1	1	1	1	1	1	0	0
IRGA_318-11-9-2A::IRGC_117340-1::[IRIS_313-10398]	1	1	0	1	0	0	1	1	1	1	1	0	1	1	1	1	1	1	1	1	1	0	1	1	0	1	0	1	1	0	1	1	1	1	1	0	1	1	1	1	1	1	1	1	1	1	1	0	0
IR_19058-107-1::IRGC_72997-1::[IRIS_313-11887]	0	0	1	0	1	1	1	1	0	1	0	1	1	1	1	0	1	1	1	1	0	1	1	1	1	0	1	0	1	1	1	0	1	1	0	0	0	0	0	0	0	1	1	0	0	1	0	0	0
SARD::[CX392]	0	0	0	1	0	0	0	0	1	1	1	0	1	1	1	1	1	1	1	1	1	1	0	0	1	1	0	0	0	0	1	0	0	0	1	1	1	0	0	0	1	0	0	1	1	0	1	1	1
CICA_8::C1::[IRIS_313-7664]	1	1	0	1	0	0	0	0	1	1	1	1	1	0	1	1	1	1	0	1	1	0	1	0	0	1	0	1	1	0	1	1	1	1	1	0	1	1	1	1	1	1	1	1	1	1	1	0	0
CEA_3::IRGC_116965-1::[IRIS_313-10260]	1	1	0	1	0	0	0	0	1	1	1	1	1	0	1	1	1	1	0	1	1	0	1	0	0	1	0	1	1	0	1	1	1	1	1	0	1	1	1	1	1	1	1	1	1	1	1	0	0
IR_19746-28-2-2::IRGC_78072-C1::[IRIS_313-7685]	0	0	1	0	1	1	1	1	0	1	0	1	1	1	1	1	1	0	0	0	0	1	0	1	1	0	1	1	1	0	1	1	0.5	0	0.5	1	1	0	0	0	1	0	0	1	1	0	1	1	1
PR106::[CX22]	1	1	0	1	0	0	0	0	1	1	1	0	1	1	1	1	1	1	1	1	1	0	1	1	0	1	0	1	1	0	1	1	1	1	1	0	1	1	1	1	1	1	1	1	1	1	1	0	0
AJAYA::[CX96]	1	1	0	1	0	0	0	0	1	1	1	0	1	1	1	1	1	1	1	1	1	0.5	0	0	1	1	0	0	1	1	0	1	1	1	1	1	1	0	0	0	1	0	0	1	1	0	0	0	0
WP_36::IRGC_55278-1::[IRIS_313-8732]	1	1	1	1	1	1	0	1	1	1	1	0	1	0	0	0	1	1	1	1	1	1	0	0	0	1	0	1	1	0	1	0	0	0	1	1	1	0	0	0	1	0	0	1	1	0	0	0	0
CX417::[CX417]	1	1	0	1	0	0	0	0	1	1	1	0	1	1	1	1	1	1	1	1	1	0	1	1	0	1	0	1	1	0	1	1	1	1	1	0	1	1	1	1	1	1	1	1	1	1	1	0	0
SHWE_THWE_YIN_HYV::[CX33]	1	1	0	1	0	0	0	0	0	0	1	1	0	1	0.5	1	1	1	1	1	1	0	1	1	0	1	0	1	1	0	1	0	0	0	1	1	1	0	0	0	1	0	0	1	1	0	0	0	0
BR_IRGA_409::IRGC_55915-1::[IRIS_313-10161]	1	1	0	1	0	0	1	1	1	1	1	0	1	1	1	1	1	1	1	1	1	0	1	1	0	1	0	1	1	0	1	1	1	1	1	0	1	1	1	1	1	1	1	1	1	1	1	0	0
IR_4500-5-1-1::IRGC_40552-2::[IRIS_313-11251]	0	0	1	0	1	0	0	0	1	1	1	0	1	1	1	1	1	1	0	1	1	0	1	1	0	1	0	1	1	0	1	1	1	1	1	1	1	1	1	1	1	1	1	1	1	1	1	1	1
ARC_12576::IRGC_22163-1::[IRIS_313-8967]	1	1	0	1	0	0	0	0	0.5	1	1	1	0.5	1	0	0.5	1	1	0	1	0	1	1	0	1	1	0	1	1	1	1	0.5	1	1	1	1	1	1	1	1	1	1	1	0.5	0	1	1	0.5	0.5
PJ_110::IRGC_68981-1::[IRIS_313-11763]	0	0	0	1	0	0	0	0	1	1	1	0	1	1	1	1	1	1	1	1	1	1	1	0	0	1	0	1	1	0	1	0	0	0	1	1	1	0	0	0	1	0	0	1	1	0	0	0	0
CX420::[CX420]	1	1	0	1	0	0	0	0	1	1	1	0	1	1	1	1	1	1	1	1	1	0	1	1	0	1	0	1	1	0	1	1	1	1	1	0	1	1	1	1	1	1	1	1	1	1	1	0	0
CX414::[CX414]	1	1	0	1	0	0	0	0	1	1	1	0	1	1	1	1	1	1	1	1	1	0	1	1	0	1	0	1	1	0	1	1	1	1	1	0	1	1	1	1	1	1	1	1	1	1	1	0	0
WAS_206-B-B-2-2-1::C1::[IRIS_313-7820]	1	1	0	1	0	0	0	0	1	1	1	0	1	1	1	1	1	1	1	1	1	1	1	1	1	1	0	1	1	1	1	1	1	1	1	0	1	1	1	1	1	1	1	1	1	1	1	0	0
CAMPECHE_A_79::IRGC_51102-1::[IRIS_313-11437]	1	1	0	1	0	0	0	0	1	1	1	0	1	0	1	1	1	1	1	1	1	0	1	1	1	0	1	1	1	1	1	1	1	1	1	1	1	1	1	1	1	1	1	0	0	1	1	1	1
IRGA_318-11-6-9-2B::IRGC_117339-1::[IRIS_313-10397]	0.5	1	0	1	0	0	1	1	1	1	1	0.5	1	1	1	1	1	1	1	1	1	0	1	1	0	1	0	1	1	0	1	1	1	1	1	0	1	1	1	1	1	1	1	1	1	1	1	0	0
ARC_11663::IRGC_42695-1::[IRIS_313-8621]	1	1	0	1	0	0	0	0	1	1	1	0	1	1	1	1	1	0	0	1	1	0	1	0	1	1	0	0	1	1	0	1	1	1	1	0	1	1	1	1	1	1	1	1	1	1	1	1	1
CNA_4081::GERVEX_1494-C1::[IRIS_313-8161]	1	1	1	1	1	1	0	1	0	1	1	1	1	0	1	1	1	1	1	0.5	1	0	1	1	0	1	0	1	1	0	1	1	1	1	1	0	1	1	1	1	1	1	1	1	1	1	1	0	0
WAS_199-B-1-2-1::C1::[IRIS_313-7816]	0	0	1	0	1	1	1	1	0	1	0	1	1	1	1	1	0	0	0	0	0	1	1	1	1	0	1	0	0	1	1	0	1	1	0	0	0	0	0	0	0	1	1	0	0	1	0	0	0
IR06G113::[CX226]	0	0	0	1	0	0	0	0	1	0	0	0	0	0	0	1	1	1	1	1	1	1	0	0	0	1	0	0	1	1	1	1	1	1	0	1	1	1	1	1	1	1	1	0	1	1	1	1	1
ZHONGHUA_1::[CX348]	1	1	0	1	0	0	0	0	1	1	1	1	1	0	1	1	1	1	1	1	1	1	1	1	0	1	1	1	1	0	1	1	1	1	1	0	1	1	1	1	1	1	1	1	0	0	0	0	0
IR_2071-586-5-6-3::IRGC_39291-1::[IRIS_313-9044]	0	0	1	0	1	1	1	1	0	1	1	0	1	1	1	1	1	1	1	1	1	0	1	1	1	0	1	1	1	1	1	0	0	0	1	1	1	0	0	0	1	0	0	1	1	0	0	0	1
NPT-100::[CX385]	1	1	0	1	0	0	0	0	1	1	1	0	1	1	1	1	1	1	1	0.5	0.5	1	0	0	0	1	0	0	0	0	1	0	0	0	1	1	1	0	0	0	1	0	0	1	1	0	1	1	1
RP_9-4::IRGC_39735-1::[IRIS_313-9566]	1	1	0	1	0	0	0	0	0	0	0	1	0	1	0	0	0	1	1	1	1	0	1	1	0	1	0	1	1	0	1	1	1	1	1	0	1	1	1	1	1	1	1	1	1	1	1	0	0
CX419::[CX419]	1	1	0	1	0	0	0	0	1	1	1	0	1	1	1	1	1	1	1	1	1	0	1	1	0	1	0	1	1	0	1	1	1	1	1	0	1	1	1	1	1	1	1	1	1	1	1	0	0
TAISEN_GLUTINOUS_YU_1157::IRGC_78750-1::[IRIS_313-11990]	1	1	1	1	1	1	0	0	1	1	1	0	1	1	1	1	0	1	1	1	1	0	1	1	0	1	0	1	1	1	1	1	1	1	1	0	1	1	1	1	1	1	1	1	1	1	1	0	0
ROHINI::[B032]	1	1	0	1	0	0	0	0	1	1	1	0	1	1	1	0	1	1	1	0	1	0	0	0	0	1	0	1	1	0	1	0	0	0	1	1	1	0	1	0.5	1	1	1	1	1	1	1	1	1
CX416::[CX416]	1	1	0	1	0	0	0	0	1	1	1	0	1	1	1	1	1	1	1	1	1	0	1	1	0	1	0	1	1	0	1	1	1	1	1	0	1	1	1	1	1	1	1	1	1	1	1	0	0
ZACATEPEC_A_79::IRGC_51116-1::[IRIS_313-11438]	1	1	1	0	1	1	1	1	1	1	1	0	1	1	1	1	1	1	0	1	1	0	1	0	1	1	1	0	1	1	1	0	0	0	1	1	1	0	0	0	0.5	0	0	1	1	0	1	1	1
MOUI_SAMBA::IRGC_75751-1::[IRIS_313-11941]	1	1	0	1	0	0	0	0	1	1	1	0	1	1	1	1	1	1	1	1	1	0	1	1	0	1	0	1	1	0	1	1	1	1	1	0	1	1	1	1	1	1	1	1	1	1	1	0	0
AMOL3(SANA)::[CX26]	0	0	0	1	0	0	1	1	0	1	0	1	1	0	1	1	0	0	0	0	0	1	1	1	1	0	1	0	0	1	1	0	1	1	0	0	0	0	0	0	0	1	1	0	0	1	0	0	0
IR8192-200-3-3-1-1::[CX276]	0	0	0	1	0	0	1	1	1	1	1	1	1	0	1	1	0	0	0	0	0	1	0	1	0	1	0	1	1	0	1	1	0	0	1	1	1	0	0	0	1	0	0	1	1	0	0	0	0
CX423::[CX423]	1	1	0	1	0	0	0	0	1	1	1	0	1	1	1	1	1	1	1	1	1	0	1	1	0	1	0	1	1	0	1	1	1	1	1	0	1	1	1	1	1	1	1	1	1	1	1	0	0
CX410::[CX410]	1	1	0	1	0	0	0	0	1	1	1	0	1	1	1	1	1	1	1	1	1	0	1	1	0	1	0	1	1	0	1	1	1	1	1	0	1	1	1	1	1	1	1	1	1	1	1	0	0
PR_106::IRGC_53418-1::[IRIS_313-11480]	1	1	0	1	0	0	0	0	1	1	1	0	1	1	1	1	1	1	1	1	1	0	1	1	0	1	0	1	1	0	1	1	1	1	1	0	1	1	1	1	1	1	1	1	1	1	1	0	0
KUNJUKUNJU::IRGC_75448-1::[IRIS_313-11937]	1	1	1	1	1	0	0	0	1	1	1	0	1	1	1	1	1	1	1	1	1	0	1	1	0	1	0	1	1	0	1	0	0	0	1	1	1	0	0	0	1	0	0	1	1	0	0	0	0
HUA_565::[CX341]	1	1	0	1	0	0	0	0	1	1	1	1	1	0	1	1	1	1	1	1	1	1	1	1	0	1	1	1	1	0	1	1	1	1	1	0	1	1	1	1	1	1	1	1	1	1	0	0	0
DAA_MANSA::IRGC_67559-1::[IRIS_313-8514]	1	1	0	1	0	0	0	0	1	1	1	0	1	1	1	1	1	1	1	1	1	0	1	1	0	1	0	1	1	1	1	0	0	0	1	1	1	0	1	1	1	1	1	1	1	1	1	0	0
SONA::IRGC_26971-C1::[IRIS_313-7780]	1	1	0	1	0	0	0	0	0	0	1	1	0	1	1	1	1	0	0	1	1	0	1	0	1	1	0	0	1	1	0	1	1	1	1	0	1	1	1	1	1	1	1	1	1	1	1	1	1
CX422::[CX422]	1	1	0	1	0	0	0	0	1	1	1	0	1	1	1	1	1	1	1	1	1	0	1	1	0	1	0	1	1	0	1	1	1	1	1	0	1	1	1	1	1	1	1	1	1	1	1	0	0
JUMA_62::IRGC_117011-1::[IRIS_313-10279]	0	0	0	1	0	0	0	0	1	1	1	0	1	1	1	1	1	1	1	1	1	1	0	0	1	1	0	0	0	0	1	0	0	0	1	1	1	0	0	0	1	0	0	1	1	0	1	1	1
INIAP_6::IRGC_117002-1::[IRIS_313-10307]	1	1	1	0	1	1	1	1	1	1	1	1	1	0	1	1	1	1	0	1	1	0	1	0	1	1	1	0	1	1	0	1	1	1	0	1	1	0	1	1	1	1	1	0	1	1	1	1	0
IRGA_370-42-1-1F-C-1::IRGC_117343-1::[IRIS_313-10401]	1	1	0	1	0	0	1	1	1	1	1	0	1	1	1	1	1	1	1	1	1	0	1	1	0	1	0	1	1	0	1	1	1	1	1	0	1	1	1	1	1	1	1	1	1	1	1	0	0
PSBRC_18::IRGC_99639-1::[IRIS_313-12319]	0	1	0	1	0	0	0	0	1	1	1	1	0	1	0	0	1	1	1	1	0	1	0	0	0	1	0	0	1	1	1	1	1	1	1	0	1	1	1	1	1	1	1	1	1	1	1	0	0
ARAURE_1::IRGC_116956-1::[IRIS_313-10289]	1	1	0	1	0	0	0	0	1	1	0.5	0	1	0	1	1	1	1	0.5	1	1	0.5	0.5	0	1	1	1	0	1	1	0	1	1	1	0	1	1	1	1	1	1	1	1	0	1	1	1	0	0
R_582::IRGC_70504-1::[IRIS_313-11807]	1	1	1	0	1	1	1	1	1	1	1	0	1	1	1	1	1	1	1	1	1	0	1	0	1	0	0	1	0	1	0	0	1	1	0	0	1	1	0	0	0	1	1	0	0	1	1	1	0
CX408::[CX408]	1	1	0	1	0	0	0	0	1	1	1	0	1	1	1	1	1	1	1	1	1	0	1	1	0	1	0	1	1	0	1	1	1	1	1	0	1	1	1	1	1	1	1	1	1	1	1	0	0
IRGA_659-1-2-2-2::IRGC_117345-1::[IRIS_313-10403]	0	0	1	0	1	0	1	1	1	1	1	1	0	0	0	1	1	1	1	1	1	0	1	0	1	0.5	0	0	0	0	1	0	0	0	1	1	1	0	0	0	1	0	0	1	1	0	1	1	1
BLM_70::IRGC_43989-1::[IRIS_313-11325]	1	1	1	0	0	1	1	1	1	1	1	1	1	0	1	1	0	0	0	0	0	1	0	1	1	0	1	1	1	1	1	0	0	0	1	1	1	0	0	0	1	0	0	1	1	0	0	0	0
IR58025B::[CX44]	0.5	0.5	0	1	0	0	0	0	1	1	1	0	1	1	1	1	1	1	1	1	1	1	0	1	1	1	0	0	0	1	1	0	0	0	1	1	1	0	0	0	1	0	0	1	1	0	1	1	0.5
IR_4432-28-5::IRGC_55952-1::[IRIS_313-11517]	0	0	1	0	1	1	1	1	0	1	0	1	1	1	1	0	1	1	1	1	0	1	1	1	1	0	1	0	0	1	1	0	1	1	0	0	0	0	0	0	0	1	1	0	0	1	0	0	1
CISANGGARUNG::[CX25]	1	1	0	1	0	0	0	0	1	1	1	0	1	1	1	1	1	1	1	1	1	1	0	0	1	0	1	0	1	1	1	0	0	0	1	1	1	0	0	0	1	0	0	1	0.5	1	1	1	1
SAMBALA_MALO::C1::[IRIS_313-7770]	1	1	0	1	0	0	0	0	1	1	0	1	1	1	1	1	0	0	0	0	1	1	0	0	0	1	0	1	1	0	1	0	0	0	0.5	1	1	0	0	0	1	0	0	1	1	0	0	0	0
NON_HAI::IRGC_29636-2::[IRIS_313-11078]	0	0	0	1	0	0	0	0	1	1	1	0	1	1	1	1	1	1	0	1	1	0	1	1	0	1	0	1	1	0	1	1	1	1	1	0	1	1	1	1	1	1	1	1	1	0	0	0	0
CISADANE::[CX152]	1	1	0	1	0	0	0	0	1	1	1	0	1	1	1	1	1	1	1	1	1	1	0	0	1	0	1	0	1	1	1	0	0	0	1	1	1	0	0	0	1	0	0	1	1	0	0	0	0
CAUVERY::IRGC_45255-1::[IRIS_313-10148]	1	1	1	1	1	1	0	1	0	1	1	1	1	0	1	0	1	0	0	0	1	1	0	1	1	1	0	0	0	0	1	0	0	0	1	1	1	0	0	0	1	0	0	1	1	0	0	0	0
TOS_9795::IRGC_80142-1::[IRIS_313-12024]	0	0	0	1	0	0	0	0	1	1	1	0	1	1	1	1	1	1	1	1	1	1	0	0	1	1	1	1	0	1	0	0	1	1	0	1	1	0.5	1	1	1	1	1	0	1	1	1	1	1
IRBB7::[CX134]	1	1	0	1	0	0	0	0	1	1	1	0	1	1	1	1	1	1	1	1	1	0	1	1	0	1	0	1	1	0	1	1	1	1	1	0	1	1	1	1	1	1	1	1	1	1	1	0	0
SICAN::IRGC_117029-1::[IRIS_313-10285]	0	0	1	0	1	1	0	0	1	1	1	0	1	1	1	1	1	1	0	1	1	0	0	0	1	0.5	0	0	0	1	0	1	1	1	1	0	1	1	1	1	1	1	1	1	0	1	1	1	1
FAN_WU::IRGC_70245-1::[IRIS_313-11801]	0	0	1	0	1	1	1	1	1	1	1	0	1	1	1	1	1	1	1	0	1	1	0	1	1	1	1	0	1	1	0	1	1	1	0	1	1	1	1	1	1	1	1	0	1	1	1	0	0
JINYOU_1::[B200]	1	1	1	0	0	1	1	1	1	1	1	1	1	0	1	1	1	0	0	0	1	1	0	0	1	1	0	1	1	1	1	1	1	1	1	0	1	1	1	1	1	1	1	1	1	1	1	1	1
JIANGXISIMIAO::[CX53]	0	0	1	0	1	0	1	1	1	1	1	0	1	0	1	1	1	1	0	1	1	1	0	0	1	1	0	0	0	1	0	1	1	1	0	1	1	0	1	1	1	1	1	0	1	1	1	1	1
IR_52718-B-B-6-B-B-1-1::IRGC_117334-1::[IRIS_313-10357]	1	1	0	0	1	1	1	1	1	0	0	1	0	1	0	0	1	1	0	1	1	1	0	0	1	1	1	1	1	1	0	1	1	1	1	0	1	1	1	1	1	1	1	1	1	1	0	0	1
TYPE3::[CX218]	1	1	0	1	0	0	0	0	1	1	1	0	1	1	1	1	1	1	1	1	1	1	0	0	1	1	0	1	0.5	0	1	1	1	1	1	0	1	1	1	1	1	1	1	1	1	1	1	1	1
IR_13429-109-2-2-1::IRGC_63491-1::[IRIS_313-10167]	1	1	0	1	0	0	0	0	1	1	0	1	1	1	1	0	1	1	1	1	0	1	1	1	1	0	1	0	0	1	1	0	1	1	0	0	0	0	0	0	0	1	1	0	0	1	1	1	1
IR_72967-12-2-3::C1::[IRIS_313-7911]	0	0	0	1	0	0	0	0	1	1	1	0	1	1	1	1	1	1	1	1	1	1	0	0	1	1	1	1	0	1	0	0	0	0	1	1	1	0	0	0	1	0	0	1	1	0	1	1	1
L_10595::IRGC_68109-1::[IRIS_313-11750]	1	1	0	1	0	1	1	1	1	1	1	0	1	1	1	1	1	1	1	1	1	1	0	1	0	1	0	1	1	1	1	1	0	0	1	1	1	0	1	1	1	1	1	1	1	1	1	1	1
NIONOKA::[CX379]	0	0	1	0	1	1	1	1	0	1	0	1	1	1	1	0	1	0	0	0.5	0.5	1	0	1	1	0.5	1	0	1	1	0.5	0	1	1	0	1	1	1	1	1	0.5	1	1	0	0	1	1	0.5	0.5
CX425::[CX425]	1	1	0	1	0	0	0	0	1	1	1	0	1	1	1	1	1	1	1	1	1	0	1	1	0	1	0	1	1	0	1	1	1	1	1	0	1	1	1	1	1	1	1	1	1	1	1	0	0
CX424::[CX424]	1	1	0	1	0	0	0	0	1	1	1	0	1	1	1	1	1	1	1	1	1	0	1	1	0	1	0	1	1	0	1	1	1	1	1	0	1	1	1	1	1	1	1	1	1	1	1	0	0
C_662083::IRGC_62101-1::[IRIS_313-10001]	1	1	1	0	0	0	1	1	0	1	0	1	1	0	1	1	0	1	0	1	0	1	0	1	1	0	1	1	1	1	1	0	0	0	1	1	1	0	0	0	1	0	0	1	1	0	0	0	0
UPL_RI_7::IRTP_9897-C1::[IRIS_313-7797]	1	1	0	1	0	0	0	0	1	1	1	0	1	1	1	1	1	1	0	0	1	0	0	0	1	0	0	1	1	0	1	1	1	1	1	0	1	1	1	1	1	1	1	1	1	1	1	0	0
ECIA_24-107-1::IRGC_116978-1::[IRIS_313-10293]	0	0	0	1	0	1	0	1	0	0	0	0	1	1	1	1	1	1	1	1	1	1	1	1	0	1	0	1	1	0	1	0	0	0	1	1	1	0	0	0	1	0	0	1	1	0	0	0	0
CX418::[CX418]	1	1	0	1	0	0	0	0	1	1	1	0	1	1	1	1	1	1	1	1	1	0	1	1	0	1	0	1	1	0	1	1	1	1	1	0	1	1	1	1	1	1	1	1	1	1	1	0	0
GOVIND::[CX91]	1	1	0	1	0	0.5	0	0	1	1	1	0	1	1	1	1	1	1	1	1	1	1	0	0	1	1	1	0	1	1	0	1	1	1	1	0	1	1	1	1	1	1	1	1	1	1	1	0	0
QING_TAI_AI::IRGC_67273-1::[IRIS_313-11731]	1	1	0	1	0	0	0	0	1	1	1	0	1	1	0	0	1	1	0	1	1	0	0	0	0	1	1	1	1	1	1	1	0	0	1	1	1	0	0	0	1	0	0	1	0	0	0	0	0
X23::[CX84]	0	0	1	0	1	1	1	1	0	1	0	1	1	0	1	1	0.5	0.5	1	1	1	1	0	0	1	0	1	1	1	1	1	1	0	0	1	1	1	0	0	0	1	0	0	1	0	0	0	0	0
PSBRC_50::IRGC_99706-1::[IRIS_313-10234]	0	0	1	0	1	1	1	1	0	1	0	1	1	0	1	1	0	0	0	0	0	1	0	1	1	0	1	1	0	0	0	1	1	1	1	1	1	1	1	1	1	1	1	1	1	1	1	1	1
TV_30::IRGC_55221-1::[IRIS_313-11507]	0	0	0	1	0	0	0	1	0	1	0	1	1	1	0	0	1	1	1	0	1	1	0	1	1	1	0	1	1	1	1	1	1	1	1	0	1	1	1	1	1	1	1	1	1	1	1	1	1
SANHUANGZHAN_NO_2::G1::[IRIS_313-15897]	1	1	1	1	1	1	1	1	0	1	0	1	1	0	0	0	1	1	0	1	1	0	0	0	1	1	0	1	0.5	1	1	1	1	1	1	1	1	0	0	0	1	0	0	1	1	1	1	1	1
IR_77390-1-6-4-19-1-B::IRGC_117303-1::[IRIS_313-10392]	1	1	1	0	1	1	1	1	1	0	1	1	0	1	0	0	1	1	0	1	0	0.5	0	0	0	1	0.5	0	0	1	1	0	1	0	1	1	1	0	0	0	1	0	0	1	1	0	1	1	1
IR42::[CX161]	0	0	1	0	1	0.5	0	0	1	1	1	0	1	1	1	1	1	1	1	1	1	0	1	1	1	0	1	1	1	1	1	0	0	0	1	1	1	0	0	0	1	0	0	1	1	0	0	0	1
CX421::[CX421]	1	1	0	1	0	0	0	0	1	1	1	0	1	1	1	1	1	1	1	1	1	0	1	1	0	1	0	1	1	0	1	1	1	1	1	0	1	1	1	1	1	1	1	1	1	1	1	0	0
ICTA_MOTAGUA::IRGC_116995-1::[IRIS_313-10275]	1	1	0	1	0	0	0	0	1	1	1	0	1	1	1	1	1	1	0	1	1	0	1	0	1	1	1	0	1	1	0	1	1	1	0	1	1	0	1	1	1	1	1	0	1	1	1	1	1
ORIONE::GERVEX_333-C1::[IRIS_313-8068]	1	1	0	1	0	0	0	0	1	1	1	0	1	1	1	1	1	1	0	0	1	0	0	0	1	0	0	1	1	0	1	1	1	1	1	0	1	1	1	1	1	1	1	1	1	1	1	0	0
WAS_173-B-B-6-2-2::C1::[IRIS_313-7808]	0	0	1	1	0	0	0	0	1	1	1	0	1	1	1	1	1	1	1	1	0	1	0	0	1	1	1	1	0	0	0	0	0	0	1	1	1	0	0	0	1	0	0	1	1	0	1	1	0
KOGONI_91-1::C1::[IRIS_313-7719]	0	0	1	0	1	1	1	1	1	0	0	1	1	0	1	1	1	1	0	1	1	0	1	1	1	1	0	0	1	1	1	1	1	1	1	0	1	1	1	1	1	1	1	1	1	1	1	1	1
XIANGAIZAO_10HAO::[B232]	1	1	0	1	0	0	0	0	1	1	1	0	1	1	1	1	1	0.5	1	1	1	0	1	1	0	1	0	1	1	0	1	1	1	1	1	0	1	1	1	1	1	1	1	1	1	1	1	0	0
SAHEL_108::C1::[IRIS_313-7766]	1	1	0	1	0	0	0	0	1	1	0	1	1	1	1	0	0	0	0	0	1	1	1	1	0	1	0	1	1	1	1	1	1	1	1	0	1	1	1	1	1	1	1	1	1	1	1	1	1
IRI_339::IRGC_46956-1::[IRIS_313-9922]	1	1	1	1	1	1	0	0	0	0	0	1	0	1	0	0	1	1	1	0	1	0	1	1	1	1	0	0	0	0	1	0	0	0	1	1	1	0	0	0	1	0	0	1	1	0	1	1	1
MR106::[CX68]	1	1	0	1	0	0	0	0	1	1	0	1	1	0	1	1	1	1	0	1	0	0	0	0	1	1	0	1	1	1	1	1	1	1	1	0	1	1	1	1	1	1	1	1	1	1	1	1	1
UPR_191-66::[CX92]	1	1	0	1	0	0	0	0	1	1	1	0	1	1	1	1	1	1	1	1	1	1	0	0	1	1	0	1	1	1	1	1	1	1	1	0	1	1	1	1	1	1	1	1	1	1	1	1	1
IR_65483-111-5-9-2-11::IRGC_117286-1::[IRIS_313-10366]	1	1	0	1	0	0	0	0	1	1	0	1	1	1	1	0	1	1	1	1	0	1	1	1	1	0	1	0	0	1	1	0	1	1	0	0	0	0	0	0	0	1	1	0	0	1	1	1	1
IR_4683-54-2::IRGC_72992-1::[IRIS_313-11886]	1	1	0.5	0.5	0.5	0.5	0.5	0.5	0.5	1	0.5	0.5	1	0.5	1	1	1	1	0.5	1	0.5	0.5	0	0.5	1	0.5	0.5	0.5	0.5	0.5	1	0	0.5	0.5	0.5	1	0.5	0.5	0	0	0.5	0.5	0.5	0.5	0	0.5	0	0	0.5
DHAN4::[CX45]	0	0	0	1	0	0	0	0	1	1	1	0	1	1	1	1	1	1	1	1	1	1	0	0	1	1	1	1	0	1	0	0	0	0	1	1	1	0	0	0	1	0	0	1	1	0	1	1	1
CAOZHAO-2::[CX125]	1	1	0	1	0	0	0	0	1	1	1	0	1	1	1	1	1	1	1	1	1	1	0	0	1	1	0	1	1	1	1	1	1	1	1	0	1	1	1	1	1	1	1	1	1	1	1	1	1
C71::[CX85]	1	1	0	1	0	0	0	0	1	1	1	0	1	1	1	1	1	1	1	1	1	0	1	1	1	1	1	1	1	1	0	1	1	1	0	1	1	1	1	1	1	1	1	0	1	1	0	0	1
CT_6510-24-1-2::C1::[IRIS_313-7665]	1	1	0	1	0	0	0	0	1	1	1	0	1	1	1	1	1	1	0	0	1	0	0	0	1	0	0	1	1	0	1	1	1	1	1	0	1	1	1	1	1	1	1	1	1	1	1	0	0
XIANGWANXIAN_1::[B233]	1	1	1	1	1	1	1	1	0	1	0	1	1	0	1	1	1	0	1	1	0	1	0	1	0.5	1	1	1	1	1	1	1	0	0	1	1	1	0	0	0	1	0	0	1	0	0	0	0	0
GUANG122::[CX121]	1	1	0	1	0	0	0	0	1	1	1	0	1	1	1	1	1	1	1	1	1	0	1	1	0	1	1	0	0	1	1	0	1	1	0	0	0	0	0	0	0	1	1	0	0	1	1	1	1
YZX1::[CX362]	0	0	1	0	1	1	1	1	0	1	0	1	1	1	1	1	1	0	0	0	0	1	0	1	1	1	0	1	1	1	1	1	1	1	1	0	1	1	1	1	1	1	1	1	1	1	1	0	0
OM1706::[CX80]	1	1	1	0	1	1	1	1	1	1	1	0	1	1	1	1	1	1	0	1	1	0	1	0	1	1	1	0	1	0	1	1	1	1	1	0	1	1	1	1	1	1	1	1	1	1	1	0	0
PMS_10B::[B195]	1	0.5	0	1	0	0	0	0	0	0	1	1	0	1	1	1	1	0	0	1	0.5	0	1	0	1	0.5	0	0	1	1	0	1	1	1	1	0	1	1	1	1	1	1	1	1	1	1	1	1	1
TN1::[CX162]	1	1	1	1	1	1	0	1	0	1	1	1	1	0	1	1	1	1	1	1	1	1	1	1	1	1	0	0	0	0	1	0	0	0	1	1	1	0	0	0	1	0	0	1	1	0	0	0	0
IRRI_146::G1::[IRIS_313-15902]	0	0	0	1	0	1	0	0	1	0	1	1	0	1	0	0	0	0	0	0	1	0	1	1	0	1	1	0	0	1	1	0	1	1	0	0	0	0	0	0	0	1	1	0	0	1	0	0	0
FL478::[CX219]	1	1	1	0	0	0	0	0	1	1	1	0	0	0	1	0	1	1	0	0	0	0.5	0	1	1	0	1	0	0	1	1	0	0	0	1	1	1	0	0	0	1	0	0	1	1	0	0	0	0
TAICHUNG_SEN_YU_214::IRGC_38899-1::[IRIS_313-11237]	1	1	1	1	1	1	1	1	1	1	1	0	1	0	1	1	1	1	1	1	1	1	1	1	0	1	1	0	1	1	0	1	1	1	0	1	1	1	1	1	1	1	1	0	1	0	0	0	0
E_ZI_100::IRGC_70192-1::[IRIS_313-11798]	0	0	1	0	0	0	1	1	0	1	0	1	1	0	1	1	0	0	0	0	0	0.5	0	1	1	0	0	0	0	0.5	1	0.5	0.5	0	1	1	1	0	0	0	1	0	0	1	1	0	1	1	1
HP_3319-2WX-6-4-1-B::IRGC_117331-1::[IRIS_313-10353]	1	1	1	0	1	1	1	1	1	1	1	0	1	1	1	0	1	1	0	0	0	1	0	1	1	0	0	0	1	1	0	0	1	1	0	1	1	1	1	1	1	1	1	0	1	1	1	1	1
TKM_9::[CX24]	1	1	0	1	0	0	0	0	1	1	1	0	1	1	1	1	1	1	1	1	1	1	0	0	0	1	0	1	1	1	1	1	1	1	0	1	0	1	0	0	1	1	1	0	1	1	1	1	1
IRGA_370-38-1-1F-C4-2::IRGC_117342-1::[IRIS_313-10400]	1	1	0	1	0	0	1	1	1	1	1	0	1	1	1	1	1	1	1	1	1	0	1	1	0	1	0	1	1	0	1	1	1	1	1	0	1	1	1	1	1	1	1	1	1	1	1	0	0
BAMOA_A_75::IRGC_51101-1::[IRIS_313-9953]	0	0	0	1	0	0	0	0	1	1	1	0	1	0	1	1	1	1	0	1	1	0	1	1	1	1	1	0	0	0	1	0	0	0	1	1	1	0	0	0	1	0	0.5	1	1	0	1	1	1
CHOROFA::[CX150]	1	1	0	1	0	0	0	0	1	1	0	1	1	1	1	0	1	1	0	0	1	1	0	0	1	1	0	0	0	1	1	0	1	1	0	0	0	0	0	0	0	1	1	0	0	1	0	0	0
AI_ZI_DAO::[CX50]	1	1	0	1	0	0	0	0	0	0	1	1	0	1	1	1	1	1	1	1	1	0	1	1	0	1	0	1	1	0	1	0	0	0	1	1	1	0	0	0	1	0	0	1	1	0	0	0	0
BINUHANGIN::IRGC_67429-1::[IRIS_313-9503]	1	1	0	1	0	0	0	0	1	1	1	0	1	1	1	1	1	1	0	0	1	0	0	0	1	0	0	1	1	0	1	1	1	1	1	0	1	1	1	1	1	1	1	1	1	1	1	0	0
EX_MARABA_GURUKU::IRGC_69582-1::[IRIS_313-10047]	1	1	1	1	1	1	0	1	0	1	1	1	1	0	1	1	1	1	1	1	1	0.5	1	1	1	1	0	0	0	0	1	0	0	0	1	1	1	0	0	0	1	0	0	1	1	0	0	0	0
TSIPALA_1231::GERVEX_8418-C1::[IRIS_313-7792]	1	1	0	1	0	0	0	0	0	0	1	1	0	1	1	1	1	0	0	1	1	0	1	0	1	1	0	0	1	1	0	1	1	1	1	0	1	1	1	1	1	1	1	1	1	1	1	1	1
IR_3839-1::IRGC_55946-1::[IRIS_313-11516]	0	0	0	1	0	0	1	1	0	1	0	1	1	1	1	1	0	0	0	0	0	1	0	1	1	0	1	0	1	1	0	1	1	1	0	1	1	1	1	1	1	1	1	0	0	1	1	1	1
IR2061-522-6-9::[CX206]	0	0	1	0	1	1	1	1	0	1	0	1	1	0	1	1	0	0	0	0	0	1	0	1	1	0	1	1	0	0	1	0	0	0	1	1	1	0	0	0	1	0	0	1	1	0.5	1	1	1
TOC_5430::IRGC_70487-1::[IRIS_313-10054]	0	0	0	1	0	1	0	1	1	0	0	0	0	0	0	0	1	1	1	0	1	1	0	1	1	1	1	0	1	1	0	1	1	1	0	1	1	1	0	0	0	1	1	0	0	1	1	1	0
WAS_174-B-3-5::C1::[IRIS_313-7809]	0	0	1	0	0	0	0	0	0	0	1	1	0	1	1	1	1	1	1	1	1	0	0	1	0	1	0	1	1	0	1	1	1	1	1	1	1	1	1	1	1	1	1	1	1	1	1	1	1
RP_20-12::IRGC_40031-2::[IRIS_313-11245]	1	1	0	1	0	0	0	0	1	1	1	0	1	1	1	1	1	1	1	1	1	1	1	0	1	1	1	0	1	1	0	1	1	1	1	1	1	0	0	0	1	0	0	1	1	1	1	1	1
IR74::[CX296]	1	1	0	1	0	0.5	0	0	1	0	1	1	0	1	0	0	1	1	1	1	1	1	1	0.5	0.5	1	0	1	0	1	1	0	1	1	0	0	0	0	0	0	0	1	1	0	0	1	0	0	0
829::[CX250]	1	1	0	1	0	0	0	0	1	1	1	0	1	1	1	1	1	1	0	1	1	1	1	1	1	1	0	1	1	1	1	1	1	1	1	0	1	1	1	1	1	1	1	1	1	1	1	1	1
FEI_GAI_122::IRGC_63599-1::[IRIS_313-8412]	0	1	0.5	0.5	0	0	0	1	0	0.5	1	1	0.5	0	1	0	1	1	0	0	1	1	0	1	1	1	1	0	1	1	0	1	1	0	1	1	1	0	0	0	1	0	0	0.5	0	1	1	1	1
AMISTAD_82::IRGC_116954-1::[IRIS_313-10247]	0	0	0	1	0	1	0	1	0	0	0	0	1	1	1	1	1	1	1	1	1	1	1	1	0	1	0	1	1	0	1	0	0	0	1	1	1	0	0	0	1	0	0	1	1	0	0	0	0
IRBB60::[CX126]	1	1	0	1	0	0	0	0	1	1	1	0	1	1	1	1	1	1	1	1	1	0	1	1	0	1	0	1	1	0	1	1	1	1	1	0	1	1	1	0.5	1	1	1	1	1	1	1	0	0
MR185::[CX30]	0	0	0	1	1	1	0	0	1	1	1	0	1	1	1	1	1	1	1	1	1	1	0	0	1	1	0	1	1	0	1	1	1	1	1	0	1	1	1	1	1	1	1	1	1	1	1	0	0
MR_136-1::IRGC_50707-1::[IRIS_313-11433]	1	1	1	1	1	1	0	1	0	1	1	1	1	0	1	1	1	1	1	1	1	1	1	1	1	1	0	0	0	0	1	0	0	0	1	1	1	0	0	0	1	0	0	1	1	0	0	0	0
X21::[CX82]	0	0	1	0	1	1	1	1	0	1	0	1	1	0	1	1	1	1	1	1	1	1	0	0	1	0	1	1	1	1	1	0	0	1	1	0	1	1	1	1	1	1	1	1	1	1	1	0	0
MBEIMBEIHUN::IRGC_69730-1::[IRIS_313-11784]	0	0	1	1	0	0	0	0	1	1	1	0	1	1	1	1	1	1	1	1	1	0	1	1	0	1	0	1	1	1	0	1	1	1	0	1	1	0	1	1	1	1	1	0	1	1	1	0	0
MOLIZHANXUAN::[CX394]	1	1	0	1	0	0	0	0	1	1	1	1	1	0	1	1	1	1	1	1	1	1	1	1	0	1	1	1	1	0	1	1	1	1	1	1	1	0	0	0	1	0	0	1	0	0	0	0	0
KABERI::IRGC_66801-1::[IRIS_313-11722]	0	0	1	0	1	1	1	1	0	1	0	1	1	0	1	1	1	1	1	1	1	1	1	0	1	1	1	0	1	1	1	0	1	1	1	0	1	1	1	1	1	1	1	1	1	1	1	1	1
W_1014-162::IRGC_39871-1::[IRIS_313-11244]	0	0	1	0	1	1	1	1	0	1	0	1	1	0	1	1	1	1	1	1	1	1	1	0	1	1	1	0	1	1	1	0	1	1	1	0	1	1	1	1	1	1	1	1	1	1	1	1	1
BW_293-2::[B033]	1	1	0	1	0	0	0	0	1	1	1	0	1	1	1	1	1	1	1	1	1	0	1	1	1	0	1	1	1	1	1	0	0	0	1	1	1	0	0	0	1	0	0	1	1	1	1	1	1
ICTA_CRISPO_38::IRGC_116994-1::[IRIS_313-10274]	1	1	0	1	0	0	0	0	1	1	1	0	1	1	1	1	0	0	0	0	1	0	1	1	0	1	0	1	1	0	1	1	1	1	1	0	1	1	1	1	1	1	1	1	1	1	1	0	0
PING_SHAN_TA_TSWEN_KU::IRGC_1563-1::[IRIS_313-9017]	0	0	0	1	0	0	0	0	1	1	1	0	1	1	1	1	1	1	1	1	1	0	0	0	1	1	0	1	1	1	1	1	1	1	1	1	1	1	1	1	1	1	1	0	1	1	1	1	1
K_24::[B040]	1	1	1	1	1	1	1	1	0	1	1	1	1	1	1	1	1	0	1	1	1	0.5	1	1	1	1	1	0	1	1	0	1	1	1	0	1	1	1	1	1	1	1	1	0	1	1	1	0	0
GANWANXIAN_37_(926)::[CX366]	1	1	0	1	0	0	1	1	0	1	0	1	1	0	1	1	0	0	0	0	1	1	1	0	1	1	1	1	1	1	1	0.5	0	0	1	1	1	0	0	0	0.5	0	0	1	0	0	1	1	1
NCS_603_B::IRGC_62377-1::[IRIS_313-11643]	1	1	0	1	0	0	0	0	1	1	1	0	1	1	1	1	1	1	1	1	1	1	0	0	0	1	0	1	1	1	1	1	1	1	1	0	1	1	1	1	1	1	1	1	1	1	1	1	1
SLK_2-18-2::[B185]	1	1	0	1	0	0	0	0	1	1	1	0	1	1	1	1	1	1	1	1	1	0	1	1	0	1	0	1	1	0	1	0	0	0	1	1	1	0	0	0	1	0	0	1	1	0	0	0	0
ZHONGYOUZAO_81::[CX221]	1	1	1	1	1	1	1	1	1	1	1	0	1	1	1	1	1	1	1	1	1	0.5	1	0	1	1	0	0	1	1	1	1	0	0	1	1	1	0	0	0	1	0	0	1	0	0	0	0	0
IRGA_411-1-6-1F-A::IRGC_117344-1::[IRIS_313-10402]	1	1	1	0	1	1	1	1	0	1	0	1	1	0	1	0	1	1	1	1	1	1	0	0	1	1	0	1	1	0	1	0	0	0	1	1	1	1	1	1	1	1	1	1	1	1	1	0	0
NASAENG::IRGC_107819-1::[IRIS_313-12355]	1	1	1	1	1	1	0	1	1	1	1	0	1	0	1	1	1	1	0	1	1	0	0	0	0	1	0	1	1	0	1	0	0	0	1	1	1	0	0	0	1	0	0	1	1	0	0	0	0
HUANGSIZHAN::[CX393]	1	1	0	1	0	0	0	0	1	1	1	1	1	0	1	1	1	1	1	1	1	1	1	1	0	1	1	1	1	1	1	1	0	0	1	1	1	0	0	0	1	0	0	1	0	0	0	0	0
AT354::[CX75]	1	1	0	1	0	0	0	0	1	1	1	0	1	1	1	1	1	1	1	1	1	1	0	0	0	1	0	1	1	0	1	0	0	0	1	1	1	0	1	1	1	1	1	1	1	1	1	0	0
MILYANG_30::IRGC_46977-1::[IRIS_313-9925]	0	0	0	1	0	0	0	0	1	1	1	0	1	1	1	1	1	1	1	1	1	0.5	0	0	1	1	0	0	0	0	1	0	0	0	1	1	1	0	0	0	1	0	0	1	1	1	1	1	1
SUWEON_311::IRGC_61890-1::[IRIS_313-10000]	1	1	0	1	0	0	0	0	1	1	0	1	0	1	0	0	0	0	1	1	1	0	1	1	0	1	0	1	1	0	1	1	1	1	1	0	1	1	1	1	1	1	1	1	1	0	0	0	0
KANATO::IRGC_75306-2::[IRIS_313-11934]	1	1	1	0	0	1	1	1	1	1	1	1	1	0	1	1	1	1	0	1	1	1	1	1	1	0.5	0.5	0	0	0.5	1	0	0.5	0.5	0.5	0.5	0.5	0	0	0	0.5	0.5	0	0.5	0.5	0	1	0.5	1
DUMAI::[B029]	1	0.5	0.5	0	1	1	1	1	0	0.5	0	1	0.5	0	1	1	1	1	0	1	1	0.5	0	1	0	1	0	0	0	0	1	0	0	0	0.5	1	0.5	0.5	0	0	1	0.5	0	1	1	0	0	0	0.5
IRBB62::[CX369]	1	1	0	1	0	0	0	0	1	1	1	0	1	1	1	1	1	1	1	1	1	0	1	1	0	1	0	1	1	0	1	1	1	1	1	0	1	1	1	1	1	1	1	1	1	1	1	0	0
B_6136-3-TB-0-1-5::IRGC_117312-1::[IRIS_313-10333]	1	1	0	1	0	0	0	0	1	1	1	0	1	1	1	1	1	1	1	1	1	0	1	1	1	1	1	1	1	1	0	0	1	1	1	1	1	1	0	0	0	1	1	0	0	1	0	1	1
GIZA_178::GERVEX_1681-C1::[IRIS_313-8212]	1	1	0	1	0	0	0	0	1	1	1	0	1	1	1	1	1	1	1	1	1	1	1	1	0	1	0	0	1	1	0	1	1	1	1	1	1	0	0	0	1	0	0	1	1	1	1	1	1
ERJIUNAN_1::[B058]	1	1	0	1	0	0	0	0	1	1	1	0	1	1	1	1	1	1	1	1	1	0	1	1	1	0	1	1	0.5	1	1	0	0	0	1	1	1	0	0	0	1	0	0	1	1	1	1	1	1
CHENGHUI_727::[CX370]	0	1	0	1	0	0	0	0	1	1	1	0	1	1	1	1	1	1	0	1	1	1	1	1	1	1	0	1	1	1	1	1	1	1	1	0	1	1	1	1	1	1	1	1	1	1	1	1	1
IR_21015-72-3-3-3-1::IRGC_117004-1::[IRIS_313-10294]	1	1	0	1	0	0	0	0	1	1	0	1	1	1	1	1	0	0	0	1	0	1	1	1	1	0	1	0	0	1	1	0	1	1	0	0	0	0	0	0	0	1	1	0	1	0	0	0	0
NCS_349::IRGC_62257-1::[IRIS_313-11639]	1	1	1	1	1	1	0	1	0	1	1	1	1	0	1	0	1	0	0	0	1	1	0	1	1	1	0	0	0	0	1	0	0	0	1	1	1	0	0	0	1	0	0	1	1	0	0	0	0
ZH5::[CX305]	0	1	0	1	0	0	0	1	1	1	1	0	1	1	0	1	1	1	1	1	1	0	1	1	0	1	0	1	1	0	1	1	1	1	1	0	1	1	1	1	1	1	1	1	0	0	0	0	0
CAMPONI::IRGC_116963-1::[IRIS_313-10325]	1	1	0	1	0	0	0	0	1	1	1	1	1	0	1	1	1	1	0	1	1	0	1	0	0	1	0	1	1	0	1	1	1	1	1	0	1	1	1	1	1	1	1	1	1	1	1	1	1
KH_998::IRGC_16948-2::[IRIS_313-10754]	0	0	0	1	0	0.5	0	0	1	1	0	1	0	1	0	0	1	1	1	1	1	0	0	0	1	1	1	0	0	0	1	0	0	0	1	1	1	0	0	0	1	0	0	1	1	0	0	0	0
MATATAG2::[CX399]	0	0	1	0	1	1	1	1	1	1	1	1	1	0	1	1	0	0	0	0	1	0	1	1	1	0	0	0	1	1	0	0	1	1	0	1	1	0	0	0	1	0	0	1	0	0	0	0	0
RP_1153-20-14::IRGC_40131-2::[IRIS_313-11247]	1	1	1	1	1	1	0	1	0	1	1	1	1	0	1	1	1	1	1	1	1	1	1	1	1	1	0	0	0	0	1	0	0	0	1	1	1	0	0	0	1	0	0	1	1	1	1	1	1
LIGUNGTUNG::IRGC_38786-1::[IRIS_313-11234]	0	0	0	1	0	1	1	0	1	1	1	1	1	0	1	1	1	1	1	1	1	0	1	0	0	1	0	1	1	0	1	1	1	1	1	0	1	1	1	1	1	1	1	1	1	1	1	0	0
IR_4535-PP_23-6-8-1::IRGC_40402-2::[IRIS_313-11249]	1	0.5	0.5	1	0.5	0	0.5	0.5	0.5	0.5	1	0.5	0.5	1	0.5	0.5	1	0.5	1	0.5	1	1	0	0.5	1	1	0.5	0	1	1	0	1	1	1	0.5	0.5	1	1	1	1	1	1	1	0.5	1	1	1	0.5	0
ARC_14860::IRGC_41793-2::[IRIS_313-11273]	0	0	1	0	1	1	1	1	0	1	1	1	1	1	1	1	1	1	0	1	0	1	0	0	1	1	0	1	1	1	1	1	1	1	1	0	1	1	1	1	1	1	1	1	1	1	1	1	1
IR65600-27-1-2-2::[CX117]	1	1	1	1	1	1	1	1	0	0	0	1	1	1	1	1	1	1	1	1	1	0.5	0	1	1	1	0	0	1	1	1	1	1	1	1	1	1	1	1	1	1	1	1	1	1	0	1	1	1
BR11::[CX2]	1	1	0	1	0	0	0	0	1	1	1	0	1	1	1	1	1	1	1	1	1	1	1	1	0	1	0	1	1	0	1	1	1	1	1	0	1	1	1	1	1	1	1	1	1	1	1	1	1
MENGGUANDAMAGU::[CX319]	1	1	1	1	1	1	0	1	0	1	0	1	1	1	1	1	1	1	1	1	0	1	1	1	1	1	0	1	1	1	0	1	1	1	0	1	1	1	0.5	1	1	1	1	0	0	1	0	0	0
TSAI_YUAN_CHON::IRGC_126-1::[IRIS_313-9708]	1	1	1	1	1	1	1	1	1	1	1	0	1	0	0	0	1	1	1	1	1	1	1	1	1	1	0	0	0	0	1	0	0	0	1	1	1	0	0	0	1	0	0	1	1	0	0	0	0
HTA_22::IRGC_45827-1::[IRIS_313-9602]	0	0	0	1	0	0	0	0	1	1	1	0	1	1	1	1	1	1	1	1	1	1	0	0	1	1	0	0	0	0	1	0	0	0	1	1	1	0	0	0	1	0	0	1	1	0	1	1	1
KN_1_B_361-1-8-6-9::IRGC_46974-1::[IRIS_313-9924]	0	0	0	1	0	0	0	0	1	1	1	0	1	1	0	0	1	1	1	1	1	0	0	0	1	1	0	0	0	0	1	0	0	0	1	1	1	0	0	0	1	0	0	1	1	1	1	1	1
IA_CUBA_17::IRGC_116990-1::[IRIS_313-10271]	1	1	1	1	1	1	0	1	1	1	1	1	1	0	1	1	1	1	0	1	1	1	1	1	1	1	1	0	1	1	1	1	1	1	1	0	1	1	1	1	1	1	1	1	1	1	1	1	1
KR200::[CX388]	0	0	0	1	0	0	0	0	1	1	1	0	1	1	1	1	1	1	1	1	1	0	1	1	0	1	1	0	0	0	1	0	1	1	1	1	1	1	1	0.5	1	1	1	1	1	1	1	1	1
FEDEARROZ_50::G1::[IRIS_313-15896]	1	1	1	1	1	0	1	0	0	0	1	1	0	1	1	0	0	0	0	0	0	1	0	1	1	0	1	0	0	1	1	0	1	1	0	0	0	0	0	0	0	1	1	0	0	1	0	0	0
CHANDINA::IRGC_36420-1::[IRIS_313-9917]	0	0	1	0	1	1	1	1	0	1	0	1	1	1	1	0	1	0	0	0	1	1	0	1	1	1	1	0	1	1	1	1	1	1	1	0	1	1	1	1	1	1	1	1	1	1	1	1	1
J_6_IR_520_(WC_693)::IRGC_57600-1::[IRIS_313-11538]	1	1	0	1	0	0	0	0	1	1	1	0	1	1	1	1	1	1	1	1	1	1	0	0	1	1	0	0	0	0	1	0	0	0	1	1	1	0	0	0	1	0	0	1	1	0	1	1	1
SLG1::[CX182]	1	1	1	1	1	1	0	1	0	1	0	1	1	1	1	1	1	1	1	1	0	1	1	1	1	1	0	1	1	1	0	0.5	1	1	0	1	1	1	1	1	1	1	1	0	0	1	0	0	0
C.MEDIO_7::[B193]	1	1	1	1	1	1	0	1	1	1	1	1	1	0	1	1	1	1	0	1	1	1	1	1	1	1	1	0	1	1	1	1	1	1	1	0	1	1	1	1	1	1	1	1	0.5	1	1	1	1
KOGOMG_1-1::[CX382]	0	0	0	1	0	0	0	0	1	1	1	0	1	1	1	1	1	1	1	1	1	1	0	0.5	0.5	1	0	0	0	1	1	1	1	1	1	0	1	1	1	1	1	1	1	1	1	1	1	1	1
DIANDUN_502::[CX52]	1	1	1	1	1	1	0	1	0	1	0	1	1	1	1	1	1	1	1	1	0	1	1	1	1	1	0	1	1	1	0	1	1	1	0	1	1	1	1	1	1	1	1	0	0	1	0	0	0
DIANRUI_409B::[B255]	1	1	1	1	1	1	1	1	0	1	1	1	1	1	0	0	0	0	0	1	1	1	1	1	0	1	0	1	1	0	1	1	1	1	1	0	1	1	1	1	1	1	1	1	1	0	0	0	0
MUKKALA_BAZAL::IRGC_77279-1::[IRIS_313-8930]	1	1	1	1	1	1	0	1	0	1	1	1	1	0	1	1	1	1	1	1	1	1	1	1	1	1	1	1	0	0	0	0	1	1	0	1	1	1	1	1	1	1	1	0	1	1	1	1	1
LANJALI::IRGC_46236-2::[IRIS_313-11365]	0	0	1	0	1	1	1	1	0	1	1	1	1	1	1	1	1	1	0	1	0	1	0	0	1	1	0	1	1	1	1	1	1	1	1	0	1	1	1	1	1	1	1	1	1	1	1	1	1
PULUT_NANGKA_16::IRGC_3630-2::[IRIS_313-10480]	0	0	0	1	0	0	0	0	1	1	1	0	1	1	1	1	1	1	1	1	1	0	0	0	1	1	0	1	1	1	1	1	1	1	1	1	1	1	1	1	1	1	1	0	1	1	1	1	1
KHAO_GRADOOK_CHAHNG::IRGC_17111-1::[IRIS_313-9032]	0	0	0	1	0	0	0	0	1	1	1	0	1	1	1	1	1	1	0	0	1	1	0	0	0	1	0	1	1	0	1	0	0	0	1	0	1	1	1	1	1	1	1	1	1	1	1	0	0
MERLE::GERVEX_1685-C1::[IRIS_313-8215]	1	1	0	1	0	0	0	0	1	1	0	1	1	1	1	0	1	1	1	1	0	0.5	1	0	1	1	0	0	1	0	1	1	1	1	1	0	1	1	1	1	1	1	1	1	1	1	1	1	1
E_4197::IRGC_68004-1::[IRIS_313-11747]	1	1	1	1	1	1	1	1	0	1	1	1	1	1	1	0	1	1	1	1	1	1	1	0	1	1	0	0	1	1	1	1	0	0	1	1	1	0	0	0	1	0	0	1	0	0	0	0	0
GAYABYEO::[CX28]	1	1	0	1	0	0	0	0	1	1	1	0	1	1	1	1	1	1	1	1	1	0	1	1	0	1	0	1	1	0	1	1	1	1	1	0	1	1	1	1	1	1	1	1	1	1	1	0	0
B_4414_F-MR-6-3::IRGC_117310-1::[IRIS_313-10332]	0	0	0	1	0	0	0	0	1	1	1	0	1	1	1	1	1	1	1	1	1	1	0	0	1	1	0	1	1	1	0.5	1	1	1	1	0	1	1	1	1	1	1	1	0.5	1	1	1	1	1
WAGWAG_PUTI::IRGC_44804-2::[IRIS_313-11346]	0	0	0	1	0	0	0	0	1	1	1	0	1	1	1	1	1	1	1	1	1	1	0	0	1	1	0	1	1	1	1	1	1	1	1	0	1	1	1	1	1	1	1	1	1	1	1	1	1
NSIC_RC9_(APO)::[CX235]	1	1	0	1	0	0	0	0	1	1	1	0	1	1	1	1	1	1	0	0	1	0	0	0	1	1	0	1	1	1	1	1	1	1	1	0	1	1	1	1	1	1	1	1	1	1	1	1	1
531::IRGC_82643-1::[IRIS_313-12067]	0	0	0	1	0	0	0	0	0	1	0	1	1	1	1	0	1	1	1	1	0	1	1	1	1	0	1	0	0	1	1	0	1	1	0	0	0	0	0	0	0	1	1	0	0	1	0	0	0
K_479-2-3::IRGC_117346-1::[IRIS_313-10404]	1	1	1	1	1	1	1	1	0	1	1	1	1	1	1	1	1	1	1	1	1	1	0	0	0	1	0	1	1	0	1	1	1	1	1	1	1	1	1	1	1	1	1	1	1	0	0	0	0
SADA_RUPA::IRGC_77299-1::[IRIS_313-9325]	0	0	0	1	0	0	0	0	1	1	1	0	1	1	1	1	1	1	1	1	1	1	0	0	1	1	0	1	1	1	1	1	1	1	1	0	1	1	1	1	1	1	1	1	1	1	1	1	1
CHAMA_(DWARF)::IRGC_69487-1::[IRIS_313-10046]	0	0	0	1	0	0	0	0	1	1	1	0	1	1	1	1	1	1	1	1	1	1	0	0	1	1	0	1	1	1	1	1	1	1	1	0	1	1	1	1	1	1	1	1	1	1	1	1	1
YETUOZAI::[CX118]	1	1	1	1	1	1	1	1	0	1	0	1	1	0	1	0	1	1	1	1	0	1	1	1	0	1	1	1	1	1	1	1	0	0	1	1	1	0	0	0	1	0	0	1	0	0	0	0	0
IR26::[CX274]	1	1	0	1	0	0	0	0	1	1	1	1	0	0	0	1	1	1	0	1	1	1	1	1	1	1	1	1	1	1	1	1	1	1	1	1	1	1	1	1	1	1	1	0	0	1	1	0	1
CX426::[CX426]	1	1	0	1	0	0	0	0	1	1	1	0	1	1	1	1	1	1	1	1	1	0	1	1	0	1	0	1	1	0	1	1	1	1	1	0	1	1	1	1	1	1	1	1	1	1	1	0	0
B_6136_E-3-TB-0-1-5::IRGC_117311-1::[IRIS_313-10334]	1	1	0	1	0	0	0	0	1	1	1	0	1	1	1	1	1	1	1	1	1	0	1	1	1	1	1	1	1	1	0	0	1	1	1	1	1	1	0	0	0	1	1	0	0	1	0	1	1
IR58821-23-1-3-1::[CX233]	1	1	0	1	0	0	0	0	1	1	1	1	0	0	0	1	1	1	1	1	1	1	1	1	1	1	1	1	0	1	1	1	1	1	1	1	1	1	1	1	1	1	1	0	0	1	1	0	1
CR_157-392-4::IRGC_39247-2::[IRIS_313-11240]	1	1	1	0	0	1	1	0	0	0	0	1	0	1	1	0	1	1	1	0	1	0	1	1	1	1	1	1	1	1	0	0	1	1	0	1	1	0	0	0	1	1	1	0	0	1	1	1	1
INDO_NO_13030::IRGC_48630-2::[IRIS_313-11394]	0	0	0	1	0	0	0	0	1	1	1	0	1	1	1	1	1	1	1	1	1	1	0	0	1	1	0	0	1	1	1	0	1	1	0	1	1	1	1	1	1	1	1	1	0	1	1	1	1
NONA_BOKRA::[CX273]	1	1	0	1	0	0	0	0	1	1	1	1	0	0	0	1	1	1	0	1	1	1	1	1	1	1	1	1	1	1	1	1	1	1	1	1	1	1	1	1	1	1	1	0	0	1	1	0	1
UQUIHUA::IRGC_117037-1::[IRIS_313-10287]	1	1	0	1	0	0	0	0	1	1	1	0	1	0	1	0	0	0	1	1	1	0	1	1	1	0	0	1	0	1	0	1	1	1	0	0	1	1	0	0	0	1	1	0	0	1	1	0	0
AMERICAN_RICE::[B035]	1	1	0	1	0	0	0	0	1	1	1	0	1	1	1	0	1	1	1	1	1	0	1	0	1	1	1	1	0	0	0	1	1	1	1	0	1	1	1	1	1	1	1	1	1	1	1	1	1
YUEXIANGZHAN::[CX17]	0	0.5	0	1	1	1	1	1	0	1	0	1	1	1	1	0	1	1	0	1	1	1	1	1	0	1	1	1	1	1	1	1	0	0	1	1	1	0	0	0	1	0	0	1	0	0	0	0	0
BG90-2::[CX21]	0	0	0	1	0	0	0	0	1	1	1	0	1	1	1	1	1	1	1	1	1	0	0	0	1	1	1	1	0	1	0	0	1	1	0	1	1	1	1	1	1	1	1	0	1	1	1	1	1
CO_39::[IRIS_313-8265]	1	1	0	1	0	0	0	0	1	1	1	0	1	1	1	1	1	1	1	1	1	0	1	1	0	1	0	1	1	1	1	1	1	1	1	0	1	1	1	1	1	1	1	1	1	1	1	0	0
PSBRC_68::IRGC_99711-1::[IRIS_313-10235]	1	1	0	1	0	0	0	0	1	1	1	0	1	1	0	0	1	1	1	1	1	1	1	0	0	1	0	1	1	1	0	1	1	1	1	0	1	1	1	1	1	1	1	1	1	1	1	0	0
IR_80310-12-B-1-3-B::IRGC_117307-1::[IRIS_313-10394]	1	1	0	1	0	0	0	0	1	1	1	0	1	1	1	1	1	1	0	0	1	0	0	0	1	1	0	1	1	1	1	1	1	1	1	0	1	1	1	1	1	1	1	1	1	1	1	1	1
PO_HE::IRGC_79701-1::[IRIS_313-12009]	1	1	1	0	1	1	1	1	1	1	1	0.5	0.5	0	1	0	1	1	0.5	1	1	0	0	0	0.5	1	0	0.5	1	1	1	0	0	0	1	1	1	0	0	0	1	0	0	1	0	0	0	0	0
SAN**QISHILUO::[B088]	1	1	0	1	0	0	0	0	1	1	1	0	1	1	1	0	1	1	1	1	1	0	1	0	1	1	0	1	0	1	0	1	1	1	1	0	1	1	1	1	1	1	1	1	1	1	1	1	1
XIANGWANXIAN_3::[B125]	1	1	1	0.5	0.5	1	0.5	1	0.5	1	1	1	1	0	1	1	0.5	0.5	0.5	0.5	1	1	0	1	1	1	0	0	1	1	0.5	1	1	1	1	1	1	1	1	1	1	1	1	0	1	1	1	0	0
ECIA_179-S13::[B194]	1	1	0.5	1	0	0	0	0	1	1	1	0	1	1	1	1	1	1	0	1	1	0	1	1	0.5	1	0	0.5	1	1	1	1	1	1	1	0	1	1	1	1	1	1	1	1	1	1	1	1	1
CHENGNONGSHUIJING::[B201]	1	1	0	1	0	0	0	0	1	1	1	0	1	1	1	1	1	1	0	1	1	1	1	1	1	1	0	1	1	1	1	1	1	1	1	0	1	1	1	1	1	1	1	1	1	1	1	0.5	0
QING_ZAO_3::IRGC_67281-1::[IRIS_313-11732]	1	1	0	1	0	0	0	0	1	1	1	0	1	1	1	1	1	1	1	1	1	1	0	1	0	1	1	1	1	1	1	1	0	0	1	1	1	0	0	0	1	0	0	1	0	0	0	0	0
[truncated: 1,504 more rows]
[truncated: 576 more columns]

## Sheet: Table S5 - Blast
Table S5: Results of the evaluation of the elite core panel against blast disease. The average infection score to five highly virulent Magnaporthe oryzae isolates measured in controlled conditions are reported along with the favorable alleles (if any) for each line. The resistant and susceptible checks are also included
[truncated: 78 more rows]

[truncated: 2 more sheets: Table S6 - BLB, Table S7 - agro_trial]
